# Supplementary material for: The aldehyde dehydrogenase 2 rs671 variant enhances amyloid β pathology
Source: Nat Commun. 2024 Mar 22;15:2594. doi: 10.1038/s41467-024-46899-0 (PMC10959958; doi:10.1038/s41467-024-46899-0)
Supplement: Supplementary file 4 — Supplementary Dataset 1 [file 41467_2024_46899_MOESM4_ESM.xlsx]

## Sheet: supplementary data 1
Supplementary Data 1. Human brain samples used in the experiments in this study.
Sample No.	ALDH2 rs671	ADH1B rs1229984	Sex	Age	AD neuropathological change（N/L/I/H）	ABC score	Lewy bodies (N/B/T/D/A)	Braak staging of Parkinson's disesase	TDP-43 pathology	Cerebral amyloid angiopathy	Primary age-related tauopathy	Average ECog	PMI (h)	With other CNS disorders †	Sanger sequencing ALDH2 rs671 polymorphism	Sanger sequencing ADH1B rs1229984 polymorphism	Proteome	Transcriptome	IHC (6E10)-Fig.1c	Elisa-MFG-Fig.1d	Elisa-STG-Fig.1e	Elisa-HIP-Fig.1f	IHC (4-HNE)- Fig.3b	WB- Fig.1g& Fig.S2b	IF-Fig.7g
AD1	GG		M	91	I	A3B2C2	N	0	2	N	N	1	10.5	NO	P		P		P	P	P	P
AD2	GA	CT	F	90	H	A3B3C3	N	0	3	N	N	3.74359	93.5	NO	P	P	P	P	P	P	P	P		P
AD3	AA		M	81	I	A3B2C2	D	5	2	N	N	3	6.5	NO	P		P		P	P	P	P		P	P
AD4	AA	TT	M	93	I	A3B2C3	B	3	2	N	N	1	6	NO	P	P	P		P	P	P	P	P	P
AD5	GG	CT	M	91	I	A3B2C3	N	0	3	Y	N	3.28205	16.5	NO	P	P	P	P
AD6	GG	CT	F	100	I	A1B2C2	N	0	2		N	2.64706	3	NO	P	P	P
AD7	GG		F	102	I	A3B2C2	B	2	2	Y	N	2	11	NO	P		P
AD8	GG	CT	F	91	H	A3B3C3	N	0	2	Y	N	1.83333	3	NO	P	P	P	P
AD9	GG	TT	M	97	H	A3B3C2	B	4	1		N	3	26.5	NO	P	P	P	P
AD10	GG		F	90	H	A3B3C3	B	3	3	N	N	1	3.5	NO	P		P	P							P
AD11	GG	CT	F	81	H	A3B3C3	D	6	3	N	N	4	8	NO	P	P		P	P	P	P	P	P	P
AD12	GG	CC	F	83	I	A2B3C3	N	0		Y	N	2.94872	3	NO	P	P			P	P	P	P	P	P
AD13	GG	CC	M	83	I	A3B2C2	D	5	2	Y	N	2.38462	10	NO	P	P			P	P	P	P		P
AD14	GG	CC	F	79	I	A3B2C2	N	0	2	N	N	1.08108	11	NO	P	P			P	P	P	P		P
AD15	GA	CT	M	78	H	A3B3C2	N	0	3	Y	N	4	13.5	NO	P	P			P	P	P	P		P	P
AD16	GA	TT	M	77	I	A2B2C3	D	5	2	N	N	3.82051	23	NO	P	P			P	P	P	P		P
AD17	GA	TT	M	82	I	A1B2C2	N	0	2	N	N	1	60	NO	P	P			P	P	P	P		P
AD18	AA		F	87	I	A2B3C2	N	0	2	N	N	1	6	NO	P				P	P	P	P		P	P
AD19	AA	CC	F	88	I	A2B2C2						3.5641	7	NO	P	P		P	P	P	P	P		P
AD20	AA		F	83	I	A2B2C2	T	4	2	N	N	1	7.3	NO	P			P	P	P	P	P		P
AD21	GG	CC	M	83	H	A3B3C2	D	5	2	Y	N	3.87179	4.5	NO	P	P			P	P	P	P	P
AD22	GA	TT	M	87	I	A2B3C3	D	5	2	N	N	3.75	13	NO	P	P			P	P	P	P	P
AD23	GG		M	86	H	A3B3C2	N	0	3	Y	N	1	25.5	NO	P				P	P	P	P			P
AD24	GG	CT	M	72	H	A3B3C3	B	1	3		N	3.18421		NO	P	P			P	P	P	P
AD25	GG		M	86	I	A1B3C2	B	3	2	Y	N	1	>24	NO	P				P	P	P	P
AD26	GG		M	81	I	A2B2C2	N	0	2	N	N	1	18	NO	P				P	P	P	P
AD27	GG		F	63	I	A1B2C2	N	0	2	N	N	1	13	NO	P				P	P	P	P
AD28	GG		F	71	I	A3B2C2	N	0	2	Y	N	1	9.5	NO	P				P	P	P	P
AD29	GG		F	89	I	A2B2C2	N	0	2	N	N	1	7	NO	P				P	P	P	P
AD30	GG		F	92	I	A2B2C1	N	0	3	N	N	1	5.5	NO	P				P	P	P	P
AD31	GG		M	87	I	A2B2C2	N	0	2	Y	N	1	5	NO	P				P	P	P	P
AD32	GG		F	87	I	A2B2C2	N	0	2	N	N	1	5	NO	P				P	P	P	P
AD33	GG		F	85	I	A2B2C2	N	0	2	Y	N	1	3.3	NO	P				P	P	P	P
AD34	GG		M	93	I	A2B3C0	N	0	2	N	N	1	22	NO	P				P	P	P	P
AD35	GA	CC	F	86	I	A3B2C3	N	0			N	1.41026	6.33	NO	P	P			P	P	P	P
AD36	GA		F	80	I	A2B2C2	N	0	2	N	N	1	>24	NO	P				P	P	P	P
AD37	GA	CT	F	88	I	A3B2C2	N	0	2	N	N	1	22	NO	P	P			P	P	P	P
AD38	GA		F	88	I	A1B2C2	N	0	2	Y	N	1	20	NO	P				P	P	P	P
AD39	GA	TT	M	81	I	A2B2C3	N	0	2	N	N	1	16	NO	P	P			P	P	P	P
AD40	GA		F	89	I	A2B2C2	T	4	2	N	N	1	12.3	NO	P			P	P	P	P	P
AD41	GA		M	83	I	A3B2C2	T	4	2	N	N	1	3.5	NO	P				P	P	P	P
AD42	GA		F	88	I	A1B2C2	N	0	2	N	N	1	2	NO	P				P	P	P	P
AD43	GA		F	85	H	A3B3C3		4	3	N	N	4	26	NO	P			P	P	P	P	P
AD44	GA		M	89	H	A3B3C2	D	5		Y	N	4	4.5	NO	P			P	P	P	P	P
AD45	GA		M	88	H	A3B3C2	N	0	2	Y	N	1	3.3	NO	P			P	P	P	P	P
AD46	GA		M	89	H	A3B3C2	T	4	2	Y	N	1	3	NO	P			P	P	P	P	P
AD47	GA	TT	F	78	I	A2B3C2	N	0			N	0	69	NO	P	P			P	P	P	P
AD48	AA	CC	F	89	H	A3B3C3	N	0	1		N	1	5	NO	P	P			P	P	P	P
AD49	AA		M	85	I	A3B2C2	D	5	2	N	N	1	3.5	NO	P				P	P	P	P
AD50	AA		F	71	I	A2B3C2	N	0	2	Y	N		2.5	NO					P	P	P	P
AD51	GA	TT	M	79	I	A3B2C3	N	0	2		N	1	6.5	NO	P	P							P
AD52	GG		M	85	I	A1B2C2	N	0	2	N	N	1	5.5	NO	P										P
AD53	GG	TT	M	87	I	A1B3C3	N	0	3	Y	N	4	8.8	NO	P	P
AD54	GG	TT	F	89	I	A2B2C2	B	4	2	N	N	1	15.5	NO	P	P
AD55	GG		F	70	H	A3B3C2	N	0	3	Y	N	4	18.3	NO	P
AD56	GG		F	85	H	A3B3C3	B	4	3	Y	N	4	4.5	NO	P			P
AD57	GG	TT	F	85	H	A3B3C3	N		1		N	2.07692	4.5	NO	P	P
AD58	GG		M	85	H	A3B3C3	A	0	2	N	N	1	23	NO	P			P
AD59	GG		M	89	H	A3B3C3	N	0	3	Y	N	1	4.5	NO	P			P
AD60	GG	CT	M	92	I	A2B2C2	N	0	2		N	0	16.5	NO	P	P
AD61	GG	TT	M	88	I	A2B2C2	N	0			N	0	6.5	NO	P	P
AD62	GG	CT	F	87	I	A2B2C2	N	0			N	0	5	NO	P	P
AD63	GG	CT	M	84	I	A2B3C2		0			N	0	5	NO	P	P
AD64	GG	CT	F	81	I	A1B2C2			2		N	0	5	NO	P	P
AD65	GG	TT	M	89	I	A1B2C2	N	0	2		N	0	4.5	NO	P	P
AD66	GG	TT	M	102	I	A1B2C2	B	1	2	Y	N	4	46	NO	P	P		P
AD67	GG		M	89	I	A2B3C3	D	5	3	N	N	4	11	NO	P			P
AD68	GG	TT	F	94	I	A1B3C2	N	0	2	Y	N	3.25641	45	NO	P	P
AD69	GG	CT	M	94	I	A2B3C2	A	4	2	Y	N	3	9.5	NO	P	P
AD70	GG		F	86	I	A2B3C3	N	0	3	Y	N	2	5.5	NO	P			P
AD71	GG	CT	M	91	I	A2B2C2	N	0	3	N	N	1.97436	7	NO	P	P
AD72	GG	TT	M	81	I	A1B2C2	N	0	2	N	N	1.82051	28	NO	P	P
AD73	GG	CT	F	80	I	A2B2C2	N	0	2		N	1.82051	18	NO	P	P
AD74	GG		F	80	I	A3B2C2			2	Y	N	1.25641	8	NO	P
AD75	GG	CT	F	87	I	A1B3C2	N	0	1		N	1.11111	43	NO	P	P
AD76	GG	CT	M	80	I	A1B2C3	N	0	2		N	1	57	NO	P	P
AD77	GG		F	85	I	A3B2C3	N	0	2	Y	N	1	21	NO	P
AD78	GG		F	76	I	A1B2C2	B	3	3	N	N	1	21	NO	P
AD79	GG	TT	M	90	I	A1B2C2	N	0	2	N	N	1	18.5	NO	P	P
AD80	GG	CT	F	86	I	A2B2C1	N	0	2	Y	N	1	18	NO	P	P		P
AD81	GG		F	71	I	A2B2C3	N	0	2	Y	N	1	18	NO	P
AD82	GG		F	87	I	A1B2C2	N	0	2	Y	N	1	17.5	NO	P
AD83	GG		F	82	I	A1B2C2	N	0	2	Y	N	1	16.5	NO	P
AD84	GG	TT	F	82	I	A1B2C2	N	0	1	N	N	1	12.5	NO	P	P
AD85	GG	CT	M	86	I	A2B2C2			0		N	1	12.15	NO	P	P
AD86	GG	TT	F	91	I	A2B3C2		4	2	Y	N	1	12	NO	P	P		P
AD87	GG		F	99	I	A2B2C2	N	0	2	N	N	1	11.5	NO	P
AD88	GG	CT	F	86	I	A2B2C2	B	4	2	Y	N	1	8	NO	P	P		P
AD89	GG		F	75	I	A3B2C2	N	0	2	N	N	1	8	NO	P			P
AD90	GG		M	86	I	A3B2C3	N	0	3	Y	N	1	7	NO	P			P
AD91	GG	TT	F	85	I	A2B2C0	N	0			N	1	7	NO	P	P
AD92	GG	TT	F	89	I	A1B2C2	N	0	2	N	N	1	6.5	NO	P	P		P
AD93	GG		M	86	I	A3B2C2	B	4	2	N	N	1	6.5	NO	P
AD94	GG		M	71	I	A2B2C0	B	3	2	Y	N	1	6	NO	P
AD95	GG		M	94	I	A2B2C1	D	5	2	N	N	1	5.5	NO	P
AD96	GG		M	90	I	A3B2C2		4	2	N	N	1	5.5	NO	P
AD97	GG	CT	F	95	I	A2B3C2	N	0	2		N	1	5	NO	P	P
AD98	GG		M	94	I	A1B2C2	N	0	2	N	N	1	4.3	NO	P			P
AD99	GG	CT	F	84	I	A3B2C3	N	0	1	Y	N	1	4	NO	P	P		P
AD100	GG		F	82	I	A2B3C2	N	0	2	Y	N	1	4	NO	P
AD101	GG	TT	M	77	I	A2B2C3	N	0	2	N	N	1	4	NO	P	P		P
AD102	GG		M	63	I	A3B2C1	N	0	0	N	N	1	3	NO	P
AD103	GG		F	87	I	A2B2C2	N	0	2	N	N	1	2.5	NO	P
AD104	GG		F	81	H	A3B3C2	N	0	3	N	N		0	NO	P
AD105	GG		F	92	H	A3B3C2	N	0	2		N		12.3	NO	P
AD106	GG		F	88	H	A3B3C2		4	2	Y	N		12	NO	P
AD107	GG		F	84	H	A3B3C2	D	6	2	Y	N		6	NO	P
AD108	GG		F	83	H	A3B3C2	N	0	3	Y	N		4	NO	P
AD109	GG		F	89	H	A3B3C2	N	0	3	Y	N		4.5	NO	P
AD110	GG		F	94	H	A3B3C2	N	0	2	Y	N		7	NO	P
AD111	GG		F	83	H	A3B3C2	B	4	3	Y	N		6.78	NO	P
AD112	GG		M	95	H	A3B3C2	N	0	2	Y	N		11	NO	P
AD113	GG		M	93	H	A3B3C2	N	0	2	Y	N		20.5	NO	P
AD114	GG		M	72	H	A3B3C2	A		2	Y	N		23.5	NO	P
AD115	GG		F	93	I	A1B2C2	N	0	2	N	N		2	NO	P
AD116	GG		F	88	I	A3B2C2	N	0	2	N	N		2.75	NO	P
AD117	GG		F	74	I	A1B2C2	N	0	2	Y	N		54	NO	P
AD118	GG		F	67	I	A2B2C2	N	0	1	N	N		3.5	NO	P
AD119	GG		F	89	I	A1B2C2	N	0	2	N	N		25.5	NO	P
AD120	GG		F	76	I	A2B3C2	T	4	0	Y	N		3	NO	P
AD121	GG		F	96	I	A1B2C2	N	0	2	N	N		12.5	NO	P
AD122	GG		F	85	I	A1B2C2	N	0	2	N	N		6.5	NO	P
AD123	GG		F	88	I	A3B2C2	B	1	2	Y	N		6	NO	P
AD124	GG		F	80	I	A3B2C2	D	5	2	Y	N		11	NO	P
AD125	GG		F	85	I	A2B2C2	N	0	2	Y	N		6	NO	P
AD126	GG		F	87	I	A2B3C2	N	0	3	Y	N		12.5	NO	P
AD127	GG		F	96	I	A3B2C1	A		2	Y	N		4	NO	P
AD128	GG		F	91	I	A3B2C2	N	0	2	Y	N		3.5	NO	P
AD129	GG		F	102	I	A2B3C2	N	0	2	Y	N		4.5	NO	P
AD130	GG		F	105	I	A2B3C2	B	1	2	N	N		14.5	NO	P
AD131	GG		F	89	I	A1B2C2	N	0	2	Y	N		2.5	NO	P
AD132	GG		M	82	I	A2B2C2	B	3	2	N	N		19	NO	P
AD133	GG		M	83	I	A3B2C2	N	0	2	Y	N		4.5	NO	P
AD134	GG		M	89	I	A1B2C2	N	0	2	N	N		40	NO	P
AD135	GG		M	81	I	A3B2C2	N	0	2	N	N		5.5	NO	P
AD136	GG		M	75	I	A2B3C2	N	0	2	Y	N		3	NO	P
AD137	GG		M	78	I	A3B2C2	N	0	2	N	N		16	NO	P
AD138	GG		M	77	I	A3B2C2	T	4	2	N	N		7.5	NO	P
AD139	GG		M	88	I	A2B2C2	N	0	2	Y	N		6	NO	P
AD140	GG		M	88	I	A2B3C2	N	0	2	Y	N		7	NO	P
AD141	GG		M	91	I	A2B2C1	N	0	2	Y	N		12	NO	P
AD142	GG		M	86	I	A1B2C2	B	3	2	Y	N		3.5	NO	P
AD143	GG		F	82	I	A2B2C2	N	0		Y	N		3.5	NO	P
AD144	GA		M	87	I	A2B2C1	N	0	2	N	N	2	10	NO	P
AD145	GA		F	77	I	A1B2C2	A	0	2	N	N	2	7	NO	P
AD146	GA		M	87	I	A3B2C3	N	0	2	Y	N	1	45.5	NO	P
AD147	GA		F	95	I	A2B3C3	N	0	3	Y	N	1	22.5	NO	P
AD148	GA		M	80	I	A2B2C1	N	0	2	N	N	1	22.5	NO	P
AD149	GA		M	94	I	A2B2C1	D	5	2	N	N	1	20.5	NO	P
AD150	GA		M	97	I	A2B2C2	N	0	2	N	N	1	18	NO	P
AD151	GA	TT	M	91	I	A1B3C2	B	1	2	N	N	1	18	NO	P	P
AD152	GA		M	90	I	A2B2C2	N	0	2	N	N	1	15	NO	P
AD153	GA	CT	F	81	I	A1B2C3	N	0	2	Y	N	1	10	NO	P	P
AD154	GA	TT	M	79	I	A1B2C2	N	0	2	Y	N	1	8	NO	P	P
AD155	GA	CT	F	83	I	A1B3C2	N	0		Y	N	1	6	NO	P	P
AD156	GA	TT	F	86	I	A1B3C2	N	0	2		N	1	4.5	NO	P	P
AD157	GA		F	86	I	A2B3C2	N	0	2	N	N	1	4	NO	P			P
AD158	GA		F	88	I	A1B3C2	N	0	3	Y	N	0	4.5	NO	P			P
AD159	GA		M	89	H	A3B3C3	D	5	3	N	N	4	21	NO	P
AD160	GA		M	98	H	A3B3C3	T	4	3	Y	N	3	3	NO	P			P
AD161	GA	CT	M	73	H	A3B3C2	T	4	1		N	2.4359	17	NO	P	P
AD162	GA	TT	M	87	H	A3B3C2	B	1	2		N	2	11	NO	P	P		P
AD163	GA	CT	M	90	I	A1B3C3	T	4	2		N	0	18	NO	P	P
AD164	GA	CT	F	100	I	A1B3C3	B	3	3	Y	N	3.74359	16	NO	P	P
AD165	GA		F	95	H	A3B3C2	N	0	2	N	N		7	NO	P
AD166	GA		F	73	H	A3B3C2	N	0	2	N	N		21	NO	P
AD167	GA		F	94	H	A3B3C2	B	3	3	N	N		10.3	NO	P
AD168	GA		M	90	H	A3B3C2	N	0	2	Y	N		3	NO	P
AD169	GA		F	86	I	A3B2C2	N	0	2	N	N		18	NO	P
AD170	GA		F	84	I	A2B2C1	N	0	2	N	N		5.5	NO	P
AD171	GA		M	96	I	A3B2C2	N	0		Y	N		4.5	NO	P
AD172	GA		M	88	I	A1B2C2	N	0	2	Y	N		4.5	NO	P
AD173	GA		M	93	I	A3B2C2	N	0	2	N	N		3.5	NO	P
AD174	GA		M	92	I	A2B3C2	N	0	2	Y	N		4	NO	P
AD175	GA		M	93	I	A3B2C2	N	0	2	Y	N		23	NO	P
AD176	GA		M	95	I	A2B2C2	D	6	2	Y	N		4.17	NO	P
AD177	GA		M	76	I	A1B2C2	N	0	0	N	N		16.33	NO	P
AD178	GA		M	98	I	A3B2C2	B	4	2	Y	N		4.83	NO	P
CTRL1	GG	CT	F	95	N	A0B2C0	N	0	2	N	Y	1	3	NO	P	P	P
CTRL2	GG		M	93	N	A0B2C0	B	2	2	N	Y	1	25.5	NO	P		P
CTRL3	GG		F	93	N	A0B2C0	N	0	2	N	Y	1	7.5	NO	P		P
CTRL4	GG		F	92	N	A0B3C0	N	0	3	N	N	1	3.5	NO	P		P
CTRL5	GG		F	91	N	A0B2C0	N	0	2	N	Y	1	3	NO	P		P
CTRL6	GG	CT	M	95	N	A0B2C0	T	5	1		Y	1	3.75	NO	P	P	P
CTRL7	GG	CC	M	93	N	A0B2C0	N	0	2	N	Y	1.28205	5	NO	P	P	P
CTRL8	GG	CC	F	94	N	A0B2C0	T	4	2	N	Y	1	41	NO	P	P	P
CTRL9	GA	CC	M	95	N	A0B3C0	T	4	2		N	1.10256	9	NO	P	P	P
CTRL10	GA	TT	M	93	N	A0B2C1	B	1	0		N	1	15	NO	P	P	P
CTRL11	GA	TT	M	90	N	A0B1C0	N	0	1		Y	1	11	NO	P	P	P
CTRL12	GA		M	93	N	A0B2C0	N	0	2	N	Y	1	23.5	NO	P		P
CTRL13	GA		M	92	N	A0B2C0	N	0	2	N	Y	1	6.5	NO	P		P
CTRL14	AA		F	91	N	A0B2C0	N	0	2		Y	1	8.5	NO	P		P
CTRL15	GG	CT	M	78	N	A0B1C0	N	0	2	N	Y	1	21.5	NO	P	P
CTRL16	GG	CT	M	72	N	A0B1C0	N	0	0	N	Y	1	19.3	NO	P	P
CTRL17	GG	CT	M	70	N	A0B1C0	N	0	2	N	Y	1	7.5	NO	P	P
CTRL18	GG	CT	F	87	N	A0B1C0						1	6	NO	P	P
CTRL19	GG	TT	F	94	L	A1B2C1	N	0	2	N	N	1	4.5	NO	P	P
CTRL20	GG	CT	F	78	N	A0B2C0	N	0	2	N	Y	1.97436	17.5	NO	P	P
CTRL21	GG	CT	M	91	N	A0B2C0	N	0	2	N	Y	1.92308	3	NO	P	P
CTRL22	GG		M	84	N	A0B2C0	N	0	2	N	Y	1.82051	15.6	NO	P
CTRL23	GG		M	86	N	A0B2C0	D	5	2	Y	Y	1.53846	10	NO	P
CTRL24	GG		F	76	N	A0B2C0	D	5	2	N	Y	1.9	6	NO	P
CTRL25	GG	TT	M	86	N	A0B1C0		0	1	N	Y	1.54286	5	NO	P	P		P
CTRL26	GG	CT	M	58	N	A0B1C0	B	1	2	N	Y	1.53333	16	NO	P	P
CTRL27	GG	TT	F	55	N	A0B1C0	N	0	0	N	Y	1.39394	4	NO	P	P
CTRL28	GG	CC	M	63	N	A0B1C1	N	0	2	N	Y	1.10256	4.5	NO	P	P
CTRL29	GG	CT	F	82	N	A0B1C0	N	0	1		Y	1.05128	23	NO	P	P
CTRL30	GG	TT	M	59	N	A0B0C0	N	0	0		N	1	40.8	NO	P	P
CTRL31	GG	CT	M	72	N	A0B1C0	B	1	2	Y	Y	1	39	NO	P	P		P
CTRL32	GG	CT	M	79	N	A0B0C0	B	3	2		N	1	38.5	NO	P	P
CTRL33	GG	CT	M	83	N	A0B2C0	N	0	2	Y	Y	1	38	NO	P	P		P
CTRL34	GG	TT	F	61	N	A0B1C0	N	0	0		Y	1	33	NO	P	P
CTRL35	GG	CC	F	96	N	A0B2C0	T	4	2	N	Y	1	32	NO	P	P
CTRL36	GG		M	76	N	A0B2C0	B	3	2	N	Y	1	30	NO	P
CTRL37	GG	TT	F	88	n	A0B2C1	N	0	2		N	1	24	NO	P	P
CTRL38	GG	TT	M	86	N	A1B1C0	N	0	2	N	N	1	23	NO	P	P
CTRL39	GG	TT	F	84	N	A0B1C0	N	0	2		Y	1	20	NO	P	P
CTRL40	GG		F	89	N	A0B2C0	B	1	2	N	Y	1	19.1	NO	P
CTRL41	GG	TT	M	62	N	A0B0C0	N	0	0	N	N	1	18.5	NO	P	P		P
CTRL42	GG		F	87	N	A0B2C0	N	0	2	N	Y	1	18	NO	P
CTRL43	GG	TT	M	42	N	A0B0C0	N	0	0	N	N	1	17.5	NO	P	P
CTRL44	GG		F	74	N	A0B1C0	N	0	2	N	Y	1	16.9	NO	P
CTRL45	GG		M	65	N	A0B1C0	B	1	0	N	Y	1	15	NO	P
CTRL46	GG	CT	M	65	N	A0B1C0	N	0	1	N	Y	1	14.5	NO	P	P
CTRL47	GG	CT	F	86	N	A0B2C0	N	0	2	N	Y	1	14	NO	P	P		P
CTRL48	GG	CC	M	86	N	A0B1C0	N	0	2	N	Y	1	14	NO	P	P		P
CTRL49	GG		M	80	N	A0B2C0	N	0	3	N	Y	1	14	NO	P
CTRL50	GG		M	70	N	A0B1C0	N	0	2	N	Y	1	13.6	NO	P
CTRL51	GG	CT	M	70	N	A0B2C0	B	3	2	Y	Y	1	13	NO	P	P
CTRL52	GG		M	67	N	A0B1C0	B	3	2	N	Y	1	13	NO	P
CTRL53	GG	TT	F	58	N	A0B0C0	N	0	0	N	N	1	13	NO	P	P
CTRL54	GG	CT	F	87	N	A0B0C0	B	3	2	N	N	1	12.5	NO	P	P
CTRL55	GG	CC	F	35	N	A0B0C0	N	0	0	N	N	1	12.5	NO	P	P
CTRL56	GG	CT	M	64	N	A0B1C0			2	N	Y	1	12	NO	P	P		P
CTRL57	GG	TT	F	44	N	A0B0C0	N	0	0		N	1	12	NO	P	P
CTRL58	GG		F	44	N	A0B0C0	N	0	0	N	N	1	11	NO	P
CTRL59	GG	CT	M	94	L	A1B2C1	B	2	2		N	0	70	NO	P	P
CTRL60	GG		M	73	N	A0B1C0	N	0	2	N	Y	1	10.5	NO	P
CTRL61	GG	CT	F	50	N	A0B1C0	N	0	0		Y	1	10.5	NO	P	P
CTRL62	GG		F	80	N	A0B2C0	N	0	2	N	Y	1	10	NO	P
CTRL63	GG	CT	M	71	N	A0B2C0	N	0	2	N	Y	1	10	NO	P	P		P
CTRL64	GG	CT	F	64	N	A0B0C0	N	0	0	N	N	1	10	NO	P	P		P
CTRL65	GG		M	61	N	A0B2C0	N	0	2	N	Y	1	10	NO	P
CTRL66	GG	CC	M	31	N	A0B0C0	N	0	0		N	1	10	NO	P	P
CTRL67	GG		M	69	N	A0B1C0	N	0	2		Y	1	9.4	NO	P
CTRL68	GG		M	66	N	A0B1C0	N	0	2	N	Y	1	9	NO	P
CTRL69	GG	TT	M	81	L	A1B1C1	N	0	0		N	0	12	NO	P	P
CTRL70	GG	CC	M	58	N	A0B0C0	N	0	2		Y	1	9	NO	P	P
CTRL71	GG	TT	F	56	N	A0B1C0			0		Y	1	8.8	NO	P	P
CTRL72	GG		F	71	N	A0B2C0	N	0	2	N	Y	1	8.5	NO	P
CTRL73	GG	CT	F	60	N	A0B0C0	N	0	0	N	N	1	8.3	NO	P	P
CTRL74	GG		F	87	N	A0B2C0	N	0	2	N	Y	1	8	NO	P
CTRL75	GG	TT	M	53	N	A0B1C0	B	2	0	N	Y	1	8	NO	P	P
CTRL76	GG		M	39	N	A0B0C0	N	0	0	N	N	1	8	NO	P
CTRL77	GG	CT	F	54	L	A1B1C1	N	0	0		N	0	2	NO	P	P
CTRL78	GG		M	54	N	A0B0C0	N	0	0	N	N	1	7.3	NO	P
CTRL79	GG		F	88	N	A0B1C0	B	2	2	N	Y	1	7	NO	P
CTRL80	GG		M	59	N	A0B1C1	N	0	2	N	Y	1	7	NO	P
CTRL81	GG		M	41	N	A0B0C0	N	0	0		N	1	6	NO	P
CTRL82	GG	TT	M	82	L	A1B1C1	N	0	0		N	3.64103	4	NO	P	P
CTRL83	GG	TT	F	62	N	A0B1C0	N	0	0		Y	1	5.5	NO	P	P
CTRL84	GG	CC	M	95	N	A0B2C0	B	2	2	Y	Y	1	5	NO	P	P		P
CTRL85	GG		M	93	N	A0B2C0	B	1	2	N	Y	1	5	NO	P
CTRL86	GG		M	89	N	A0B2C0	T	4	2	N	Y	1	5	NO	P
CTRL87	GG		M	67	N	A0B1C0	N	0	0	N	Y	1	5	NO	P
CTRL88	GG	CT	F	59	N	A0B0C0					N	1	5	NO	P	P
CTRL89	GG		M	87	L	A0B2C0	D	5	2		Y	3	7	NO	P
CTRL90	GG		M	70	N	A0B1C0	N	0	0	N	Y	1	4.3	NO	P
CTRL91	GG	TT	M	62	N	A0B0C0	N	0	0	N	N	1	4.3	NO	P	P
CTRL92	GG		M	95	N	A0B2C0	N	0	2	N	Y	1	4	NO	P
CTRL93	GG		M	89	N	A0B2C0	N	0	2	N	Y	1	3.9	NO	P
CTRL94	GG	CT	F	86	N	A0B2C0	N	0	2	N	Y	1	3.5	NO	P	P
CTRL95	GG	TT	M	48	N	A0B0C0	N	0	0	N	N	1	3.5	NO	P	P
CTRL96	GG		F	93	L	A1B2C1	N	0	2	N	N	3	4.7	NO	P
CTRL97	GG		M	89	N	A0B2C0	N	0	2	N	Y	1	3	NO	P
CTRL98	GG	TT	M	70	N	A0B0C0	N	0	2	N	N	1	3	NO	P	P
CTRL99	GG	CC	F	85	N	A0B2C0	N	0	2	N	Y	1	2.7	NO	P	P
CTRL100	GG		M	58	N	A0B0C0			0	N	N	1	2	NO	P
CTRL101	GG	TT	M	79	N	A0B2C0	N	0	2		Y	1	29	NO	P	P
CTRL102	GG		M	88	L	A1B3C1	N	0	2	N	N	2.35897	15.5	NO	P
CTRL103	GG		M	81	L	A2B1C2	B	1	2	N	N	2	23.5	NO	P
CTRL104	GG	CT	M	74	L	A1B1C2	N	0	2	N	N	2	2.5	NO	P	P
CTRL105	GG	TT	F	67	L	A1B1C1	N	0	0	N	N	1.36364	2	NO	P	P
CTRL106	GG	TT	F	79	L	A1B0C2	N	0	0		N	1.16216	29	NO	P	P
CTRL107	GG	CT	M	60	L	A1B1C0	N	0	0	N	N	1.10256	20	NO	P	P
CTRL108	GG	CT	M	90	L	A2B1C2	N	0	2	N	N	1	#N/A	NO	P	P
CTRL109	GG	CC	M	75	L	A1B1C0	N	0	1	N	N	1	62	NO	P	P		P
CTRL110	GG	TT	M	86	L	A1B1C2	B	1	2	N	N	1	37.5	NO	P	P		P
CTRL111	GG	TT	M	74	L	A1B2C0	N	0	2	N	N	1	28	NO	P	P
CTRL112	GG		F	95	L	A3B1C3	B	1	2	Y	N	1	24.5	NO	P
CTRL113	GG	TT	M	90	L	A1B1C2	T	5	2	N	N	1	24	NO	P	P
CTRL114	GG		M	82	L	A1B2C1	N	0	2	N	N	1	23.9	NO	P
CTRL115	GG	CT	F	77	L	A2B1C1	N	0	0		N	1	21	NO	P	P
CTRL116	GG	CT	M	70	L	A1B0C2	N	0	2	Y	N	1	18.5	NO	P	P
CTRL117	GG	TT	M	73	L	A1B0C1	N	0	2		N	1	18	NO	P	P
CTRL118	GG	CT	M	81	L	A1B2C1	N	0	2	N	N	1	17.6	NO	P	P
CTRL119	GG	CT	F	66	L	A1B0C1	N	0	0	N	N	1	17.5	NO	P	P
CTRL120	GG		M	60	L	A1B1C0	N	0	0	N	N	1	14	NO	P
CTRL121	GG		M	64	L	A0B2C0	N	0	2	N	Y	1	12.5	NO	P
CTRL122	GG	CT	M	86	L	A1B2C1	B	2	2	Y	N	1	10	NO	P	P		P
CTRL123	GG	TT	F	96	L	A1B2C1	N	0	2	Y	N	1	9	NO	P	P		P
CTRL124	GG	CC	M	77	L	A1B2C0	B	1	2	N	N	1	8	NO	P	P
CTRL125	GG	CT	F	98	L	A1B2C1	N	0	2	Y	N	1	7.5	NO	P	P
CTRL126	GG	CT	M	80	L	A2B1C1	N	0	2	N	N	1	6	NO	P	P
CTRL127	GG		M	76	L	A1B1C1	N	0	0	N	N	1	6	NO	P
CTRL128	GG	CT	F	95	L	A1B2C0	N	0			N	1	5.5	NO	P	P
CTRL129	GG		M	78	L	A2B1C2	N	0	0	Y	N	1	5.5	NO	P
CTRL130	GG		M	69	L	A1B2C0	N	0	2	N	N	1	5.5	NO	P
CTRL131	GG		F	78	L	A1B2C0	N	0	2	N	N	1	4.5	NO	P
CTRL132	GG		M	78	L	A1B2C0	N	0	2	N	N	1	4.5	NO	P
CTRL133	GG		M	73	L	A1B1C0	N	0	2	N	N	1	4.5	NO	P
CTRL134	GG	CT	F	70	L	A1B2C1			2	N	N	1	4.5	NO	P	P
CTRL135	GG	TT	F	81	L	A1B1C1	N	0	2	N	N	1	4	NO	P	P
CTRL136	GG		M	79	L	A2B1C2	N	0	2	Y	N	1	3.5	NO	P
CTRL137	GG		M	73	L	A2B1C2	N	0	1	N	N	1	3	NO	P
CTRL138	GG		F	72	L	A1B1C2	N	0	0	N	N	1	2.5	NO	P
CTRL139	GG	TT	M	57	N	A0B1C0	N	0	0		Y	0	22	NO	P	P
CTRL140	GG		M	73	N	A0B1C0						0	13.5	NO	P
CTRL141	GG	CT	F	79	N	A0B2C0	N	0	2		Y	0	13	NO	P	P
CTRL142	GG	TT	M	22	N	A0B0C0	N	0	0		N	0	8.5	NO	P	P
CTRL143	GG	CT	M	80	N	A0B2C0	N		2		Y	0	7.5	NO	P	P
CTRL144	GG	CT	F	46	N	A0B0C0	N	0	0		N	0	6	NO	P	P
CTRL145	GG	CT	M	69	N	A0B1C0	N	0	1		Y	0	5	NO	P	P
CTRL146	GG	TT	M	47	N	A0B0C0	N	0	0		N	0	4.5	NO	P	P
CTRL147	GG	CT	M	89	N	A0B2C0	N	0			Y	0	3	NO	P	P
CTRL148	GG	TT	M	80	N	A0B1C0	N	0	2		Y	4	4.5	NO	P	P
CTRL149	GG	CT	M	86	N	A0B2C0	N	0	2	N	Y	3.89744	10.3	NO	P	P
CTRL150	GG	CT	F	85	N	A0B1C0	N	0	0	N	Y	3	20.5	NO	P	P
CTRL151	GG	TT	M	87	N	A0B2C0	N	0	2		Y	3	7.5	NO	P	P
CTRL152	GG	TT	F	88	N	A0B2C0	N	0	2	N	Y	3.51515	13	NO	P	P
CTRL153	GG	CT	M	66	N	A0B1C1	N	0	2		Y	3.22857	41	NO	P	P
CTRL154	GG		M	44	N	A0B0C0	N	0	0	N	Y	2.35897	15.5	NO	P
CTRL155	GG	CC	M	83	N	A0B1C0	N	0	2		Y	2.07895	47	NO	P	P
CTRL156	GG	CC	F	86	N	A0B2C0	N	0	2	N	Y	2	23	NO	P	P		P
CTRL157	GG		M	85	N	A0B2C0	N	0	2	N	Y	2	8.5	NO	P
CTRL158	GG		M	63	N	A0B1C0	B	1	0	N	Y	2	2.5	NO	P
CTRL159	GG		F	58	L	A1B1C0	N	0	0	Y	N		10	NO	P
CTRL160	GG		F	86	L	A1B2C0	B	4	2	N	N		9.5	NO	P
CTRL161	GG		F	66	L	A1B1C1	N	0	2	N	N		18	NO	P
CTRL162	GG		F	85	L	A1B2C0	D	5	2	N	N		4	NO	P
CTRL163	GG		F	85	L	A1B2C0	N	0	2	N	N		4	NO	P
CTRL164	GG		F	79	L	A1B2C0	B	4	0	Y	N		5.5	NO	P
CTRL165	GG		F	69	L	A1B2C1	N	0	3	N	N		2	NO	P
CTRL166	GG		F	73	L	A1B2C0	N	0	0	Y	N		15.2	NO	P
CTRL167	GG		M	90	L	A1B2C1	D	5	2	N	N		4	NO	P
CTRL168	GG		M	75	L	A1B1C0	N	0	0	Y	N		3.5	NO	P
CTRL169	GG		M	71	L	A1B1C1	N	0	0	N	N		10	NO	P
CTRL170	GG		M	67	L	A1B1C0	N	0	2	N	N		7.5	NO	P
CTRL171	GG		M	76	L	A1B2C1	D	5	2	N	N		9.5	NO	P
CTRL172	GG		M	66	L	A1B2C0	N	0	2	N	N		3	NO	P
CTRL173	GG		M	77	L	A1B2C0	N	0	2	N	N		1.3	NO	P
CTRL174	GG		M	87	L	A1B2C0	N	0	2	Y	N		23	NO	P
CTRL175	GG		M	94	L	A1B2C1	B	3	2	Y	N		3.5	NO	P
CTRL176	GG		M	60	L	A1B2C1	B	4	0	Y	N		32	NO	P
CTRL177	GG		F	89	N	A0B2C0	N	0	2	Y	Y		15.5	NO	P
CTRL178	GG		F	78	N	A0B2C0	N	0	2	N	Y		7.5	NO	P
CTRL179	GG		F	23	N	A0B0C0			0	N	N		5.5	NO	P
CTRL180	GG		F	54	N	A0B1C0	N	0	0	N	Y		13.5	NO	P
CTRL181	GG		F	83	N	A0B2C0	N	0	2	N	Y		3.5	NO	P
CTRL182	GG		F	95	N	A0B2C0	T	4	3	N	Y		21	NO	P
CTRL183	GG		F	71	N	A0B2C0	N	0	0	N	Y		14	NO	P
CTRL184	GG		F	24	N	A0B0C0	N	0	0	N	N		14	NO	P
CTRL185	GG		F	63	N	A0B1C0	N	0	0	N	Y		6.3	NO	P
CTRL186	GG		F	86	N	A0B2C0	N	0	3	N	Y		8	NO	P
CTRL187	GG		F	85	N	A0B0C0	N	0		N	N		2	NO	P
CTRL188	GG		F	55	N	A0B0C0	N	0	0	N	N		22	NO	P
CTRL189	GG		F	88	N	A0B2C0	N	0	2	Y	Y		13	NO	P
CTRL190	GG		F	76	N	A0B2C0	N	0	2	N	Y		3.5	NO	P
CTRL191	GG		F	53	N	A0B0C0	N	0	0	N	N		5.3	NO	P
CTRL192	GG		F	69	N	A0B2C0	B	1	2	N	Y		16	NO	P
CTRL193	GG		F	69	N	A0B2C0	N	0	0	N	Y		5.13	NO	P
CTRL194	GG		F	98	N	A0B2C0	N	0	2	N	Y		2.83	NO	P
CTRL195	GG		F	67	N	A0B2C0	N	0	0	Y	Y		3.5	NO	P
CTRL196	GG		M	69	N	A0B2C0	N	0	2	Y	Y		2.5	NO	P
CTRL197	GG		M	65	N	A0B1C0	N	0	2	N	Y		16	NO	P
CTRL198	GG		M	77	N	A0B1C0	N	0	2	N	Y		11.5	NO	P
CTRL199	GG		M	75	N	A0B2C0	B	1	2	Y	Y		17	NO	P
CTRL200	GG		M	57	N	A0B0C0	N	0	0	N	N		3	NO	P
CTRL201	GG		M	88	N	A0B2C0	B	2	0	N	Y		20	NO	P
CTRL202	GG		M	101	N	A0B1C0	N	0	0	Y	Y		3	NO	P
CTRL203	GG		M	66	N	A0B1C0	N	0	2	N	Y		15	NO	P
CTRL204	GG		M	52	N	A0B1C0	N	0	0	N	Y		10	NO	P
CTRL205	GG		M	87	N	A0B2C0	N	0	2		Y		3.5	NO	P
CTRL206	GG		M	77	N	A0B1C0	N	0	1	N	Y		7.5	NO	P
CTRL207	GG		M	72	N	A0B1C0	T	4	0	N	Y		21	NO	P
CTRL208	GG		M	60	N	A0B2C0	N	0	2	N	Y		6.5	NO	P
CTRL209	GG		M	74	N	A0B1C0	B	4	0	N	Y		5	NO	P
CTRL210	GG		M	81	N	A0B2C0	N	0	2	N	Y		9.5	NO	P
CTRL211	GG		M	26	N	A0B0C0	N	0	0	N	N		2	NO	P
CTRL212	GG		M	58	N	A0B1C0			0	N	Y		13	NO	P
CTRL213	GG		M	77	N	A0B2C0	N	0	2	N	Y		2.75	NO	P
CTRL214	GG		M	75	N	A0B1C0	N	0	0	N	Y		7	NO	P
CTRL215	GG		M	87	N	A0B2C0	N	0	2	N	Y		4	NO	P
CTRL216	GG		M	73	N	A0B1C0	N	0	0	N	Y		3	NO	P
CTRL217	GG		M	83	N	A0B2C0	N	0	0	N	Y		2.75	NO	P
CTRL218	GG		M	85	N	A0B2C0	N	0	2	N	Y		6	NO	P
CTRL219	GG		M	76	N	A0B1C0	N	0	2	N	Y		4	NO	P
CTRL220	GG		M	55	N	A0B1C0	N	0	2	N	Y		20.83	NO	P
CTRL221	GG		M	53	N	A0B0C0	N	0	0	N	N		11.17	NO	P
CTRL222	GG		M	73	N	A0B2C0	N	0	2	N	Y		3.3	NO	P
CTRL223	GA	TT	F	66	N	A0B0C0	N	0	0	N	N	1.58974	23.2	NO	P	P
CTRL224	GA		M	57	N	A0B1C0	N	0	1	N	Y	1	23	NO	P
CTRL225	GA	TT	F	52	N	A0B1C0	N	0	0	N	Y	1	22.7	NO	P	P
CTRL226	GA	CT	F	89	N	A0B1C0	N	0	1	N	Y	1	22.5	NO	P	P		P
CTRL227	GA	TT	M	81	N	A0B2C0	N	0	1	N	Y	1	21	NO	P	P
CTRL228	GA	CT	F	74	N	A0B2C0	N	0	2	Y	Y	1	21	NO	P	P		P
CTRL229	GA		M	57	N	A0B2C0	N	0	2	N	Y	1	19	NO	P
CTRL230	GA	CC	F	48	N	A0B0C0	N	0	0	N	N	1	13	NO	P	P
CTRL231	GA		M	57	N	A0B0C0	N	0	0	N	N	1	10	NO	P
CTRL232	GA		M	88	N	A0B2C0	N	0	2	N	Y	1	8.5	NO	P
CTRL233	GA	CT	M	61	N	A0B0C0	N	0	0		N	1	8.5	NO	P	P
CTRL234	GA		M	92	N	A0B2C0	N	0	2	Y	Y	1	7.5	NO	P
CTRL235	GA	CT	M	67	N	A0B1C0	N	0	0		Y	1	7.5	NO	P	P
CTRL236	GA	TT	F	81	N	A0B0C0	N	0	2	N	N	1	7	NO	P	P
CTRL237	GA	CC	M	71	N	A0B1C0	N	0	2	N	Y	1	7	NO	P	P
CTRL238	GA		M	87	N	A0B2C0	D	5	2	N	Y	1	6	NO	P
CTRL239	GA		M	85	N	A0B2C0	N	0	2		Y	1	5.5	NO	P
CTRL240	GA	TT	F	75	N	A0B1C0	N	0	2	N	Y	1	5	NO	P	P
CTRL241	GA		F	66	N	A0B0C0		0	0	N	N	1	5	NO	P
CTRL242	GA	CT	M	54	N	A0B1C0	N	0	2		Y	1	5	NO	P	P
CTRL243	GA	TT	M	87	N	A0B1C0	N	0	2	N	Y	1	4	NO	P	P
CTRL244	GA		M	79	N	A0B2C0	N	0	2	N	Y	1	4	NO	P
CTRL245	GA	CC	M	92	N	A0B0C0	B	3		N	N	1	3.4	NO	P	P
CTRL246	GA	TT	M	82	N	A0B2C0	B	2	1	N	Y	1	3	NO	P	P
CTRL247	GA		M	74	N	A0B2C0	N	0	2	N	Y	1	1	NO	P
CTRL248	GA	CC	M	22	N	A0B0C0	N	0	0		N	0	53	NO	P	P
CTRL249	GA	CT	M	78	L	A2B0C1	N	0	0		N	2.82051	8	NO	P	P
CTRL250	GA		F	83	L	A1B2C1						2	10	NO	P
CTRL251	GA	CT	F	80	L	A1B1C2	N	0	2	Y	N	2.88	13	NO	P	P
CTRL252	GA	CT	F	78	L	A1B0C1	N	0	2		N	1.23077	20	NO	P	P
CTRL253	GA	CC	F	89	L	A1B2C1	B	4	2		N	1	21	NO	P	P
CTRL254	GA	TT	M	86	L	A1B1C2	N	0	2	N	N	1	20.5	NO	P	P		P
CTRL255	GA		M	95	L	A1B2C1	T	4	2		N	1	13	NO	P
CTRL256	GA		F	83	L	A1B2C0	B	4	2	N	N	1	8	NO	P
CTRL257	GA	TT	M	85	L	A3B1C2	B	3	0		N	1	7.5	NO	P	P
CTRL258	GA		F	58	L	A1B1C0	N	0	0	N	N	1	4	NO	P
CTRL259	GA		F	90	L	A1B2C1	B	3	2	N	N	1	3	NO	P
CTRL260	GA	CT	M	68	L	A1B1C0	N	0		N	N	1	1.5	NO	P	P
CTRL261	GA		M	96	L	A1B2C1	B	1	2	N	N	1	0.5	NO	P
CTRL262	GA	TT	F	62	N	A0B0C0			0		N	0	14.5	NO	P	P
CTRL263	GA	CT	M	87	N	A0B0C0	N	0	0		Y	0	8	NO	P	P
CTRL264	GA	TT	M	96	N	A0B2C1	N	0			Y	0	6	NO	P	P
CTRL265	GA	CT	M	80	N	A0B1C0	N	0	2		Y	0	3	NO	P	P
CTRL266	GA	CT	F	89	N	A0B1C0	B	1	0	N	Y	3.61538	8.5	NO	P	P
CTRL267	GA	TT	M	82	N	A0B2C0	N	0	3		Y	3.15385	38	NO	P	P
CTRL268	GA		M	84	L	A1B2C1	N	0	2	N	N		8	NO	P
CTRL269	GA		M	87	L	A1B2C1	N	0	2	Y	N		5.5	NO	P
CTRL270	GA		M	62	L	A1B0C0	N	0	0	Y	N		6	NO	P
CTRL271	GA		M	88	L	A1B2C1	D	5	1	N	N		10.3	NO	P
CTRL272	GA		F	50	N	A0B0C0	N	0	0	N	N		21.5	NO	P
CTRL273	GA		F	84	N	A0B2C0	N	0	2	N	Y		18	NO	P
CTRL274	GA		F	64	N	A0B2C0	B	3	2	N	Y		4	NO	P
CTRL275	GA		F	94	N	A0B2C0	B	2	2	Y	Y		5	NO	P
CTRL276	GA		F	86	N	A0B2C0	N	0	2	N	Y		22.16	NO	P
CTRL277	GA		M	50	N	A0B0C0	N	0	1	N	N		5.5	NO	P
CTRL278	GA		M	88	N	A0B1C0	D	6	1	N	Y		3	NO	P
CTRL279	GA		M	86	N	A0B2C0	N	0	0	N	Y		2	NO	P
CTRL280	GA		M	73	N	A0B1C0	N	0	2	N	Y		3	NO	P
CTRL281	GA		M	58	N	A0B1C0	N	0	2	N	Y		3	NO	P
CTRL282	GA		M	68	N	A0B1C0	N	0	1	N	Y		2.6	NO	P
CTRL283	GA		M	40	N	A0B0C0	N	0	0	N	N		8	NO	P
CTRL284	GA		M	68	N	A0B2C0	N	0	0	N	Y		3.5	NO	P
CTRL285	GA		M	80	N	A0B2C0	N	0	2	N	Y		4.57	NO	P
CTRL286	GA		M	90	N	A0B2C0	N	0	0	N	Y		6.5	NO	P
CTRL287	AA	CT	F	62	L	A2B1C0	N	0	2	N	N	1	33	NO	P	P
CTRL288	AA		F	71	L	A1B2C0	N	0	2	Y	N		5.3	NO	P
CTRL289	AA		M	86	L	A1B2C1	T	4	2	Y	N		3.75	NO	P
CTRL290	A	CT	F	80	N	A0B2C0	N	0	2		Y	1.30769	21	NO	P	P
CTRL291	A	CT	M	58	N	A0B0C0	N	0			N	1	4	NO	P	P
† Brain tumors, amyotrophic lateral sclerosis, stroke, cerebral hemorrhage, brain tumors, schizophrenia.
