# Supplementary material for: The aldehyde dehydrogenase 2 rs671 variant enhances amyloid β pathology
Source: Nat Commun. 2024 Mar 22;15:2594. doi: 10.1038/s41467-024-46899-0 (PMC10959958; doi:10.1038/s41467-024-46899-0)
Supplement: Supplementary file 5 — Supplementary Dataset 2 [file 41467_2024_46899_MOESM5_ESM.xlsx]

## Sheet: 2900 confident
Supplementary Data 2. Proteomics data of N2a-APPswe cells with treatment of daidzin or Alda-1.
Accession	Description	Exp. q-value: Combined	# Unique Peptides	Abundances (Scaled): F1: 128, Sample	Abundances (Scaled): F1: 130, Sample	Abundances (Scaled): F1: 131, Sample	Abundances (Scaled): F2: 128, Sample	Abundances (Scaled): F2: 130, Sample	Abundances (Scaled): F2: 131, Sample	Abundances (Scaled): F3: 128, Sample	Abundances (Scaled): F3: 130, Sample	Abundances (Scaled): F3: 131, Sample
P16460	Argininosuccinate synthase OS=Mus musculus OX=10090 GN=Ass1 PE=1 SV=1	0	19	86.2	86.7	129.4	86.1	83.8	131.9	84.5	82.8	135.6
Q6Q899	Antiviral innate immune response receptor RIG-I OS=Mus musculus OX=10090 GN=Rigi PE=1 SV=2	0	10	104.5	96	80.8	106.6	81.3	96.2	102.4	90.9	76.2
Q99MJ9	ATP-dependent RNA helicase DDX50 OS=Mus musculus OX=10090 GN=Ddx50 PE=2 SV=1	0	10	100	97.4	107.3	89.5	104.8	117.6	98	99.3	110.2
Q569Z5	Probable ATP-dependent RNA helicase DDX46 OS=Mus musculus OX=10090 GN=Ddx46 PE=1 SV=2	0	36	107.1	100.4	90.4	108.8	103.3	88.1	108	101.5	93.8
Q9QYB1	Chloride intracellular channel protein 4 OS=Mus musculus OX=10090 GN=Clic4 PE=1 SV=3	0	8	94.3	100.3	113.5	93.1	91.7	115.9	97.2	99.5	111
P06745	Glucose-6-phosphate isomerase OS=Mus musculus OX=10090 GN=Gpi PE=1 SV=4	0	20	94	98.6	104.1	98.3	99.4	102.8	97.6	97.1	102.4
Q8K0C4	Lanosterol 14-alpha demethylase OS=Mus musculus OX=10090 GN=Cyp51a1 PE=1 SV=1	0	12	86.4	92.8	137.6	93.5	95.7	125.3	93.1	94.5	124.7
Q9EQ61	Pescadillo homolog OS=Mus musculus OX=10090 GN=Pes1 PE=1 SV=1	0	14	106.6	98.7	88.2	103.7	101.3	84.4	96	105.6	93.7
P07742	Ribonucleoside-diphosphate reductase large subunit OS=Mus musculus OX=10090 GN=Rrm1 PE=1 SV=2	0	20	108.9	108.6	69.9	107.2	108.5	72.1	107.1	108	72.7
Q8BKG3	Inactive tyrosine-protein kinase 7 OS=Mus musculus OX=10090 GN=Ptk7 PE=1 SV=1	0	12	109.3	106.1	89.4	104.5	112.6	84.6	111.6	109.6	89.2
Q78PY7	Staphylococcal nuclease domain-containing protein 1 OS=Mus musculus OX=10090 GN=Snd1 PE=1 SV=1	0	36	98	102.9	105.8	90.5	108	110.1	100.9	101	104.5
Q8VCL2	Protein SCO2 homolog, mitochondrial OS=Mus musculus OX=10090 GN=Sco2 PE=1 SV=1	0	4	90.1	95.9	110.6	86.6	95.1	106.5	100.5	91.5	100.2
Q923D2	Flavin reductase (NADPH) OS=Mus musculus OX=10090 GN=Blvrb PE=1 SV=3	0	6	94.6	96.4	118.5	93.2	93.2	126.6	96.7	94.8	117.3
Q9EQU5	Protein SET OS=Mus musculus OX=10090 GN=Set PE=1 SV=1	0	11	100	97.9	88.3	104.5	96.8	89.9	98.5	97.9	89.1
Q9EQQ9	Protein O-GlcNAcase OS=Mus musculus OX=10090 GN=Oga PE=1 SV=2	0	10	90.9	87	111.4	91.9	91.3	107.9	95.8	90.5	112.7
Q91W50	Cold shock domain-containing protein E1 OS=Mus musculus OX=10090 GN=Csde1 PE=1 SV=1	0	33	105.2	100.4	91.6	104.5	102.6	93.2	105.3	101.9	93.2
P50544	Very long-chain specific acyl-CoA dehydrogenase, mitochondrial OS=Mus musculus OX=10090 GN=Acadvl PE=1 SV=3	0	14	88.5	88.1	125.4	87.8	89.7	126.7	92.4	94	117.2
Q6PDQ2	Chromodomain-helicase-DNA-binding protein 4 OS=Mus musculus OX=10090 GN=Chd4 PE=1 SV=1	0	32	110.5	94.8	95.6	102	103.4	91.9	104.3	101.1	91.6
Q68FD5	Clathrin heavy chain 1 OS=Mus musculus OX=10090 GN=Cltc PE=1 SV=3	0	59	101.9	99.2	109.1	101.4	99.9	110.9	103.1	100.5	107.7
P37913	DNA ligase 1 OS=Mus musculus OX=10090 GN=Lig1 PE=1 SV=2	0	28	104.2	105	91	104	107.6	92	106.9	106.6	89.4
Q8R180	ERO1-like protein alpha OS=Mus musculus OX=10090 GN=Ero1a PE=1 SV=2	0	6	101	81.8	128.7	101.4	95.8	121	96.9	86.3	129.8
P20152	Vimentin OS=Mus musculus OX=10090 GN=Vim PE=1 SV=3	0	38	95.7	84.2	114.6	92.1	85.9	115.8	89.8	85	118.5
P51174	Long-chain specific acyl-CoA dehydrogenase, mitochondrial OS=Mus musculus OX=10090 GN=Acadl PE=1 SV=2	0	16	89.6	87.3	111.4	87.4	87.6	118.3	84	89.2	116.2
Q8K009	Mitochondrial 10-formyltetrahydrofolate dehydrogenase OS=Mus musculus OX=10090 GN=Aldh1l2 PE=1 SV=2	0	21	87.3	84.8	123.4	83.5	82.6	129.6	86	86.1	123
Q8BK64	Activator of 90 kDa heat shock protein ATPase homolog 1 OS=Mus musculus OX=10090 GN=Ahsa1 PE=1 SV=2	0	18	105.2	105.1	92.6	100.2	109.9	94.7	103.8	107.9	89.6
Q99PV0	Pre-mRNA-processing-splicing factor 8 OS=Mus musculus OX=10090 GN=Prpf8 PE=1 SV=2	0	63	103.2	102.5	92.3	107.3	99.7	92	102.9	101.1	95.8
Q3U186	Probable arginine--tRNA ligase, mitochondrial OS=Mus musculus OX=10090 GN=Rars2 PE=1 SV=1	0	7	90.8	108.4	108.3	92.7	96.6	108.2	97.6	95.5	104.7
P62908	Small ribosomal subunit protein uS3 OS=Mus musculus OX=10090 GN=Rps3 PE=1 SV=1	0	23	107.2	99.9	94.5	105.1	101.8	92.3	101.2	99.7	96.9
P11983	T-complex protein 1 subunit alpha OS=Mus musculus OX=10090 GN=Tcp1 PE=1 SV=3	0	25	102.4	101.9	94.7	104.5	99	94	101.5	105.1	96.9
Q8BTM8	Filamin-A OS=Mus musculus OX=10090 GN=Flna PE=1 SV=5	0	89	107.1	98.5	93.5	106.6	99.5	94.5	108.3	97.7	94.1
B2RXS4	Plexin-B2 OS=Mus musculus OX=10090 GN=Plxnb2 PE=1 SV=1	0	18	107.2	97.1	88.9	108.3	95.9	88.4	106.1	98.1	89.3
Q9WU42	Nuclear receptor corepressor 2 OS=Mus musculus OX=10090 GN=Ncor2 PE=1 SV=3	0	11	104.3	106.7	98.8	103	110.1	100.8	102.1	107.6	97.9
Q6WKZ8	E3 ubiquitin-protein ligase UBR2 OS=Mus musculus OX=10090 GN=Ubr2 PE=1 SV=2	0	11	100.5	95.6	102.8	98.9	97	104.1	101.5	92	104.3
Q8VEM8	Solute carrier family 25 member 3 OS=Mus musculus OX=10090 GN=Slc25a3 PE=1 SV=1	0	11	94.4	97.4	100.3	83	100.9	111.4	100.6	92.4	102
P15331	Peripherin OS=Mus musculus OX=10090 GN=Prph PE=1 SV=2	0	35	95.9	96.7	122.1	92.5	97.1	121.9	95.2	95.9	122.6
Q60668	Heterogeneous nuclear ribonucleoprotein D0 OS=Mus musculus OX=10090 GN=Hnrnpd PE=1 SV=2	0	15	109.1	109.3	87.2	106.8	100.6	91.3	106.4	108.4	95.8
P48962	ADP/ATP translocase 1 OS=Mus musculus OX=10090 GN=Slc25a4 PE=1 SV=4	0	9	94.1	90.9	111.4	96.9	91.8	109.2	98.4	94.3	105.5
Q8VEK3	Heterogeneous nuclear ribonucleoprotein U OS=Mus musculus OX=10090 GN=Hnrnpu PE=1 SV=1	0	26	102.7	103.7	97.2	102.5	102.5	97	100.4	101.8	100.3
Q60770	Syntaxin-binding protein 3 OS=Mus musculus OX=10090 GN=Stxbp3 PE=1 SV=1	0	6	97.1	100.2	97.8	89.8	85.6	126.8	87.9	99.4	106.8
Q62188	Dihydropyrimidinase-related protein 3 OS=Mus musculus OX=10090 GN=Dpysl3 PE=1 SV=1	0	17	111	104.9	88.6	112.2	109.1	87.9	107.2	108.5	90.4
Q8BX70	Intermembrane lipid transfer protein VPS13C OS=Mus musculus OX=10090 GN=Vps13c PE=1 SV=2	0	6	92.9	100	123.4	98.8	87.3	108.3	92.8	96.1	103.4
Q9CYR6	Phosphoacetylglucosamine mutase OS=Mus musculus OX=10090 GN=Pgm3 PE=1 SV=1	0	7	88.5	96.2	119.3	95.2	99.5	113.8	93.6	96.2	121.9
Q3UPH7	Rho guanine nucleotide exchange factor 40 OS=Mus musculus OX=10090 GN=Arhgef40 PE=1 SV=1	0	8	102	90.1	111.5	101.3	93.7	111.1	97.8	97.2	101.8
Q9QXS1	Plectin OS=Mus musculus OX=10090 GN=Plec PE=1 SV=3	0	106	94.9	91.4	112.1	96.2	91.3	110.4	94.1	96.3	108
P28574	Protein max OS=Mus musculus OX=10090 GN=Max PE=1 SV=2	0	4	87.4	89.5	138.8	80.9	90.8	145.8	105.3	92.1	88.9
P37040	NADPH--cytochrome P450 reductase OS=Mus musculus OX=10090 GN=Por PE=1 SV=2	0	17	91.3	93	121	95.6	92.1	120	91.9	94.2	119.9
P24860	G2/mitotic-specific cyclin-B1 OS=Mus musculus OX=10090 GN=Ccnb1 PE=1 SV=3	0	8	101.1	105.9	81.2	109.3	103.7	73.2	102.5	107.6	78.5
Q3UHX0	Nucleolar protein 8 OS=Mus musculus OX=10090 GN=Nol8 PE=1 SV=2	0	15	120.6	92.2	90.4	96.1	108.4	95.5	104.2	97.4	95.7
Q922E4	Ethanolamine-phosphate cytidylyltransferase OS=Mus musculus OX=10090 GN=Pcyt2 PE=1 SV=1	0	6	105.1	90.2	108.4	94.3	92.9	114.2	94.5	97	118.6
P19096	Fatty acid synthase OS=Mus musculus OX=10090 GN=Fasn PE=1 SV=2	0	89	90.1	89.8	109.8	92.2	88.2	109.7	93.4	89.3	106.6
P23591	GDP-L-fucose synthase OS=Mus musculus OX=10090 GN=Gfus PE=1 SV=3	0	8	110.3	95.1	91.4	106.1	97.6	93.5	102.5	102.3	97.9
Q923D5	WW domain-binding protein 11 OS=Mus musculus OX=10090 GN=Wbp11 PE=1 SV=2	0	18	103.8	98.9	98	108.9	95.5	94.3	99.5	100.5	99.3
C0HKG5	Ribonuclease T2-A OS=Mus musculus OX=10090 GN=Rnaset2a PE=1 SV=1	0	3	90.3	112.1	116.7	103	104.2	110.5	97.8	97.6	118.8
Q922S8	Kinesin-like protein KIF2C OS=Mus musculus OX=10090 GN=Kif2c PE=1 SV=1	0	17	100.4	102.8	95.3	101.4	101.2	89.8	101	105	93.2
Q64FW2	All-trans-retinol 13,14-reductase OS=Mus musculus OX=10090 GN=Retsat PE=1 SV=3	0	9	67.1	82.4	178.9	71.8	74.2	187.9	74	78.8	179.2
O70318	Band 4.1-like protein 2 OS=Mus musculus OX=10090 GN=Epb41l2 PE=1 SV=2	0	27	107.3	102.5	93.4	101.2	104.7	99.2	102.6	107.8	95.4
P14069	Protein S100-A6 OS=Mus musculus OX=10090 GN=S100a6 PE=1 SV=3	0	6	95.8	98.5	117.4	93.7	94.8	115.9	95.2	98.6	111.2
P62962	Profilin-1 OS=Mus musculus OX=10090 GN=Pfn1 PE=1 SV=2	0	11	101.1	99.7	98.2	98.3	106.5	99	103.1	101.7	93
P52623	Uridine-cytidine kinase 1 OS=Mus musculus OX=10090 GN=Uck1 PE=1 SV=2	0	4	102.7	98.3	93.5	107.8	100.6	95.1	107.2	91.8	100.1
Q9CQT1	Methylthioribose-1-phosphate isomerase OS=Mus musculus OX=10090 GN=Mri1 PE=1 SV=1	0	7	93.5	99.2	109.9	89.1	93.9	124.1	92.8	93.1	114.1
P42225	Signal transducer and activator of transcription 1 OS=Mus musculus OX=10090 GN=Stat1 PE=1 SV=1	0	8	100.3	83.8	71.5	102	84.3	78.8	96.1	85.1	73.5
Q9D338	Large ribosomal subunit protein bL19m OS=Mus musculus OX=10090 GN=Mrpl19 PE=1 SV=1	0	5	104.6	101.8	93.3	100.9	99.4	97.2	102	97.2	93.2
Q9EPU4	Cleavage and polyadenylation specificity factor subunit 1 OS=Mus musculus OX=10090 GN=Cpsf1 PE=1 SV=1	0	16	109.6	97.3	92.4	98.8	102.7	93	99.2	99.1	93.2
Q8BP27	Swi5-dependent recombination DNA repair protein 1 homolog OS=Mus musculus OX=10090 GN=Sfr1 PE=1 SV=2	0	6	116.6	116.6	87.2	118.1	115.1	89.1	120.1	106.4	93.6
Q8BYC6	Serine/threonine-protein kinase TAO3 OS=Mus musculus OX=10090 GN=Taok3 PE=1 SV=2	0	4	84.4	87.5	141.3	61.9	82.3	194.8	107.2	89.4	110
P63030	Mitochondrial pyruvate carrier 1 OS=Mus musculus OX=10090 GN=Mpc1 PE=1 SV=1	0	3	95.9	107.9	109.1	71.4	109.1	117.7	96.6	95.5	106.6
P06151	L-lactate dehydrogenase A chain OS=Mus musculus OX=10090 GN=Ldha PE=1 SV=3	0	20	106	104.1	88.9	106.1	101.8	92.1	107.3	103.1	89.1
O88738	Baculoviral IAP repeat-containing protein 6 OS=Mus musculus OX=10090 GN=Birc6 PE=1 SV=2	0	41	108.2	102.8	89.9	110	98.8	91.7	106.3	103.2	91
P49312	Heterogeneous nuclear ribonucleoprotein A1 OS=Mus musculus OX=10090 GN=Hnrnpa1 PE=1 SV=2	0	18	101.8	101.6	93.3	115	96.7	87.9	101.4	101	96.6
Q8VE98	CD276 antigen OS=Mus musculus OX=10090 GN=Cd276 PE=1 SV=1	0	2	120.1	93.6	89.5	129.6	82.8	81.8	112.1	85.9	104.3
Q91YH5	Atlastin-3 OS=Mus musculus OX=10090 GN=Atl3 PE=1 SV=1	0	4	97.9	90.4	100.6	92.7	90.4	116.4	93.3	90.3	110.2
P20029	Endoplasmic reticulum chaperone BiP OS=Mus musculus OX=10090 GN=Hspa5 PE=1 SV=3	0	38	98.3	97	126.6	100	98.3	122.3	100.3	95.1	126.7
Q00PI9	Heterogeneous nuclear ribonucleoprotein U-like protein 2 OS=Mus musculus OX=10090 GN=Hnrnpul2 PE=1 SV=2	0	26	94.9	94.3	107.3	96.8	96.7	104.2	94.8	95.3	107.6
Q8QZY1	Eukaryotic translation initiation factor 3 subunit L OS=Mus musculus OX=10090 GN=Eif3l PE=1 SV=1	0	19	103.1	102.8	96.2	104.3	101.8	93.9	104.2	99.5	96.1
P29341	Polyadenylate-binding protein 1 OS=Mus musculus OX=10090 GN=Pabpc1 PE=1 SV=2	0	32	102.4	100.3	94.9	100.3	99.5	96.6	102.2	100.3	93.3
Q60716	Prolyl 4-hydroxylase subunit alpha-2 OS=Mus musculus OX=10090 GN=P4ha2 PE=1 SV=1	0	13	106.6	113.4	73.2	107	106.2	83.6	105.8	111.5	74.7
E9Q555	E3 ubiquitin-protein ligase RNF213 OS=Mus musculus OX=10090 GN=Rnf213 PE=1 SV=3	0	42	101.8	95.1	83.3	102.2	96.9	78.4	100.4	99.1	81.6
Q920Q8	Influenza virus NS1A-binding protein homolog OS=Mus musculus OX=10090 GN=Ivns1abp PE=1 SV=2	0	7	102.2	104.1	92.6	101.7	108.2	87.2	100.6	106.7	91.3
P09602	Non-histone chromosomal protein HMG-17 OS=Mus musculus OX=10090 GN=Hmgn2 PE=1 SV=2	0	3	76.7	118.9	120.6	94.3	113.6	108.2	89.5	104.6	117.5
O08528	Hexokinase-2 OS=Mus musculus OX=10090 GN=Hk2 PE=1 SV=1	0	27	107.6	99.5	94.9	105.9	99.9	98.4	106.6	95.9	97.9
Q9CZX0	Elongator complex protein 3 OS=Mus musculus OX=10090 GN=Elp3 PE=1 SV=1	0	10	105.5	100.6	92	106.3	99.8	92.3	105.3	94.6	96.2
Q9QUI0	Transforming protein RhoA OS=Mus musculus OX=10090 GN=Rhoa PE=1 SV=1	0	3	69.5	133	104	69.1	133.4	99.6	94.9	107	104.5
Q8JZU2	Tricarboxylate transport protein, mitochondrial OS=Mus musculus OX=10090 GN=Slc25a1 PE=1 SV=1	0	9	90.5	103	115.2	97	91.8	121.1	97.5	95.4	116
Q99NH0	Ankyrin repeat domain-containing protein 17 OS=Mus musculus OX=10090 GN=Ankrd17 PE=1 SV=2	0	23	105	98.2	91.8	106.9	99.8	95.5	103	99.3	92.5
Q64337	Sequestosome-1 OS=Mus musculus OX=10090 GN=Sqstm1 PE=1 SV=1	0	7	74.4	93.9	143	74.9	77.2	132.8	83.3	77.3	116.9
P49718	DNA replication licensing factor MCM5 OS=Mus musculus OX=10090 GN=Mcm5 PE=1 SV=2	0	36	103.8	100.4	97.5	105.3	105.8	92.7	104.3	102.1	97.6
Q8K2D6	Deoxycytidylate deaminase OS=Mus musculus OX=10090 GN=Dctd PE=2 SV=1	0	5	102.8	101.6	90.7	108.8	112.2	78.2	105.9	98.3	89
P63094	Guanine nucleotide-binding protein G(s) subunit alpha isoforms short OS=Mus musculus OX=10090 GN=Gnas PE=1 SV=1	0	10	104.1	101.7	111.2	103.2	105.6	99.6	101.5	97.1	110.5
Q9DCW4	Electron transfer flavoprotein subunit beta OS=Mus musculus OX=10090 GN=Etfb PE=1 SV=3	0	14	89.5	94.6	109.4	88.9	92.9	106.9	90.9	91.7	103.9
Q6PDM2	Serine/arginine-rich splicing factor 1 OS=Mus musculus OX=10090 GN=Srsf1 PE=1 SV=3	0	17	101.3	97.8	100.8	101.7	101.9	96.1	103.9	97.7	99.4
Q8CI11	Guanine nucleotide-binding protein-like 3 OS=Mus musculus OX=10090 GN=Gnl3 PE=1 SV=2	0	15	105.9	106.5	89.1	101.3	107.1	94	110.9	104.4	85.6
P53986	Monocarboxylate transporter 1 OS=Mus musculus OX=10090 GN=Slc16a1 PE=1 SV=1	0	5	70.1	131.4	112.9	97.8	96.2	93.5	99.9	96.4	100.2
Q9JHS4	ATP-dependent Clp protease ATP-binding subunit clpX-like, mitochondrial OS=Mus musculus OX=10090 GN=Clpx PE=1 SV=2	0	11	102	98.5	105	94.5	101	103.9	98.1	95.8	110.5
Q922Q1	Mitochondrial amidoxime reducing component 2 OS=Mus musculus OX=10090 GN=Mtarc2 PE=1 SV=1	0	7	100.6	102.3	116.4	95	99.4	125.9	98.2	105.6	116.2
P61971	Nuclear transport factor 2 OS=Mus musculus OX=10090 GN=Nutf2 PE=1 SV=1	0	4	103.5	97.7	103.6	108.4	100.8	97.7	102.2	105.9	91.9
D3YYU8	Obscurin-like protein 1 OS=Mus musculus OX=10090 GN=Obsl1 PE=1 SV=1	0	23	99.4	97.7	87.7	103.6	94.6	84.8	99.9	97.9	90.9
Q8VCH8	UBX domain-containing protein 4 OS=Mus musculus OX=10090 GN=Ubxn4 PE=1 SV=1	0	4	72.3	120.7	123.9	85.2	103.1	119.2	94.7	101.7	112.4
Q9D2R0	Acetoacetyl-CoA synthetase OS=Mus musculus OX=10090 GN=Aacs PE=1 SV=1	0	14	86.5	92.4	127.1	97	87.1	128.9	91.3	95.8	125.6
Q9WTM5	RuvB-like 2 OS=Mus musculus OX=10090 GN=Ruvbl2 PE=1 SV=3	0	24	105.3	100.8	93.1	102.9	100.7	92.7	103.9	103.3	93
P48774	Glutathione S-transferase Mu 5 OS=Mus musculus OX=10090 GN=Gstm5 PE=1 SV=1	0	12	87.2	93.2	81.7	90.3	89.6	80.6	91.5	83.7	77.9
P50431	Serine hydroxymethyltransferase, cytosolic OS=Mus musculus OX=10090 GN=Shmt1 PE=1 SV=3	0	16	108.5	97.3	86.3	105.4	101.4	86.6	103.7	99.5	91.7
P35564	Calnexin OS=Mus musculus OX=10090 GN=Canx PE=1 SV=1	0	33	97.7	106.6	96.4	86.9	103.2	105.4	92.7	102.6	102.2
Q7TPV4	Myb-binding protein 1A OS=Mus musculus OX=10090 GN=Mybbp1a PE=1 SV=2	0	48	104.4	99.3	94.9	104.3	99.9	94.5	105.9	97.3	95.7
Q9Z0J0	NPC intracellular cholesterol transporter 2 OS=Mus musculus OX=10090 GN=Npc2 PE=1 SV=1	0	5	97.4	97.5	110.8	100.3	94.9	104.4	97.4	103.9	101.7
Q80TM9	Nischarin OS=Mus musculus OX=10090 GN=Nisch PE=1 SV=2	0	24	91.7	85.5	124.9	91	86.7	118.4	87.6	88.9	124.6
Q4FZF3	Probable ATP-dependent RNA helicase DDX49 OS=Mus musculus OX=10090 GN=Ddx49 PE=2 SV=1	0	9	99.2	106.6	99.7	100.2	101.9	101.3	192.4	69.9	66.5
P50518	V-type proton ATPase subunit E 1 OS=Mus musculus OX=10090 GN=Atp6v1e1 PE=1 SV=2	0	12	95.6	94.4	113.3	97.3	93.3	110	93.6	95.7	110.2
Q60715	Prolyl 4-hydroxylase subunit alpha-1 OS=Mus musculus OX=10090 GN=P4ha1 PE=1 SV=2	0	13	122.4	115.5	56.6	111.8	112.2	70.3	120.6	108.8	61.1
Q61024	Asparagine synthetase [glutamine-hydrolyzing] OS=Mus musculus OX=10090 GN=Asns PE=1 SV=3	0	21	96.7	90.7	108.4	94.7	95	107.2	96.9	93	105.7
Q91YR1	Twinfilin-1 OS=Mus musculus OX=10090 GN=Twf1 PE=1 SV=2	0	10	97.2	92.6	113.6	99.1	98.8	105.7	101	102.1	101.3
O09110	Dual specificity mitogen-activated protein kinase kinase 3 OS=Mus musculus OX=10090 GN=Map2k3 PE=1 SV=2	0	2	92.8	90.7	115.5	94.8	88.6	111.8	99.8	101.4	102.4
B2RWS6	Histone acetyltransferase p300 OS=Mus musculus OX=10090 GN=Ep300 PE=1 SV=2	0	9	109.7	104.6	89.5	100.3	104	99.2	106.8	103.2	88.5
Q91ZW3	SWI/SNF-related matrix-associated actin-dependent regulator of chromatin subfamily A member 5 OS=Mus musculus OX=10090 GN=Smarca5 PE=1 SV=1	0	30	101.8	102.3	98.2	105.1	101.4	96	102.3	102.2	99.6
O55126	Protein NipSnap homolog 2 OS=Mus musculus OX=10090 GN=Nipsnap2 PE=1 SV=1	0	4	93.5	114.9	104.2	95.8	97.1	107.2	83.9	131.6	100.9
P21619	Lamin-B2 OS=Mus musculus OX=10090 GN=Lmnb2 PE=1 SV=2	0	32	100.6	102.1	111.9	102.1	107	106.7	100.2	104.8	110
Q9D0J8	Parathymosin OS=Mus musculus OX=10090 GN=Ptms PE=1 SV=3	0	5	89.7	100.6	114.6	92.7	98.1	109.6	64.9	112.6	134.8
Q9ESZ8	General transcription factor II-I OS=Mus musculus OX=10090 GN=Gtf2i PE=1 SV=3	0	34	106.6	104.6	87.8	102.4	108.3	87.8	104.6	102.7	92.6
Q9D1C1	Ubiquitin-conjugating enzyme E2 C OS=Mus musculus OX=10090 GN=Ube2c PE=1 SV=1	0	4	112.1	115.9	66.6	109.1	109.8	69.4	111.2	107.1	62.9
P26443	Glutamate dehydrogenase 1, mitochondrial OS=Mus musculus OX=10090 GN=Glud1 PE=1 SV=1	0	19	90	100.3	108.6	94.7	98.6	109.6	95.8	97.6	107.6
Q9Z110	Delta-1-pyrroline-5-carboxylate synthase OS=Mus musculus OX=10090 GN=Aldh18a1 PE=1 SV=2	0	33	96.2	94.3	106.1	96.7	90.8	103	94.4	94.4	106.7
Q00422	GA-binding protein alpha chain OS=Mus musculus OX=10090 GN=Gabpa PE=1 SV=2	0	6	99	103.2	87.3	102.8	93.7	97.7	105.1	103.4	87.4
P27090	Transforming growth factor beta-2 proprotein OS=Mus musculus OX=10090 GN=Tgfb2 PE=1 SV=2	0	7	115	107.1	77.4	122.4	109.9	74.2	121.8	103.1	73
P70452	Syntaxin-4 OS=Mus musculus OX=10090 GN=Stx4 PE=1 SV=1	0	5	113.3	81.2	96.4	104.3	92.9	91.3	100.8	94.5	105.2
P07607	Thymidylate synthase OS=Mus musculus OX=10090 GN=Tyms PE=1 SV=1	0	9	101.4	105.6	87.8	103.8	100.2	80.1	102.9	97.9	88.1
P62806	Histone H4 OS=Mus musculus OX=10090 GN=H4c1 PE=1 SV=2	0	12	93.7	103.1	104.8	92.3	104.8	104.4	89.9	105.5	104.4
Q8CGC7	Bifunctional glutamate/proline--tRNA ligase OS=Mus musculus OX=10090 GN=Eprs1 PE=1 SV=4	0	64	96.4	98.7	109.1	96.1	97.6	108.1	96.2	96.4	109.1
Q9CZD3	Glycine--tRNA ligase OS=Mus musculus OX=10090 GN=Gars1 PE=1 SV=1	0	32	92.8	99	107	92.1	94.3	107.1	95.2	93.9	106
P97311	DNA replication licensing factor MCM6 OS=Mus musculus OX=10090 GN=Mcm6 PE=1 SV=1	0	42	102.9	102.8	94.8	102.4	103.4	97.2	101.5	104.2	94.5
Q7TMI3	E3 ubiquitin-protein ligase UHRF2 OS=Mus musculus OX=10090 GN=Uhrf2 PE=1 SV=1	0	4	107.5	103.7	92.9	103.8	110.5	103.2	110.2	109.2	87
Q8BKS9	Pumilio homolog 3 OS=Mus musculus OX=10090 GN=Pum3 PE=1 SV=2	0	17	105.8	104.2	90.5	103.1	103.8	94	109.5	102.5	91.8
P54276	DNA mismatch repair protein Msh6 OS=Mus musculus OX=10090 GN=Msh6 PE=1 SV=3	0	24	101.1	100.8	92.6	98.5	98.5	90.5	98.9	101	91.6
Q9D5T0	Outer mitochondrial transmembrane helix translocase OS=Mus musculus OX=10090 GN=Atad1 PE=1 SV=1	0	4	68.9	76.9	189.5	97.3	106.6	102.2	101.6	90.4	109.6
P03975	IgE-binding protein OS=Mus musculus OX=10090 GN=Iap PE=2 SV=1	0	27	90	91.6	114.7	89.9	93.3	116.7	87.7	91.3	116.5
P13864	DNA (cytosine-5)-methyltransferase 1 OS=Mus musculus OX=10090 GN=Dnmt1 PE=1 SV=5	0	60	104.4	100.8	92.7	104.8	101.5	92.2	103.6	100.6	91.9
Q8BJL0	SWI/SNF-related matrix-associated actin-dependent regulator of chromatin subfamily A-like protein 1 OS=Mus musculus OX=10090 GN=Smarcal1 PE=1 SV=1	0	6	103	100.8	93.6	103.9	103.4	82.8	119.5	96.3	80.9
P09411	Phosphoglycerate kinase 1 OS=Mus musculus OX=10090 GN=Pgk1 PE=1 SV=4	0	20	99.4	94.9	97.6	100.6	93.1	99.1	99.9	94.8	96.9
Q05920	Pyruvate carboxylase, mitochondrial OS=Mus musculus OX=10090 GN=Pc PE=1 SV=1	0	39	98.7	98.2	105.4	98.4	96.7	108.9	98.5	98.3	108.1
O35593	26S proteasome non-ATPase regulatory subunit 14 OS=Mus musculus OX=10090 GN=Psmd14 PE=1 SV=2	0	5	99	100	100.9	98.9	98.9	110	99	103.7	98.4
Q5XJY4	Presenilin-associated rhomboid-like protein, mitochondrial OS=Mus musculus OX=10090 GN=Parl PE=1 SV=1	0	8	94.2	100.9	121.7	86.1	110.4	119.5	96.9	103.4	115.2
P08113	Endoplasmin OS=Mus musculus OX=10090 GN=Hsp90b1 PE=1 SV=2	0	48	103.2	101.1	109.2	103.8	102.6	108.3	104.4	101.6	108.6
Q61425	Hydroxyacyl-coenzyme A dehydrogenase, mitochondrial OS=Mus musculus OX=10090 GN=Hadh PE=1 SV=2	0	6	90.1	88.4	107.5	87.9	87.4	111.7	90.4	92.7	103.9
Q9JKF1	Ras GTPase-activating-like protein IQGAP1 OS=Mus musculus OX=10090 GN=Iqgap1 PE=1 SV=2	0	42	93.5	93.8	103.3	97.3	93.9	103	94.5	94.3	105.4
Q9R257	Heme-binding protein 1 OS=Mus musculus OX=10090 GN=Hebp1 PE=1 SV=2	0	3	83.3	92.8	136.5	90.7	93.6	137	87.6	90.3	144.8
Q8CE46	Pseudouridylate synthase PUS7L OS=Mus musculus OX=10090 GN=Pus7l PE=1 SV=1	0	5	108	99.2	87.6	100.5	111.6	88.8	104.2	97.5	95.6
Q6A026	Sister chromatid cohesion protein PDS5 homolog A OS=Mus musculus OX=10090 GN=Pds5a PE=1 SV=3	0	25	103.2	98.9	97.8	99.6	103.8	95.7	104.9	99.5	92
Q9Z2N8	Actin-like protein 6A OS=Mus musculus OX=10090 GN=Actl6a PE=1 SV=2	0	8	107.3	106.9	97.1	109.2	111.2	87.3	106.8	103.1	97.7
Q9QYC0	Alpha-adducin OS=Mus musculus OX=10090 GN=Add1 PE=1 SV=2	0	11	95.1	94.8	98.8	86.6	97.8	115	93.4	106.1	100.3
Q80U95	Ubiquitin-protein ligase E3C OS=Mus musculus OX=10090 GN=Ube3c PE=1 SV=2	0	11	102.9	104.1	97.6	102.9	102.1	97.7	104.6	100.2	98.3
Q99NB9	Splicing factor 3B subunit 1 OS=Mus musculus OX=10090 GN=Sf3b1 PE=1 SV=1	0	46	100.1	100.6	97.1	101	103.7	93.4	101	101.3	95.6
Q9DCE5	p21-activated protein kinase-interacting protein 1 OS=Mus musculus OX=10090 GN=Pak1ip1 PE=1 SV=2	0	10	101	92.4	92.4	101.2	98.4	88.8	96.8	97.1	98.6
Q7TMY7	Importin-8 OS=Mus musculus OX=10090 GN=Ipo8 PE=1 SV=3	0	7	103.1	103.2	91.6	109.5	100.3	95.5	107.9	97.1	98.3
Q9JJC6	RILP-like protein 1 OS=Mus musculus OX=10090 GN=Rilpl1 PE=1 SV=1	0	5	111.1	106.8	83	125.2	97.7	83.8	107.9	104.5	105.6
Q8BH04	Phosphoenolpyruvate carboxykinase [GTP], mitochondrial OS=Mus musculus OX=10090 GN=Pck2 PE=1 SV=1	0	17	90.2	90.5	116.9	96.2	87.3	119.4	92	88.9	116.6
Q9R1C0	Transcription initiation factor TFIID subunit 7 OS=Mus musculus OX=10090 GN=Taf7 PE=1 SV=1	0	3	101.7	95.6	109.4	88	106.4	109.9	107.1	104.1	96.2
Q9DB77	Cytochrome b-c1 complex subunit 2, mitochondrial OS=Mus musculus OX=10090 GN=Uqcrc2 PE=1 SV=1	0	17	101.2	97.9	98.8	100.7	99.4	95.2	98.8	100.4	94.7
Q8BKF1	DNA-directed RNA polymerase, mitochondrial OS=Mus musculus OX=10090 GN=Polrmt PE=1 SV=1	0	9	104.2	104.6	93.2	101.4	100.1	98	106	96.9	94
P00405	Cytochrome c oxidase subunit 2 OS=Mus musculus OX=10090 GN=Mtco2 PE=1 SV=1	0	5	88.1	93.6	107.6	93.3	88.4	101.2	94.6	95	100.5
Q8VDF2	E3 ubiquitin-protein ligase UHRF1 OS=Mus musculus OX=10090 GN=Uhrf1 PE=1 SV=2	0	25	105.6	106.3	98.9	107.7	107	92.6	104.9	114.3	90.4
Q80X90	Filamin-B OS=Mus musculus OX=10090 GN=Flnb PE=1 SV=3	0	50	99.8	93.5	110.5	108.9	91.3	110.5	99.5	95.7	110.7
O54774	AP-3 complex subunit delta-1 OS=Mus musculus OX=10090 GN=Ap3d1 PE=1 SV=1	0	19	95	103.3	104.4	98.9	99.9	107	94.3	101.9	106.7
Q91VM5	RNA binding motif protein, X-linked-like-1 OS=Mus musculus OX=10090 GN=Rbmxl1 PE=2 SV=1	0	7	102	105.5	96	105.3	105	95.8	105	99.5	97.6
P09103	Protein disulfide-isomerase OS=Mus musculus OX=10090 GN=P4hb PE=1 SV=2	0	29	99.7	96.6	118	98.6	98.1	116.4	101.9	95.1	114.5
Q91WU5	Arsenite methyltransferase OS=Mus musculus OX=10090 GN=As3mt PE=1 SV=2	0	9	109.1	105.8	94	102.5	108.2	91.3	104.6	100.7	96.1
Q6P5F6	Zinc transporter ZIP10 OS=Mus musculus OX=10090 GN=Slc39a10 PE=1 SV=1	0	7	99.7	102.8	89.9	102.8	94.1	77.8	106.1	98.6	89.3
P26350	Prothymosin alpha OS=Mus musculus OX=10090 GN=Ptma PE=1 SV=2	0	6	89.5	116.8	97.1	84.4	120.8	101.6	82.8	115.3	104.8
P56960	Exosome complex component 10 OS=Mus musculus OX=10090 GN=Exosc10 PE=1 SV=2	0	20	100.8	97.7	95	104.8	102	89.3	103.3	99.9	92.8
P11276	Fibronectin OS=Mus musculus OX=10090 GN=Fn1 PE=1 SV=4	0	11	113	101.5	92.5	110.2	111.1	90.1	117.8	104.5	93.4
P15864	Histone H1.2 OS=Mus musculus OX=10090 GN=H1-2 PE=1 SV=2	0	7	94.2	99.8	87.7	96.9	94.7	85.1	96.7	100.2	87.6
Q9D8E6	Large ribosomal subunit protein uL4 OS=Mus musculus OX=10090 GN=Rpl4 PE=1 SV=3	0	24	103.4	101.9	95.8	100.8	101.8	97.4	104.8	101.4	97.2
Q8C8M1	SIN3-HDAC complex-associated factor OS=Mus musculus OX=10090 GN=Sinhcaf PE=1 SV=1	0	3	114.5	108.1	85.1	107.2	107.1	79	117.7	105.2	78.3
Q8BLN5	Lanosterol synthase OS=Mus musculus OX=10090 GN=Lss PE=1 SV=2	0	13	89.7	83.5	123.9	88.8	90.7	125.9	93.4	87.4	121
Q8VHX6	Filamin-C OS=Mus musculus OX=10090 GN=Flnc PE=1 SV=3	0	64	101.7	94.1	119.2	100.8	96	122.4	97.1	101.3	119.7
O55091	Protein IMPACT OS=Mus musculus OX=10090 GN=Impact PE=1 SV=2	0	5	94.9	94.3	112.8	96.5	95.6	98.3	91.1	88.8	105.3
Q9D3E6	Cohesin subunit SA-1 OS=Mus musculus OX=10090 GN=Stag1 PE=1 SV=3	0	10	96.4	106.3	92.6	101.8	101.8	92.1	103	103.1	96.1
Q9D8M7	PHD finger protein 10 OS=Mus musculus OX=10090 GN=Phf10 PE=1 SV=4	0	4	97.3	90.1	113.6	93.5	92.4	116.8	96.9	95.5	104.7
Q8CCJ3	E3 UFM1-protein ligase 1 OS=Mus musculus OX=10090 GN=Ufl1 PE=1 SV=2	0	17	98.9	84.9	126.9	100.7	92.1	113.4	96.8	92.3	118.5
O88507	Ciliary neurotrophic factor receptor subunit alpha OS=Mus musculus OX=10090 GN=Cntfr PE=1 SV=2	0	2	119.4	99.3	85.5	100.9	104	93.3	114.6	111.1	83.5
Q3UW53	Protein Niban 1 OS=Mus musculus OX=10090 GN=Niban1 PE=1 SV=2	0	12	85.4	93.9	122.2	84.7	87.1	134.4	94.2	97	112
P26645	Myristoylated alanine-rich C-kinase substrate OS=Mus musculus OX=10090 GN=Marcks PE=1 SV=2	0	11	113.9	105.8	78.7	106.2	104.2	87.7	107.6	110.4	78.3
Q69Z99	Zinc finger protein 512 OS=Mus musculus OX=10090 GN=Znf512 PE=2 SV=2	0	8	96.3	90.6	108.5	96.2	90.8	109.9	92.3	94.5	110.6
Q9DCT2	NADH dehydrogenase [ubiquinone] iron-sulfur protein 3, mitochondrial OS=Mus musculus OX=10090 GN=Ndufs3 PE=1 SV=2	0	7	78.2	115.9	118.7	101.2	88.8	100.1	92	92	105.6
Q501J6	Probable ATP-dependent RNA helicase DDX17 OS=Mus musculus OX=10090 GN=Ddx17 PE=1 SV=1	0	26	95	99.5	73.9	92.8	92	80.9	97.1	93.7	78.8
Q3TZZ7	Extended synaptotagmin-2 OS=Mus musculus OX=10090 GN=Esyt2 PE=1 SV=1	0	9	99.3	100.5	101.2	95	94.6	119.8	101.3	96.5	104.5
Q9QWY8	Arf-GAP with SH3 domain, ANK repeat and PH domain-containing protein 1 OS=Mus musculus OX=10090 GN=Asap1 PE=1 SV=2	0	4	111.7	97	90.5	100.9	98.1	96.7	110	99.2	90.1
Q921M3	Splicing factor 3B subunit 3 OS=Mus musculus OX=10090 GN=Sf3b3 PE=1 SV=1	0	40	101.4	102.8	91.7	100.1	99.7	95	98.9	102.1	95.1
Q6PB93	Polypeptide N-acetylgalactosaminyltransferase 2 OS=Mus musculus OX=10090 GN=Galnt2 PE=1 SV=1	0	7	91.5	101.9	101.5	93.5	97.8	108.3	97.6	92.5	106.5
Q3UVK0	Endoplasmic reticulum metallopeptidase 1 OS=Mus musculus OX=10090 GN=Ermp1 PE=1 SV=2	0	7	96.2	90.6	116	99.9	84.5	115.8	95.5	94.2	117.6
P46061	Ran GTPase-activating protein 1 OS=Mus musculus OX=10090 GN=Rangap1 PE=1 SV=2	0	23	105	105.1	98.9	106	106.3	96.3	105.1	104.2	98.8
Q6PGC1	ATP-dependent RNA helicase DHX29 OS=Mus musculus OX=10090 GN=Dhx29 PE=1 SV=1	0	27	94.2	94.8	105.9	87.7	95.7	106.2	92.3	95	107
Q3UGP9	Leucine-rich repeat-containing protein 58 OS=Mus musculus OX=10090 GN=Lrrc58 PE=2 SV=1	0	3	107.8	119.2	75.8	101.4	78	98.2	143.4	83.2	101.7
P11499	Heat shock protein HSP 90-beta OS=Mus musculus OX=10090 GN=Hsp90ab1 PE=1 SV=3	0	33	101.4	104.1	95.7	101.8	104.7	95.5	100.5	104.7	95.7
Q9WV92	Band 4.1-like protein 3 OS=Mus musculus OX=10090 GN=Epb41l3 PE=1 SV=1	0	20	104.1	102.5	88.7	102.8	102	86	102.1	97.6	92.3
Q8CD92	Tetratricopeptide repeat protein 27 OS=Mus musculus OX=10090 GN=Ttc27 PE=1 SV=2	0	14	106.3	98.7	92.9	103.9	95.3	100.4	103	100.3	90.9
Q9D8C4	Interferon-induced 35 kDa protein homolog OS=Mus musculus OX=10090 GN=Ifi35 PE=1 SV=3	0	4	101.4	90.7	89.7	101.9	95.3	70.2	98.6	86.6	87.5
Q9CXW3	Calcyclin-binding protein OS=Mus musculus OX=10090 GN=Cacybp PE=1 SV=1	0	10	104.3	115.6	80	101.6	100.4	92.1	100	103.2	93.6
Q922K7	Probable 28S rRNA (cytosine-C(5))-methyltransferase OS=Mus musculus OX=10090 GN=Nop2 PE=1 SV=1	0	16	104.5	101.6	94.1	105.1	98.7	93.9	100.6	100.5	98.1
P08003	Protein disulfide-isomerase A4 OS=Mus musculus OX=10090 GN=Pdia4 PE=1 SV=3	0	36	103.3	101.1	112.8	102.4	100.1	113.8	100.9	99.4	115.4
P47911	Large ribosomal subunit protein eL6 OS=Mus musculus OX=10090 GN=Rpl6 PE=1 SV=3	0	19	100.5	107.7	95.9	101.9	106.4	94.8	98.6	108.7	95.3
Q99L48	60S ribosomal export protein NMD3 OS=Mus musculus OX=10090 GN=Nmd3 PE=1 SV=1	0	9	100.2	95.5	117.7	106.7	104.6	105.5	106	96.1	106.5
Q99020	Heterogeneous nuclear ribonucleoprotein A/B OS=Mus musculus OX=10090 GN=Hnrnpab PE=1 SV=1	0	16	96.9	97.2	94.2	96.4	101.5	94	106.4	92.9	93.3
P53026	Large ribosomal subunit protein uL1 OS=Mus musculus OX=10090 GN=Rpl10a PE=1 SV=3	0	11	89.7	100.1	123.2	99.5	102.1	100.9	100.7	102.4	97.8
P30285	Cyclin-dependent kinase 4 OS=Mus musculus OX=10090 GN=Cdk4 PE=1 SV=1	0	9	106.8	99.6	92.1	100.1	101.6	87.3	100.1	109	89.5
P55937	Golgin subfamily A member 3 OS=Mus musculus OX=10090 GN=Golga3 PE=1 SV=3	0	22	95.5	94.4	110.6	96.3	95.8	110.2	98	94.7	111.7
P12265	Beta-glucuronidase OS=Mus musculus OX=10090 GN=Gusb PE=1 SV=2	0	7	105.5	106.9	95.3	107.2	107.8	95.7	113.2	107.5	87.5
P97454	Mothers against decapentaplegic homolog 5 OS=Mus musculus OX=10090 GN=Smad5 PE=1 SV=2	0	5	102.4	102.5	91.3	102.9	95.8	103.3	132.8	93.3	76.9
Q497V5	S1 RNA-binding domain-containing protein 1 OS=Mus musculus OX=10090 GN=Srbd1 PE=2 SV=3	0	11	103.6	100.1	95.7	110.6	92.2	97	98.7	100.7	104.3
Q9D6J5	NADH dehydrogenase [ubiquinone] 1 beta subcomplex subunit 8, mitochondrial OS=Mus musculus OX=10090 GN=Ndufb8 PE=1 SV=1	0	3	88.3	84.6	139.6	102.7	83.5	110.3	93.3	79.9	124.5
Q61207	Prosaposin OS=Mus musculus OX=10090 GN=Psap PE=1 SV=2	0	13	97.6	90.6	104	96.3	95.2	101.9	94	95.5	105.6
Q07417	Short-chain specific acyl-CoA dehydrogenase, mitochondrial OS=Mus musculus OX=10090 GN=Acads PE=1 SV=2	0	10	95.9	87.2	129.2	95.5	93.2	113.4	102.8	94.7	105.8
Q7TSC1	Protein PRRC2A OS=Mus musculus OX=10090 GN=Prrc2a PE=1 SV=1	0	33	103.3	102.9	104.6	104.7	96.9	103.9	102.8	98.3	107.2
Q6NZJ6	Eukaryotic translation initiation factor 4 gamma 1 OS=Mus musculus OX=10090 GN=Eif4g1 PE=1 SV=1	0	47	103.1	98.9	97.3	101.5	100.1	99.2	103.4	101.1	96.5
P62814	V-type proton ATPase subunit B, brain isoform OS=Mus musculus OX=10090 GN=Atp6v1b2 PE=1 SV=1	0	12	93.9	95.3	120	96.4	95.3	111.4	95.1	91.1	113.4
Q8BGD8	Cytochrome c oxidase assembly factor 6 homolog OS=Mus musculus OX=10090 GN=Coa6 PE=1 SV=1	0	3	97.2	92.4	107.4	105.5	85.2	102.8	92.4	93.6	115.7
P30416	Peptidyl-prolyl cis-trans isomerase FKBP4 OS=Mus musculus OX=10090 GN=Fkbp4 PE=1 SV=5	0	31	101.7	99.4	93.4	99.6	103	91.9	99.5	103.2	89.6
Q3UMQ8	H/ACA ribonucleoprotein complex non-core subunit NAF1 OS=Mus musculus OX=10090 GN=Naf1 PE=1 SV=2	0	3	103.2	105.6	88.8	114.4	105.2	87.9	114.4	103.2	97.2
Q791T5	Mitochondrial carrier homolog 1 OS=Mus musculus OX=10090 GN=Mtch1 PE=1 SV=1	0	6	93.5	96.3	107.8	88.6	104.4	119	83.9	93.7	115.6
P46978	Dolichyl-diphosphooligosaccharide--protein glycosyltransferase subunit STT3A OS=Mus musculus OX=10090 GN=Stt3a PE=1 SV=1	0	12	97.5	93.4	108.6	97.6	97.5	102.8	96.4	96.9	106.2
Q3TUU5	Testis-expressed protein 30 OS=Mus musculus OX=10090 GN=Tex30 PE=1 SV=1	0	6	141.2	89.3	84.5	103.8	99.6	99.1	98.3	103.8	97.9
Q08093	Calponin-2 OS=Mus musculus OX=10090 GN=Cnn2 PE=1 SV=1	0	4	112.6	96.8	99.1	115.3	100.4	93	124.2	100	96.1
Q6PDG5	SWI/SNF complex subunit SMARCC2 OS=Mus musculus OX=10090 GN=Smarcc2 PE=1 SV=2	0	10	89.4	107.2	88.6	102.5	99.5	87.8	94.9	98.9	82.5
Q8BYL4	Tyrosine--tRNA ligase, mitochondrial OS=Mus musculus OX=10090 GN=Yars2 PE=1 SV=2	0	7	98.7	104.8	97.9	113.8	102.8	94.1	103	102.9	98.5
Q8BW10	RNA-binding protein NOB1 OS=Mus musculus OX=10090 GN=Nob1 PE=1 SV=1	0	11	103.6	102.7	91.4	105.4	100.5	89.4	102.5	105.9	86
Q8BFR5	Elongation factor Tu, mitochondrial OS=Mus musculus OX=10090 GN=Tufm PE=1 SV=1	0	19	101.6	101.4	90	101.6	102.5	90.8	101.1	99.7	96.9
Q9R0P9	Ubiquitin carboxyl-terminal hydrolase isozyme L1 OS=Mus musculus OX=10090 GN=Uchl1 PE=1 SV=1	0	12	88.2	93.1	109.5	90.6	99.7	104.3	91	95.4	106
Q8JZN5	Complex I assembly factor ACAD9, mitochondrial OS=Mus musculus OX=10090 GN=Acad9 PE=1 SV=2	0	14	103.9	102.4	104	97.2	102.6	109.2	96.3	101.7	111.5
Q9Z277	Tyrosine-protein kinase BAZ1B OS=Mus musculus OX=10090 GN=Baz1b PE=1 SV=2	0	40	101.5	107.2	96.9	105.8	102.8	94.8	104.2	101.4	99.6
Q99JF5	Diphosphomevalonate decarboxylase OS=Mus musculus OX=10090 GN=Mvd PE=1 SV=2	0	9	92.6	100.2	112.5	87.4	98.3	124.3	96.1	96.6	111.1
Q920A5	Retinoid-inducible serine carboxypeptidase OS=Mus musculus OX=10090 GN=Scpep1 PE=1 SV=2	0	9	100.1	99.7	115.5	100.8	95.7	121.1	94.5	101.8	123.1
Q6ZWN5	Small ribosomal subunit protein uS4 OS=Mus musculus OX=10090 GN=Rps9 PE=1 SV=3	0	18	95.4	109.5	102.1	89	114.9	104.5	95	106.3	105.6
Q61191	Host cell factor 1 OS=Mus musculus OX=10090 GN=Hcfc1 PE=1 SV=2	0	22	101.8	96.5	91.9	101.1	100.9	97.3	100.8	101.1	96.5
P45952	Medium-chain specific acyl-CoA dehydrogenase, mitochondrial OS=Mus musculus OX=10090 GN=Acadm PE=1 SV=1	0	9	88.2	90.9	116	88.6	95.1	114.1	94.6	82.9	116.3
O88844	Isocitrate dehydrogenase [NADP] cytoplasmic OS=Mus musculus OX=10090 GN=Idh1 PE=1 SV=2	0	18	95.8	96.9	114.7	96.4	95.4	117.5	96.3	99.3	116.4
Q9Z1Q9	Valine--tRNA ligase OS=Mus musculus OX=10090 GN=Vars1 PE=1 SV=1	0	42	101.5	99.9	94.6	100.2	99.5	90.8	103.8	99	89.4
Q91YI0	Argininosuccinate lyase OS=Mus musculus OX=10090 GN=Asl PE=1 SV=1	0	19	97	102.1	111.9	98.5	101.4	111.6	98.9	103.8	109.4
Q9WUD1	E3 ubiquitin-protein ligase CHIP OS=Mus musculus OX=10090 GN=Stub1 PE=1 SV=1	0	14	92	103.9	112.7	89.3	100.9	120.4	92.4	94.4	122
Q8C7R4	Ubiquitin-like modifier-activating enzyme 6 OS=Mus musculus OX=10090 GN=Uba6 PE=1 SV=1	0	13	93.5	90	110.6	96.4	87.9	107	92.6	93.7	109.3
Q3UPL0	Protein transport protein Sec31A OS=Mus musculus OX=10090 GN=Sec31a PE=1 SV=2	0	22	101.9	98.8	103.8	100.4	97.3	104.7	101.7	97.1	102.9
Q9D024	PAT complex subunit CCDC47 OS=Mus musculus OX=10090 GN=Ccdc47 PE=1 SV=2	0	10	94.9	98.4	117	101	90.7	114.2	97.8	96.6	115.8
Q64727	Vinculin OS=Mus musculus OX=10090 GN=Vcl PE=1 SV=4	0	64	100	97.5	122.5	99	97.3	121.9	101.1	97.7	117.7
Q9CRC8	Leucine-rich repeat-containing protein 40 OS=Mus musculus OX=10090 GN=Lrrc40 PE=1 SV=2	0	24	97.5	97.8	92.2	99.3	93.2	94.2	95.7	96.1	96.6
P60469	Liprin-alpha-3 OS=Mus musculus OX=10090 GN=Ppfia3 PE=1 SV=2	0	3	105.9	95.5	101.6	108.1	97.9	97.6	107.1	118.2	74
Q8R326	Paraspeckle component 1 OS=Mus musculus OX=10090 GN=Pspc1 PE=1 SV=1	0	12	108.6	97.5	114.3	98.2	97.8	114.6	93.9	101.4	122.1
P23116	Eukaryotic translation initiation factor 3 subunit A OS=Mus musculus OX=10090 GN=Eif3a PE=1 SV=5	0	80	101.7	103.1	97.8	102	103.3	95	100.3	102.9	96.9
O70194	Eukaryotic translation initiation factor 3 subunit D OS=Mus musculus OX=10090 GN=Eif3d PE=1 SV=2	0	19	102.4	100.4	92.4	102.9	101.1	94.4	105.1	102.2	92.7
Q9CQA5	Mediator of RNA polymerase II transcription subunit 4 OS=Mus musculus OX=10090 GN=Med4 PE=1 SV=1	0	3	96.6	108.8	99.1	102.4	99.6	116.1	102.6	105.6	106.7
E9PVA8	Stalled ribosome sensor GCN1 OS=Mus musculus OX=10090 GN=Gcn1 PE=1 SV=1	0	86	101.1	94.8	93	99.6	99	90	101.1	96.9	92
Q9WV91	Prostaglandin F2 receptor negative regulator OS=Mus musculus OX=10090 GN=Ptgfrn PE=1 SV=2	0	7	102.8	104.1	88.5	101.7	103.8	85.3	103.7	108.9	75.7
P59997	Lysine-specific demethylase 2A OS=Mus musculus OX=10090 GN=Kdm2a PE=1 SV=2	0	7	116.7	95.2	94.2	103.2	93.4	101	108.7	101.6	90.5
Q9CR95	Adaptin ear-binding coat-associated protein 1 OS=Mus musculus OX=10090 GN=Necap1 PE=1 SV=2	0	3	83.8	101.8	124.3	93.7	97.9	116.4	78.1	118.8	115.8
P35546	Proto-oncogene tyrosine-protein kinase receptor Ret OS=Mus musculus OX=10090 GN=Ret PE=1 SV=2	0	15	105.6	104.3	94.9	115.4	109.8	83.9	105.4	108.1	92.8
Q9R0B9	Procollagen-lysine,2-oxoglutarate 5-dioxygenase 2 OS=Mus musculus OX=10090 GN=Plod2 PE=1 SV=2	0	21	107.2	105.7	84.7	104.9	103.9	90.1	105.4	101.6	87.7
Q9D358	Low molecular weight phosphotyrosine protein phosphatase OS=Mus musculus OX=10090 GN=Acp1 PE=1 SV=3	0	6	96.4	92.1	92.5	79.3	110.3	109.3	93.2	94.3	96.1
Q9DCD0	6-phosphogluconate dehydrogenase, decarboxylating OS=Mus musculus OX=10090 GN=Pgd PE=1 SV=3	0	20	96.1	95.8	115.2	102.9	100.3	107.8	99.7	100.2	110.3
Q8BKX1	Brain-specific angiogenesis inhibitor 1-associated protein 2 OS=Mus musculus OX=10090 GN=Baiap2 PE=1 SV=2	0	14	170.2	67.8	83	102.7	99.9	102.4	87.4	97.3	113.5
Q00612	Glucose-6-phosphate 1-dehydrogenase X OS=Mus musculus OX=10090 GN=G6pdx PE=1 SV=3	0	27	95.3	90.5	106.4	96.5	87.8	111.7	90.6	90.6	110.6
Q9CXR1	Dehydrogenase/reductase SDR family member 7 OS=Mus musculus OX=10090 GN=Dhrs7 PE=1 SV=2	0	4	89.2	78.2	147.4	93.3	94.7	127.8	83.2	80.5	150.6
P97376	Protein FRG1 OS=Mus musculus OX=10090 GN=Frg1 PE=1 SV=2	0	6	101.4	101.5	96.3	102.2	106.8	91.1	95.2	97.1	99.8
Q8VDD5	Myosin-9 OS=Mus musculus OX=10090 GN=Myh9 PE=1 SV=4	0	83	98.2	94.8	108.5	99.9	95.9	105.7	98.4	96.7	106.3
P80316	T-complex protein 1 subunit epsilon OS=Mus musculus OX=10090 GN=Cct5 PE=1 SV=1	0	25	99.9	100.8	97	106	97	94.2	102.8	101	94.1
Q6ZQ58	La-related protein 1 OS=Mus musculus OX=10090 GN=Larp1 PE=1 SV=3	0	31	97.3	95	96.4	97.1	99.5	92.2	99.7	95.3	90.4
P10852	Amino acid transporter heavy chain SLC3A2 OS=Mus musculus OX=10090 GN=Slc3a2 PE=1 SV=1	0	16	95.4	89.3	113.8	94.4	88.2	116.9	91.8	88.6	116.6
P11157	Ribonucleoside-diphosphate reductase subunit M2 OS=Mus musculus OX=10090 GN=Rrm2 PE=1 SV=1	0	10	112.1	97.7	80.4	99.6	106.4	85.6	102.3	95.2	94.2
Q8CE96	tRNA (adenine(58)-N(1))-methyltransferase non-catalytic subunit TRM6 OS=Mus musculus OX=10090 GN=Trmt6 PE=1 SV=1	0	12	83.6	111.7	109.8	93.5	105.7	100.9	96.9	102	104.2
P01900	H-2 class I histocompatibility antigen, D-D alpha chain OS=Mus musculus OX=10090 GN=H2-D1 PE=1 SV=1	0	3	103.6	102.3	126.2	98.9	98.6	133.1	100.8	101.7	119.8
Q8BWZ3	N-alpha-acetyltransferase 25, NatB auxiliary subunit OS=Mus musculus OX=10090 GN=Naa25 PE=1 SV=1	0	11	116.3	102.7	98.9	103.9	107.8	100.3	111.9	105.3	102.3
Q3U1J4	DNA damage-binding protein 1 OS=Mus musculus OX=10090 GN=Ddb1 PE=1 SV=2	0	39	100.1	98.9	92.8	101.2	100	87.7	101.5	95.9	90.1
Q8BMK4	Cytoskeleton-associated protein 4 OS=Mus musculus OX=10090 GN=Ckap4 PE=1 SV=2	0	30	98	99.4	104	96.7	99.6	104.8	98.8	100.2	104.1
O88708	Origin recognition complex subunit 4 OS=Mus musculus OX=10090 GN=Orc4 PE=1 SV=2	0	5	107.1	108.5	96.1	105.6	106.6	97.6	102.9	97.5	102.2
Q9D1G2	Phosphomevalonate kinase OS=Mus musculus OX=10090 GN=Pmvk PE=1 SV=3	0	7	87.9	95.9	138.6	88.2	100.5	128.3	95	96.9	128.6
Q9EP69	Phosphatidylinositol-3-phosphatase SAC1 OS=Mus musculus OX=10090 GN=Sacm1l PE=1 SV=1	0	9	93	97.4	115.4	94.2	96.5	107.1	95.1	92	104.3
Q8BJZ4	Small ribosomal subunit protein mS35 OS=Mus musculus OX=10090 GN=Mrps35 PE=1 SV=2	0	9	101.6	100.7	101.1	94.2	101.7	98.4	85.9	111.9	104.5
Q9JL56	Glycerophosphodiester phosphodiesterase 1 OS=Mus musculus OX=10090 GN=Gde1 PE=1 SV=1	0	3	89.6	95.9	120.5	95.6	93.5	109.1	97.7	99.2	107.3
P55012	Solute carrier family 12 member 2 OS=Mus musculus OX=10090 GN=Slc12a2 PE=1 SV=2	0	4	102.4	100.2	99	87.8	80.5	113	91.6	87	112.5
Q91VI7	Ribonuclease inhibitor OS=Mus musculus OX=10090 GN=Rnh1 PE=1 SV=1	0	17	104.1	98.7	94.2	104.1	99.4	96.1	104.7	96.2	97.8
E9Q3L2	Phosphatidylinositol 4-kinase alpha OS=Mus musculus OX=10090 GN=Pi4ka PE=1 SV=2	0	4	98.8	89.1	113.3	97.1	106.8	103.6	98.3	97.8	100
Q9CR61	NADH dehydrogenase [ubiquinone] 1 beta subcomplex subunit 7 OS=Mus musculus OX=10090 GN=Ndufb7 PE=1 SV=3	0	4	92.2	113.7	95.7	96.7	107.3	105.2	97.6	101.3	104.7
P50516	V-type proton ATPase catalytic subunit A OS=Mus musculus OX=10090 GN=Atp6v1a PE=1 SV=2	0	17	95.7	95.2	110.7	98.8	98.9	105.1	95.8	96.7	108.9
Q8CGK3	Lon protease homolog, mitochondrial OS=Mus musculus OX=10090 GN=Lonp1 PE=1 SV=2	0	26	94.3	92.8	116.6	92.3	95	116.8	95.6	93.8	115.5
P48428	Tubulin-specific chaperone A OS=Mus musculus OX=10090 GN=Tbca PE=1 SV=3	0	10	104.1	102.4	86.9	107	104.2	79.4	104.6	102.1	79.5
P68040	Small ribosomal subunit protein RACK1 OS=Mus musculus OX=10090 GN=Rack1 PE=1 SV=3	0	21	99.2	103.6	97.6	102.3	102.4	93.7	105.1	100.3	94
Q3U2P1	Protein transport protein Sec24A OS=Mus musculus OX=10090 GN=Sec24a PE=1 SV=1	0	7	93	95.1	101.5	96	95.4	121.5	98.4	85.2	98.2
P58252	Elongation factor 2 OS=Mus musculus OX=10090 GN=Eef2 PE=1 SV=2	0	52	103.1	101.6	95.2	103	103.8	94.9	103.6	102.6	94.7
Q9CR16	Peptidyl-prolyl cis-trans isomerase D OS=Mus musculus OX=10090 GN=Ppid PE=1 SV=3	0	18	102.7	105.8	98.9	102.9	104.8	99.6	104	107.1	97.5
P08249	Malate dehydrogenase, mitochondrial OS=Mus musculus OX=10090 GN=Mdh2 PE=1 SV=3	0	20	99.5	97.9	107.3	99.9	94.5	107	100	96.4	107
Q7TMK9	Heterogeneous nuclear ribonucleoprotein Q OS=Mus musculus OX=10090 GN=Syncrip PE=1 SV=2	0	22	101.6	104.5	90.9	102.1	98.2	93.3	100.8	100.4	92.6
P32067	Lupus La protein homolog OS=Mus musculus OX=10090 GN=Ssb PE=1 SV=1	0	23	104.3	100.7	94.2	104.4	103.9	95.5	101.2	102.1	96.4
Q91VE0	Long-chain fatty acid transport protein 4 OS=Mus musculus OX=10090 GN=Slc27a4 PE=1 SV=1	0	5	94.1	91.2	118.8	106.7	86.7	120.8	94.8	85	118.3
Q4VC33	E3 ubiquitin-protein transferase MAEA OS=Mus musculus OX=10090 GN=Maea PE=1 SV=1	0	4	92.3	96.8	109.8	100.2	95.7	107.4	93.5	97.2	111
Q9JMA2	Queuine tRNA-ribosyltransferase catalytic subunit 1 OS=Mus musculus OX=10090 GN=Qtrt1 PE=1 SV=2	0	5	106.1	102.1	92.3	100.8	103.2	96.4	100.1	102	95.6
Q80WW9	DDRGK domain-containing protein 1 OS=Mus musculus OX=10090 GN=Ddrgk1 PE=1 SV=2	0	5	105.3	97.7	99	101.7	81.5	123.2	100.5	86.6	114.9
Q8VDL4	ADP-dependent glucokinase OS=Mus musculus OX=10090 GN=Adpgk PE=1 SV=2	0	7	94.5	91	114.4	92	87.8	109.6	92.5	90.7	117.5
P48036	Annexin A5 OS=Mus musculus OX=10090 GN=Anxa5 PE=1 SV=1	0	17	106.7	103.2	111.3	101.6	96.5	121.5	103.1	98	113
Q9CQW1	Synaptobrevin homolog YKT6 OS=Mus musculus OX=10090 GN=Ykt6 PE=1 SV=1	0	6	92.2	102	94.8	96.6	93.4	97.4	89.6	103.4	101.3
Q9Z0H8	CAP-Gly domain-containing linker protein 2 OS=Mus musculus OX=10090 GN=Clip2 PE=1 SV=2	0	4	97.3	89.7	111	98.2	92.3	112.3	96.1	92.2	109.9
P43406	Integrin alpha-V OS=Mus musculus OX=10090 GN=Itgav PE=1 SV=2	0	8	111.4	98.1	92.2	110.7	97.2	99.8	114.2	95.3	91.1
O35955	Proteasome subunit beta type-10 OS=Mus musculus OX=10090 GN=Psmb10 PE=1 SV=1	0	3	102.8	95.5	78.9	105.5	93.9	94.5	99	97.3	84.6
Q8K2A7	Integrator complex subunit 10 OS=Mus musculus OX=10090 GN=Ints10 PE=1 SV=3	0	6	102.8	105.3	98.4	111.1	86.3	90.3	114.9	91.2	91.2
Q80TE0	RNA polymerase II-associated protein 1 OS=Mus musculus OX=10090 GN=Rpap1 PE=1 SV=2	0	7	107.9	93.4	97.2	105.3	102.3	87.6	102.6	95.3	91.5
Q8CHW4	Translation initiation factor eIF-2B subunit epsilon OS=Mus musculus OX=10090 GN=Eif2b5 PE=1 SV=1	0	12	99.1	99.4	97.4	98.1	99.2	98.4	87.8	114.7	111.2
Q61160	FAS-associated death domain protein OS=Mus musculus OX=10090 GN=Fadd PE=1 SV=1	0	4	92.5	88.1	113.5	101.7	85.6	102.1	90.7	98.1	105.5
O35685	Nuclear migration protein nudC OS=Mus musculus OX=10090 GN=Nudc PE=1 SV=1	0	24	101.8	103.6	93.6	101.7	103.8	96.1	98.3	105.8	94.3
Q9CR47	Ribosome biogenesis protein NSA2 homolog OS=Mus musculus OX=10090 GN=Nsa2 PE=2 SV=1	0	9	100.7	119.3	92.3	101.9	113.8	96.8	82.3	84.9	154.3
Q61656	Probable ATP-dependent RNA helicase DDX5 OS=Mus musculus OX=10090 GN=Ddx5 PE=1 SV=2	0	32	107.1	106.6	91.1	107.3	105.7	90.3	105.2	107.4	93.3
P80315	T-complex protein 1 subunit delta OS=Mus musculus OX=10090 GN=Cct4 PE=1 SV=3	0	29	98.8	99.7	93.9	97.7	101.8	93.5	101	100.1	93.3
Q9DAW6	U4/U6 small nuclear ribonucleoprotein Prp4 OS=Mus musculus OX=10090 GN=Prpf4 PE=1 SV=1	0	13	100.9	97.1	106.6	89.1	101.2	109.7	100.7	102.2	96.6
Q9JJL8	Serine--tRNA ligase, mitochondrial OS=Mus musculus OX=10090 GN=Sars2 PE=1 SV=2	0	6	97.4	101.2	109.5	86.9	98.2	115.6	93	94.1	113.1
Q8BP47	Asparagine--tRNA ligase, cytoplasmic OS=Mus musculus OX=10090 GN=NARS1 PE=1 SV=2	0	18	95	95.9	111.4	96.9	100.1	104.8	86.4	112.1	109.4
P23249	Putative helicase MOV-10 OS=Mus musculus OX=10090 GN=Mov10 PE=1 SV=2	0	19	104.6	104.8	87.4	108.9	104.1	82.5	101.3	104.9	83.4
Q61474	RNA-binding protein Musashi homolog 1 OS=Mus musculus OX=10090 GN=Msi1 PE=1 SV=1	0	8	104.5	103.2	86.8	103.5	96.1	90.4	99.2	100.4	93.4
O08709	Peroxiredoxin-6 OS=Mus musculus OX=10090 GN=Prdx6 PE=1 SV=3	0	12	102.3	106.4	94.2	106.3	103.3	93.4	105.6	104.7	89.8
Q9CQ88	Tetraspanin-31 OS=Mus musculus OX=10090 GN=Tspan31 PE=1 SV=1	0	2	97.3	87.5	123.2	88.4	102.2	107.3	90.6	106.2	111.3
P80313	T-complex protein 1 subunit eta OS=Mus musculus OX=10090 GN=Cct7 PE=1 SV=1	0	25	99.6	104	97.2	101.4	102.5	95.1	102.9	100.7	95.3
Q8BMS1	Trifunctional enzyme subunit alpha, mitochondrial OS=Mus musculus OX=10090 GN=Hadha PE=1 SV=1	0	20	92.7	95	104.1	91.6	93.7	107.4	93.5	91.4	108.1
Q3TJD7	PDZ and LIM domain protein 7 OS=Mus musculus OX=10090 GN=Pdlim7 PE=1 SV=1	0	13	92	92.4	118.6	98.8	92.8	110.2	99.1	93.9	114.5
O08553	Dihydropyrimidinase-related protein 2 OS=Mus musculus OX=10090 GN=Dpysl2 PE=1 SV=2	0	18	103.8	101.7	99.1	103.6	108.6	94.7	105.3	100.8	97.1
Q64511	DNA topoisomerase 2-beta OS=Mus musculus OX=10090 GN=Top2b PE=1 SV=2	0	32	100	99.9	97.3	98.8	101.6	96.8	99.8	100.3	98.1
O89086	RNA-binding protein 3 OS=Mus musculus OX=10090 GN=Rbm3 PE=1 SV=1	0	8	97.7	97.6	91.2	99.3	95.8	95.3	94	94.1	94.7
P14206	Small ribosomal subunit protein uS2 OS=Mus musculus OX=10090 GN=Rpsa PE=1 SV=4	0	9	101.4	102.5	97.6	102.6	103.2	94	102	98.6	98.2
P35123	Ubiquitin carboxyl-terminal hydrolase 4 OS=Mus musculus OX=10090 GN=Usp4 PE=1 SV=3	0	10	98.5	95.7	106.9	92.1	95.4	103.7	100.3	94.2	105.6
Q9JIK9	Small ribosomal subunit protein mS34 OS=Mus musculus OX=10090 GN=Mrps34 PE=1 SV=1	0	7	95	111.7	96.2	91.4	106.1	115.4	98.1	114.4	101.4
Q920E5	Farnesyl pyrophosphate synthase OS=Mus musculus OX=10090 GN=Fdps PE=1 SV=1	0	13	92.7	111.2	116.4	100.9	101.2	115.3	94.3	103.2	118.1
Q8BHG1	Nardilysin OS=Mus musculus OX=10090 GN=Nrdc PE=1 SV=1	0	5	99.8	101.3	100.1	96.5	96.1	116.5	97	96.7	103.7
P43276	Histone H1.5 OS=Mus musculus OX=10090 GN=H1-5 PE=1 SV=2	0	9	102.3	109.3	90.8	102.8	108.6	92	101.6	110.5	92.9
Q61879	Myosin-10 OS=Mus musculus OX=10090 GN=Myh10 PE=1 SV=2	0	65	102.5	97.8	97.1	103.5	99.3	95.7	99.6	100.2	97.8
Q05915	GTP cyclohydrolase 1 OS=Mus musculus OX=10090 GN=Gch1 PE=1 SV=1	0	8	92.2	84.8	142.2	94	91.7	136.1	90	88.3	150.8
P51863	V-type proton ATPase subunit d 1 OS=Mus musculus OX=10090 GN=Atp6v0d1 PE=1 SV=2	0	8	96	92.2	112.4	89.8	104	115.7	95.4	95.2	113
Q4PJX1	Protein odr-4 homolog OS=Mus musculus OX=10090 GN=Odr4 PE=1 SV=2	0	6	81.6	88.2	119.6	94.7	87.7	110.4	97.9	91.2	107.8
P62715	Serine/threonine-protein phosphatase 2A catalytic subunit beta isoform OS=Mus musculus OX=10090 GN=Ppp2cb PE=1 SV=1	0	2	100.9	100	99.6	88.3	110.4	107.5	104.1	106.7	102.9
Q8BMP6	Golgi resident protein GCP60 OS=Mus musculus OX=10090 GN=Acbd3 PE=1 SV=3	0	8	98.5	100.4	109.2	101	100.4	107.3	101.5	99.8	98.7
P47963	Large ribosomal subunit protein eL13 OS=Mus musculus OX=10090 GN=Rpl13 PE=1 SV=3	0	10	90.5	109.9	104.7	81.4	112.8	112.3	91.5	108	106.3
Q8BH97	Reticulocalbin-3 OS=Mus musculus OX=10090 GN=Rcn3 PE=1 SV=1	0	8	109.2	98.4	87.6	107	100	88.9	109.5	93.3	89.4
Q8K3A9	7SK snRNA methylphosphate capping enzyme OS=Mus musculus OX=10090 GN=Mepce PE=1 SV=2	0	8	90.8	105.4	106.3	88.8	111.1	110.9	96.9	101.2	101.8
P34884	Macrophage migration inhibitory factor OS=Mus musculus OX=10090 GN=Mif PE=1 SV=2	0	4	93.6	126.6	77.8	100.8	99.4	84	99.2	102.5	87.8
P27661	Histone H2AX OS=Mus musculus OX=10090 GN=H2ax PE=1 SV=2	0	3	71.5	160.8	116.8	96.7	105.2	101.6	74.1	125.3	129.9
O08795	Glucosidase 2 subunit beta OS=Mus musculus OX=10090 GN=Prkcsh PE=1 SV=1	0	12	99	90.8	109.1	98.9	92.3	107.5	95.2	95.6	107.2
Q9QYS9	KH domain-containing RNA-binding protein QKI OS=Mus musculus OX=10090 GN=Qki PE=1 SV=1	0	6	109.4	104.4	91.3	100.4	108.6	94.3	104.5	102.9	95.8
P16546	Spectrin alpha chain, non-erythrocytic 1 OS=Mus musculus OX=10090 GN=Sptan1 PE=1 SV=4	0	116	96	92.7	99	95.5	90	102.1	97.2	93.5	98.3
P36552	Oxygen-dependent coproporphyrinogen-III oxidase, mitochondrial OS=Mus musculus OX=10090 GN=Cpox PE=1 SV=2	0	11	97.6	92.5	118.9	96.2	93.5	126.8	93.2	95.6	120.8
Q99LB7	Sarcosine dehydrogenase, mitochondrial OS=Mus musculus OX=10090 GN=Sardh PE=1 SV=1	0	9	99.3	93.1	84.1	96.4	104.9	83.6	98.2	101.1	86.2
P17742	Peptidyl-prolyl cis-trans isomerase A OS=Mus musculus OX=10090 GN=Ppia PE=1 SV=2	0	13	96.9	91.5	91.6	93.4	94.4	92.8	95.4	91.1	96.4
Q8BG05	Heterogeneous nuclear ribonucleoprotein A3 OS=Mus musculus OX=10090 GN=Hnrnpa3 PE=1 SV=1	0	16	105.9	105.8	95	107.2	95.8	94.5	101.5	98.9	101.9
Q91VK1	eIF5-mimic protein 1 OS=Mus musculus OX=10090 GN=Bzw2 PE=1 SV=1	0	16	104.5	100.8	95.6	101.2	102.8	94.9	104.4	98.7	97.3
Q8R409	Protein HEXIM1 OS=Mus musculus OX=10090 GN=Hexim1 PE=1 SV=1	0	10	99.4	95.2	118.6	102.1	91.9	120.3	91.5	94.8	119.6
Q9QXS6	Drebrin OS=Mus musculus OX=10090 GN=Dbn1 PE=1 SV=4	0	20	112.9	101.9	88.5	101.5	110.4	91.8	104.3	109.1	89
Q8K363	ATP-dependent RNA helicase DDX18 OS=Mus musculus OX=10090 GN=Ddx18 PE=1 SV=1	0	23	103.2	105.4	94.5	101.7	103.7	94.9	104.5	102.8	94.2
Q6P1G0	HEAT repeat-containing protein 6 OS=Mus musculus OX=10090 GN=Heatr6 PE=1 SV=1	0	6	102.9	101.6	101.9	110	98.7	97.7	109.5	105	93.9
Q9R0Y5	Adenylate kinase isoenzyme 1 OS=Mus musculus OX=10090 GN=Ak1 PE=1 SV=1	0	4	101	108.4	91.9	118.8	108.1	84	102.6	100	96.9
P57716	Nicastrin OS=Mus musculus OX=10090 GN=Ncstn PE=1 SV=3	0	6	105.9	99	92.1	104.9	99.1	93	102.5	99.4	98.9
Q149F1	Pseudouridylate synthase RPUSD2 OS=Mus musculus OX=10090 GN=Rpusd2 PE=1 SV=2	0	3	100.3	87.7	105.5	91.9	100.8	113.2	106.2	113	93.8
Q60605	Myosin light polypeptide 6 OS=Mus musculus OX=10090 GN=Myl6 PE=1 SV=3	0	9	99.7	93.6	103.7	85	101.8	113.8	102.2	94.2	99.4
Q9DCS3	Enoyl-[acyl-carrier-protein] reductase, mitochondrial OS=Mus musculus OX=10090 GN=Mecr PE=1 SV=2	0	7	90.6	95.7	112.3	98.7	103.2	111	98	91.3	106.3
P27546	Microtubule-associated protein 4 OS=Mus musculus OX=10090 GN=Map4 PE=1 SV=3	0	24	92.6	89.8	114.7	93.9	89.4	113.8	91.8	92.6	114.3
Q9DBG5	Perilipin-3 OS=Mus musculus OX=10090 GN=Plin3 PE=1 SV=1	0	13	96.2	101.9	104.2	96.5	100.1	105.7	97.8	99.1	107.5
Q99MD9	Nuclear autoantigenic sperm protein OS=Mus musculus OX=10090 GN=Nasp PE=1 SV=2	0	26	105.6	101.6	94.3	100.1	99.9	97.7	100	103.8	97.5
Q91VU7	Pseudouridylate synthase 7 homolog OS=Mus musculus OX=10090 GN=Pus7 PE=2 SV=2	0	19	102.6	100.7	94.4	103.9	105.5	92.4	102.8	101.6	93.1
Q3V0C5	Ubiquitin carboxyl-terminal hydrolase 48 OS=Mus musculus OX=10090 GN=Usp48 PE=1 SV=2	0	5	103	95.6	102.6	101.4	98.5	99.2	104.5	97.5	95.8
P26040	Ezrin OS=Mus musculus OX=10090 GN=Ezr PE=1 SV=3	0	23	89.2	103.3	113.5	99.1	97.2	105.6	103.5	96.9	105.2
Q8VE73	Cullin-7 OS=Mus musculus OX=10090 GN=Cul7 PE=1 SV=2	0	27	103.1	93.8	90.6	100.3	98.8	87.3	98.9	102.8	88.4
P07356	Annexin A2 OS=Mus musculus OX=10090 GN=Anxa2 PE=1 SV=2	0	18	101.4	92.6	121.3	95.6	85.6	137.4	98.6	92.8	126.9
Q05816	Fatty acid-binding protein 5 OS=Mus musculus OX=10090 GN=Fabp5 PE=1 SV=3	0	9	100.9	104.9	98.5	105.1	102.8	100.9	104.5	105.1	93.8
Q9CY27	Very-long-chain enoyl-CoA reductase OS=Mus musculus OX=10090 GN=Tecr PE=1 SV=1	0	8	94.4	93.1	110.4	93.2	96.5	108.7	99.2	96.1	104.9
Q9QZQ8	Core histone macro-H2A.1 OS=Mus musculus OX=10090 GN=Macroh2a1 PE=1 SV=4	0	12	99.2	99.8	101.7	94.7	103.9	103	95	106.7	102.9
P35293	Ras-related protein Rab-18 OS=Mus musculus OX=10090 GN=Rab18 PE=1 SV=2	0	8	93	95.4	106.6	96.8	97.6	107.8	87.8	105.9	106.1
P26231	Catenin alpha-1 OS=Mus musculus OX=10090 GN=Ctnna1 PE=1 SV=1	0	9	107.2	109.2	89	106	104.5	79.6	103.2	105	83
P60824	Cold-inducible RNA-binding protein OS=Mus musculus OX=10090 GN=Cirbp PE=1 SV=1	0	4	91.8	102.5	130.4	94	97.8	128	91.7	99.5	131.9
Q99LC9	Peroxisomal ATPase PEX6 OS=Mus musculus OX=10090 GN=Pex6 PE=1 SV=1	0	3	102.4	96.8	102.1	85.6	100.3	118	75.5	125.1	117.8
P09450	Transcription factor JunB OS=Mus musculus OX=10090 GN=Junb PE=1 SV=1	0	5	96.4	89.6	118	82.9	91.1	139.5	101	81.6	141
Q71LX4	Talin-2 OS=Mus musculus OX=10090 GN=Tln2 PE=1 SV=3	0	44	93.8	129.8	85.6	97.2	114.6	92.5	104.9	100.2	94.9
Q9Z1Z0	General vesicular transport factor p115 OS=Mus musculus OX=10090 GN=Uso1 PE=1 SV=2	0	23	101.1	94	112.5	97	94	112.4	98.5	96.8	110.5
B8ZXI1	Queuine tRNA-ribosyltransferase accessory subunit 2 OS=Mus musculus OX=10090 GN=Qtrt2 PE=1 SV=2	0	4	110.2	99.1	89.4	110.5	101.6	88.4	100.5	104.6	96
P18760	Cofilin-1 OS=Mus musculus OX=10090 GN=Cfl1 PE=1 SV=3	0	13	97.7	107.8	96.4	105.3	101.3	90.1	100.9	103.7	92.6
Q78JW9	Ubiquitin domain-containing protein UBFD1 OS=Mus musculus OX=10090 GN=Ubfd1 PE=1 SV=2	0	8	106.7	105.9	95.2	101.1	108.4	91.9	109.1	104.2	91.9
Q9D819	Inorganic pyrophosphatase OS=Mus musculus OX=10090 GN=Ppa1 PE=1 SV=1	0	13	105.6	99.6	94.1	103.1	99.1	93.9	105.2	102.8	91.1
Q7TT37	Elongator complex protein 1 OS=Mus musculus OX=10090 GN=Elp1 PE=1 SV=2	0	22	103.3	96.8	93.5	108.5	97.9	91.5	104.5	98.1	92.5
Q9D554	Splicing factor 3A subunit 3 OS=Mus musculus OX=10090 GN=Sf3a3 PE=1 SV=2	0	12	100.7	102.7	94.1	107.2	101	89.8	101.1	100	94.2
Q9CZC8	Secernin-1 OS=Mus musculus OX=10090 GN=Scrn1 PE=1 SV=1	0	8	93.8	94.7	106.1	92.8	93.2	113.2	100.5	88.8	110.7
P21981	Protein-glutamine gamma-glutamyltransferase 2 OS=Mus musculus OX=10090 GN=Tgm2 PE=1 SV=4	0	10	90.5	92.7	73.8	97.5	102.3	68.4	95.9	88.8	78.1
Q8BGD9	Eukaryotic translation initiation factor 4B OS=Mus musculus OX=10090 GN=Eif4b PE=1 SV=1	0	36	101.1	103.2	92	99.6	102	94.9	98.3	100.1	95.1
Q8K4F6	28S rRNA (cytosine-C(5))-methyltransferase OS=Mus musculus OX=10090 GN=Nsun5 PE=1 SV=2	0	8	113	110.5	80.3	101.3	103.8	98	103.1	114.7	94.2
Q7TSV4	Phosphopentomutase OS=Mus musculus OX=10090 GN=Pgm2 PE=1 SV=1	0	7	98.6	92.7	108.2	91.7	100	108.6	96	90.8	112
P14733	Lamin-B1 OS=Mus musculus OX=10090 GN=Lmnb1 PE=1 SV=3	0	36	94.2	97.8	90.2	96.8	96.5	87.5	93.7	98.8	86.3
Q8CGY8	UDP-N-acetylglucosamine--peptide N-acetylglucosaminyltransferase 110 kDa subunit OS=Mus musculus OX=10090 GN=Ogt PE=1 SV=2	0	21	99.3	104.1	93.7	102.2	102.2	95.2	100.8	101.5	98
P61982	14-3-3 protein gamma OS=Mus musculus OX=10090 GN=Ywhag PE=1 SV=2	0	9	96.2	103.1	105.1	96.2	101.1	107.2	94.3	101.8	114.1
P49615	Cyclin-dependent kinase 5 OS=Mus musculus OX=10090 GN=Cdk5 PE=1 SV=1	0	7	99.1	96.9	101.6	96.4	95.6	108.4	90.2	98.3	103.5
Q8K1N4	Spermatogenesis-associated serine-rich protein 2 OS=Mus musculus OX=10090 GN=Spats2 PE=1 SV=1	0	17	101.5	100.1	98.9	102.3	101	99.5	101.6	103.7	95.3
Q9Z1Q5	Chloride intracellular channel protein 1 OS=Mus musculus OX=10090 GN=Clic1 PE=1 SV=3	0	11	103.6	98.7	99.6	105.5	97.6	97.3	101.1	100.7	97.3
Q9CPR4	Large ribosomal subunit protein uL22 OS=Mus musculus OX=10090 GN=Rpl17 PE=1 SV=4	0	12	100.2	97.9	99.1	87.3	103.2	109.7	100.7	97.8	97.7
P47791	Glutathione reductase, mitochondrial OS=Mus musculus OX=10090 GN=Gsr PE=1 SV=3	0	13	100.3	93.5	106.7	101.7	96.9	102.7	93.1	99.7	105.6
Q9CT10	Ran-binding protein 3 OS=Mus musculus OX=10090 GN=Ranbp3 PE=1 SV=2	0	15	105.2	101.6	97.1	107.1	99.6	95.6	104	100.9	92.8
P08775	DNA-directed RNA polymerase II subunit RPB1 OS=Mus musculus OX=10090 GN=Polr2a PE=1 SV=3	0	30	102.5	100.6	100.6	100	101.9	102.2	101.9	102.2	99.9
O08663	Methionine aminopeptidase 2 OS=Mus musculus OX=10090 GN=Metap2 PE=1 SV=1	0	17	96.5	94.4	97.5	90.4	93.6	99.1	91.9	92.3	98.7
O88384	Vesicle transport through interaction with t-SNAREs homolog 1B OS=Mus musculus OX=10090 GN=Vti1b PE=1 SV=1	0	3	114	96.9	103.5	92	90.9	110.9	104	94.5	107.6
Q9DBY8	Nuclear valosin-containing protein-like OS=Mus musculus OX=10090 GN=Nvl PE=1 SV=1	0	26	103.9	102.9	99.1	107.9	105.4	94	102.9	102.2	99.7
Q8CIH9	Amidophosphoribosyltransferase OS=Mus musculus OX=10090 GN=Ppat PE=1 SV=1	0	19	106.4	99.2	90.1	104.2	102.5	91.6	101.3	98	94.2
P46935	E3 ubiquitin-protein ligase NEDD4 OS=Mus musculus OX=10090 GN=Nedd4 PE=1 SV=3	0	13	106.8	89.7	106	86.9	94.9	117.8	83.3	84	138.2
Q8BP92	Reticulocalbin-2 OS=Mus musculus OX=10090 GN=Rcn2 PE=1 SV=1	0	10	108.5	103.5	91.8	110	104.1	96.1	109.9	99.8	97.4
P39749	Flap endonuclease 1 OS=Mus musculus OX=10090 GN=Fen1 PE=1 SV=1	0	9	99.4	113.1	96.6	100.3	105.1	93.8	100.9	103.5	91.7
Q8CG47	Structural maintenance of chromosomes protein 4 OS=Mus musculus OX=10090 GN=Smc4 PE=1 SV=1	0	44	102.8	102.2	97.6	103.8	99.1	97.6	102.5	103.4	97.6
P28667	MARCKS-related protein OS=Mus musculus OX=10090 GN=Marcksl1 PE=1 SV=2	0	4	96.7	107.2	91.9	95.6	109.4	90.6	111.5	110.9	77.2
B1AWL2	Zinc finger protein 462 OS=Mus musculus OX=10090 GN=Znf462 PE=1 SV=1	0	4	97.4	109.1	98.7	101.6	103.9	101.4	96.8	89.8	118.7
Q8VDW0	ATP-dependent RNA helicase DDX39A OS=Mus musculus OX=10090 GN=Ddx39a PE=1 SV=1	0	9	99.6	103.7	99	101.1	103.4	91.7	106.8	101.1	88.9
Q9DCL9	Bifunctional phosphoribosylaminoimidazole carboxylase/phosphoribosylaminoimidazole succinocarboxamide synthetase OS=Mus musculus OX=10090 GN=Paics PE=1 SV=4	0	20	104.2	105.4	90.5	102	104.7	93.5	103.3	107.5	88.4
P10711	Transcription elongation factor A protein 1 OS=Mus musculus OX=10090 GN=Tcea1 PE=1 SV=2	0	18	98.5	98.6	102	98.6	98.2	108.4	97.9	93.8	106.8
P47199	Quinone oxidoreductase OS=Mus musculus OX=10090 GN=Cryz PE=1 SV=1	0	10	94.1	97.3	100.7	86.3	100.4	102	92.7	101.3	98.2
P97494	Glutamate--cysteine ligase catalytic subunit OS=Mus musculus OX=10090 GN=Gclc PE=1 SV=4	0	10	94.3	96.9	109.3	102.6	97.8	106.2	95	94.7	109.1
Q9DCN2	NADH-cytochrome b5 reductase 3 OS=Mus musculus OX=10090 GN=Cyb5r3 PE=1 SV=3	0	14	98.9	91.9	112.2	102	96.8	107.4	96.7	97.7	109.1
Q8BHN3	Neutral alpha-glucosidase AB OS=Mus musculus OX=10090 GN=Ganab PE=1 SV=1	0	30	99.9	97.9	103.4	97.5	96.5	107	98.5	96.6	106.8
P32921	Tryptophan--tRNA ligase, cytoplasmic OS=Mus musculus OX=10090 GN=Wars1 PE=1 SV=2	0	18	96.9	99.3	106.9	98.7	94.7	111.4	90.1	98.5	115
Q8BFV2	PCI domain-containing protein 2 OS=Mus musculus OX=10090 GN=Pcid2 PE=1 SV=1	0	5	99.5	91.2	107.8	97	100.4	104.1	88	105.8	110.9
Q6PAJ1	Breakpoint cluster region protein OS=Mus musculus OX=10090 GN=Bcr PE=1 SV=3	0	5	99.6	87.6	111.7	82.2	112.9	104.3	89.8	107.7	99
Q9WVA3	Mitotic checkpoint protein BUB3 OS=Mus musculus OX=10090 GN=Bub3 PE=1 SV=2	0	12	102.4	100	94.7	105.1	97.3	96.9	101.3	100.7	96.2
Q9D883	Splicing factor U2AF 35 kDa subunit OS=Mus musculus OX=10090 GN=U2af1 PE=1 SV=4	0	5	101.1	102.2	95.9	101.7	105.5	92.4	103.3	97.3	97.3
Q8R5A3	Amyloid beta A4 precursor protein-binding family B member 1-interacting protein OS=Mus musculus OX=10090 GN=Apbb1ip PE=1 SV=2	0	5	112.9	101.4	95.1	112.9	105.8	90.7	110.6	98.9	104.2
Q6P549	Phosphatidylinositol 3,4,5-trisphosphate 5-phosphatase 2 OS=Mus musculus OX=10090 GN=Inppl1 PE=1 SV=1	0	16	106.5	98.7	90.5	105.5	102.7	93	104.3	97.1	90.7
Q8BMD8	Mitochondrial adenyl nucleotide antiporter SLC25A24 OS=Mus musculus OX=10090 GN=Slc25a24 PE=1 SV=1	0	5	94.1	98.9	106.1	88.1	91.4	101.3	94.4	96.1	103.9
Q3UFY7	7-methylguanosine phosphate-specific 5'-nucleotidase OS=Mus musculus OX=10090 GN=Nt5c3b PE=1 SV=3	0	11	105.2	103.9	102.7	107.6	103.2	91	101.3	104	95.4
Q9R0Q7	Prostaglandin E synthase 3 OS=Mus musculus OX=10090 GN=Ptges3 PE=1 SV=1	0	7	103	102.8	96.5	103.6	99.1	96.9	105.2	99.9	94.8
P11440	Cyclin-dependent kinase 1 OS=Mus musculus OX=10090 GN=Cdk1 PE=1 SV=3	0	13	108.1	103.8	86.7	108.3	105.7	90.7	108.3	106.1	88.4
Q9Z1G4	V-type proton ATPase 116 kDa subunit a 1 OS=Mus musculus OX=10090 GN=Atp6v0a1 PE=1 SV=3	0	9	102.7	91.9	126.4	105.5	99.5	116.3	98.6	96.6	123
Q8K021	Secretory carrier-associated membrane protein 1 OS=Mus musculus OX=10090 GN=Scamp1 PE=1 SV=1	0	3	105.6	89	118.6	96.5	93.9	127.2	86.3	120	118.8
P26039	Talin-1 OS=Mus musculus OX=10090 GN=Tln1 PE=1 SV=2	0	74	104.4	99.4	95.8	100.8	104.7	98.2	102.1	98.9	101.9
Q07797	Galectin-3-binding protein OS=Mus musculus OX=10090 GN=Lgals3bp PE=1 SV=1	0	7	110.2	105.8	92.5	88.1	101	101.7	123	114.1	84.4
Q61543	Golgi apparatus protein 1 OS=Mus musculus OX=10090 GN=Glg1 PE=1 SV=1	0	40	100	99.8	108.1	101.3	102.3	106.6	96.8	106.3	108.2
E9PVX6	Proliferation marker protein Ki-67 OS=Mus musculus OX=10090 GN=Mki67 PE=1 SV=1	0	102	98.8	103.3	92.2	102.2	102	90.5	102.4	99.9	93.3
Q9D1I6	Large ribosomal subunit protein uL14m OS=Mus musculus OX=10090 GN=Mrpl14 PE=1 SV=1	0	5	103.2	92.3	84.8	111.7	96.4	89	130.8	86.1	90.8
P59708	Splicing factor 3B subunit 6 OS=Mus musculus OX=10090 GN=Sf3b6 PE=1 SV=1	0	5	101.9	104.4	101.3	95.5	100.8	98.2	98.6	104.6	94
Q7TNE3	Sperm-associated antigen 7 OS=Mus musculus OX=10090 GN=Spag7 PE=1 SV=1	0	9	96.9	97.7	100.3	98.8	92.3	101	95.8	101.1	109.4
Q8BVI4	Dihydropteridine reductase OS=Mus musculus OX=10090 GN=Qdpr PE=1 SV=2	0	9	90.5	96.3	116.5	84.3	100	120.2	97.6	91.5	112.6
Q1HFZ0	RNA cytosine C(5)-methyltransferase NSUN2 OS=Mus musculus OX=10090 GN=Nsun2 PE=1 SV=2	0	37	97	96	88.5	98.3	95.4	89	99	95.4	88.2
Q6P3A8	2-oxoisovalerate dehydrogenase subunit beta, mitochondrial OS=Mus musculus OX=10090 GN=Bckdhb PE=1 SV=2	0	4	78.9	101	91.9	90.8	96.7	87.6	91.6	96.9	100.7
Q9ESV0	ATP-dependent RNA helicase DDX24 OS=Mus musculus OX=10090 GN=Ddx24 PE=1 SV=2	0	23	110.8	103.2	86.2	98.9	109.8	91.2	103.3	105.7	84.8
Q9WV70	Nucleolar complex protein 2 homolog OS=Mus musculus OX=10090 GN=Noc2l PE=1 SV=2	0	16	103.9	102.3	96.4	108.9	102.3	93.3	95.9	99.1	95.3
Q9D8U8	Sorting nexin-5 OS=Mus musculus OX=10090 GN=Snx5 PE=1 SV=1	0	10	94.8	96.1	97.3	95.4	100.6	101.2	92.3	97.2	104.5
Q08288	Cell growth-regulating nucleolar protein OS=Mus musculus OX=10090 GN=Lyar PE=1 SV=2	0	13	102.6	103.3	94.9	102	97.7	97.4	100	100.4	95.4
Q61578	NADPH:adrenodoxin oxidoreductase, mitochondrial OS=Mus musculus OX=10090 GN=Fdxr PE=1 SV=1	0	12	95.5	94.1	109	92.8	100.6	108	96.9	95.8	106.9
Q7TQ95	Endoplasmic reticulum junction formation protein lunapark OS=Mus musculus OX=10090 GN=Lnpk PE=1 SV=1	0	7	99.5	95.2	107.4	98.3	97.3	105.2	99.3	97.3	109.3
P28063	Proteasome subunit beta type-8 OS=Mus musculus OX=10090 GN=Psmb8 PE=1 SV=2	0	2	104.9	111.9	81.3	110.6	102.3	88.1	109.1	106.6	87.9
Q8BJH1	Zinc finger C2HC domain-containing protein 1A OS=Mus musculus OX=10090 GN=Zc2hc1a PE=1 SV=1	0	4	91.3	95.9	110.9	92.6	99	110.9	67.9	104.7	149.4
Q9CWJ9	Bifunctional purine biosynthesis protein ATIC OS=Mus musculus OX=10090 GN=Atic PE=1 SV=2	0	31	102.6	104	94.5	101.2	107.5	90.9	103.6	103.2	88.7
A2AGT5	Cytoskeleton-associated protein 5 OS=Mus musculus OX=10090 GN=Ckap5 PE=1 SV=1	0	53	102.3	100.9	95.8	103.7	99.5	95	102.7	101.4	94.7
P33610	DNA primase large subunit OS=Mus musculus OX=10090 GN=Prim2 PE=1 SV=1	0	9	102.6	103.7	97.9	110.1	103.8	95	102.6	99.6	100.4
O55187	E3 SUMO-protein ligase CBX4 OS=Mus musculus OX=10090 GN=Cbx4 PE=1 SV=2	0	3	98.6	93	123	96.5	93.8	120.3	82.6	112.1	111.9
P62257	Ubiquitin-conjugating enzyme E2 H OS=Mus musculus OX=10090 GN=Ube2h PE=1 SV=1	0	4	91.8	104.9	105.6	94.1	100.8	118.2	85.6	106.9	108.7
Q62448	Eukaryotic translation initiation factor 4 gamma 2 OS=Mus musculus OX=10090 GN=Eif4g2 PE=1 SV=2	0	27	100	95.9	100.2	102.7	98	97	98.5	96.2	96.8
O70551	SRSF protein kinase 1 OS=Mus musculus OX=10090 GN=Srpk1 PE=1 SV=2	0	8	101.7	101.8	94.4	98.3	103.5	96.8	104.5	94.1	101.9
Q8C1D8	Protein IWS1 homolog OS=Mus musculus OX=10090 GN=Iws1 PE=1 SV=1	0	11	98.1	101.5	90.6	99.7	100.7	86.2	94.8	91.3	97.3
Q60597	2-oxoglutarate dehydrogenase complex component E1 OS=Mus musculus OX=10090 GN=Ogdh PE=1 SV=3	0	31	89.8	96	103.4	83.5	101.5	106.8	91.9	93.5	103.9
Q08879	Fibulin-1 OS=Mus musculus OX=10090 GN=Fbln1 PE=1 SV=2	0	4	106.3	97.2	94.4	103.9	92.9	93.7	102.4	100.9	94.1
Q9D8L5	Coiled-coil domain-containing protein 91 OS=Mus musculus OX=10090 GN=Ccdc91 PE=1 SV=2	0	12	84.3	96.7	109.4	92.9	92.3	105.7	93.7	93.5	110.4
Q9D2E2	Target of EGR1 protein 1 OS=Mus musculus OX=10090 GN=Toe1 PE=1 SV=1	0	4	86.6	97.2	119.3	90.2	94.6	104.4	101.7	89.9	114.8
P54103	DnaJ homolog subfamily C member 2 OS=Mus musculus OX=10090 GN=Dnajc2 PE=1 SV=2	0	18	101.6	111.7	90.3	103.5	103.7	90.1	101.7	97.2	94.3
P55302	Alpha-2-macroglobulin receptor-associated protein OS=Mus musculus OX=10090 GN=Lrpap1 PE=1 SV=1	0	11	87.2	96.2	111.9	93.8	99.6	110.5	97	90.9	112.3
P60710	Actin, cytoplasmic 1 OS=Mus musculus OX=10090 GN=Actb PE=1 SV=1	0	12	103.7	98.6	94.5	103.3	99.7	94.4	103.7	98.9	94.9
Q9CWV6	PRKR-interacting protein 1 OS=Mus musculus OX=10090 GN=Prkrip1 PE=1 SV=2	0	3	105.8	98.3	101.3	108.2	99.7	99.8	104.6	102	99
Q9D0I8	mRNA turnover protein 4 homolog OS=Mus musculus OX=10090 GN=Mrto4 PE=1 SV=1	0	13	102.6	102.2	88.5	103	102.7	89	101.3	103.6	87.6
P14824	Annexin A6 OS=Mus musculus OX=10090 GN=Anxa6 PE=1 SV=3	0	44	98.1	95.4	86	95.4	98.5	88.2	98.7	95.8	89.1
Q9D823	Large ribosomal subunit protein eL37 OS=Mus musculus OX=10090 GN=Rpl37 PE=1 SV=3	0	5	119.6	96.8	99.6	113.1	98.5	91.2	101.8	112.5	93.7
P27641	X-ray repair cross-complementing protein 5 OS=Mus musculus OX=10090 GN=Xrcc5 PE=1 SV=4	0	19	98.8	97.1	104.8	90.4	104.7	111.2	96.4	99	109.2
Q9WUM4	Coronin-1C OS=Mus musculus OX=10090 GN=Coro1c PE=1 SV=2	0	15	98.1	97.2	106.9	98.3	97.7	108.9	93.9	95.9	107.2
Q64737	Trifunctional purine biosynthetic protein adenosine-3 OS=Mus musculus OX=10090 GN=Gart PE=1 SV=3	0	36	105	103.3	93.2	104.3	108.5	91.1	102.6	104.7	96.4
Q6ZWZ2	Ubiquitin-conjugating enzyme E2 R2 OS=Mus musculus OX=10090 GN=Ube2r2 PE=1 SV=1	0	4	118.9	118.9	77.2	110.1	114.6	75.5	108	94.7	92.8
Q8JZQ9	Eukaryotic translation initiation factor 3 subunit B OS=Mus musculus OX=10090 GN=Eif3b PE=1 SV=1	0	27	104.6	106.3	92.4	103.1	107.4	96.8	102.7	102.6	99.4
Q9DBR0	A-kinase anchor protein 8 OS=Mus musculus OX=10090 GN=Akap8 PE=1 SV=1	0	10	101.3	94.1	87.3	107.7	93	80.8	95.5	96.9	82
Q9QYR9	Acyl-coenzyme A thioesterase 2, mitochondrial OS=Mus musculus OX=10090 GN=Acot2 PE=1 SV=2	0	5	83.3	81.3	122.8	85.3	83.5	113.1	90.5	84.4	111.1
P52651	Homeobox protein Rhox5 OS=Mus musculus OX=10090 GN=Rhox5 PE=2 SV=1	0	9	113.4	96.6	87.1	94.5	108.4	95.1	104.7	99.6	93.9
Q8BFQ8	Glutamine amidotransferase-like class 1 domain-containing protein 1 OS=Mus musculus OX=10090 GN=Gatd1 PE=1 SV=1	0	3	94.7	90	125.4	84.5	87.8	115.5	101.4	83.8	106.6
Q6P9L6	Kinesin-like protein KIF15 OS=Mus musculus OX=10090 GN=Kif15 PE=1 SV=1	0	15	96.4	101.5	101	104.5	97.9	91.9	102.9	106	88
Q99NH2	Partitioning defective 3 homolog OS=Mus musculus OX=10090 GN=Pard3 PE=1 SV=2	0	14	100.1	100.4	98.5	101.4	101	94.7	103.5	100.7	96.6
Q8K2B3	Succinate dehydrogenase [ubiquinone] flavoprotein subunit, mitochondrial OS=Mus musculus OX=10090 GN=Sdha PE=1 SV=1	0	18	91.8	93.7	103.5	90.3	92.1	102.6	90.1	90.1	100.2
Q63810	Calcineurin subunit B type 1 OS=Mus musculus OX=10090 GN=Ppp3r1 PE=1 SV=3	0	4	89.4	121.5	86.1	92.9	122.8	91.6	98.3	109.5	85.6
Q9JHI7	Exosome complex component RRP45 OS=Mus musculus OX=10090 GN=Exosc9 PE=1 SV=1	0	6	103.7	98.7	104.4	95.2	102.3	106.3	98.1	100.5	104.9
Q8K4Z5	Splicing factor 3A subunit 1 OS=Mus musculus OX=10090 GN=Sf3a1 PE=1 SV=1	0	26	102.4	100.2	92.3	101.1	97.8	95.8	100.8	98.3	97.6
Q80TH2	Erbin OS=Mus musculus OX=10090 GN=Erbin PE=1 SV=3	0	14	103.5	101.9	81.6	102.9	104.3	90.1	97.3	98.7	89.3
P18155	Bifunctional methylenetetrahydrofolate dehydrogenase/cyclohydrolase, mitochondrial OS=Mus musculus OX=10090 GN=Mthfd2 PE=1 SV=1	0	14	94.2	96.9	107.9	94.9	96.3	110.4	95.7	93.7	105.1
P62983	Ubiquitin-ribosomal protein eS31 fusion protein OS=Mus musculus OX=10090 GN=Rps27a PE=1 SV=2	0	3	93.9	102.4	106.8	95.2	101.7	106.9	93.8	100.4	108
Q9JJ78	Lymphokine-activated killer T-cell-originated protein kinase OS=Mus musculus OX=10090 GN=Pbk PE=1 SV=1	0	12	107.9	107.1	90.5	105.9	107.9	86.3	105.9	108.4	85.9
Q3TIU4	2',5'-phosphodiesterase 12 OS=Mus musculus OX=10090 GN=Pde12 PE=1 SV=2	0	10	93.2	92.5	120	91.6	102.3	107.3	100.4	96.4	105.9
Q8CI94	Glycogen phosphorylase, brain form OS=Mus musculus OX=10090 GN=Pygb PE=1 SV=3	0	24	94.7	99.7	105	95.8	96.8	106.2	93.5	102.9	103.8
Q01320	DNA topoisomerase 2-alpha OS=Mus musculus OX=10090 GN=Top2a PE=1 SV=2	0	46	103.8	106.2	99.4	105.3	107	98.6	104.9	107.1	96.8
Q99L47	Hsc70-interacting protein OS=Mus musculus OX=10090 GN=St13 PE=1 SV=1	0	13	105.2	104.6	96	106.7	101.8	96.7	103.3	103.6	95.4
P52825	Carnitine O-palmitoyltransferase 2, mitochondrial OS=Mus musculus OX=10090 GN=Cpt2 PE=1 SV=2	0	11	90.2	104.6	108.6	99.5	96.9	105.9	99.7	97.1	104.6
Q9R1C7	Pre-mRNA-processing factor 40 homolog A OS=Mus musculus OX=10090 GN=Prpf40a PE=1 SV=1	0	12	103.2	97.8	97.4	104.8	95.3	99.7	102.2	97.5	94.3
Q9CY58	SERPINE1 mRNA-binding protein 1 OS=Mus musculus OX=10090 GN=Serbp1 PE=1 SV=2	0	22	101.1	98	94	102.7	100.9	95.1	100.9	103.5	93.2
Q8R574	Phosphoribosyl pyrophosphate synthase-associated protein 2 OS=Mus musculus OX=10090 GN=Prpsap2 PE=1 SV=1	0	12	98.6	103	107.6	90.8	98.7	113.2	95.3	103.3	107.4
Q9WTL7	Acyl-protein thioesterase 2 OS=Mus musculus OX=10090 GN=Lypla2 PE=1 SV=1	0	6	96.6	104.1	101.3	95.4	102.7	105.2	99.2	100.2	103.9
Q8R1X6	Spartin OS=Mus musculus OX=10090 GN=Spart PE=1 SV=1	0	11	106.2	103.3	87.6	103.9	109.3	83.1	105.2	107.3	85.3
P10404	MLV-related proviral Env polyprotein OS=Mus musculus OX=10090 PE=1 SV=3	0	11	100.1	105.1	119.7	104.3	108.7	116.1	98.8	106.4	119.2
Q60710	Deoxynucleoside triphosphate triphosphohydrolase SAMHD1 OS=Mus musculus OX=10090 GN=Samhd1 PE=1 SV=3	0	20	101.1	99.8	95.6	102.3	99.4	88.7	99.2	104	95.1
Q8CFI7	DNA-directed RNA polymerase II subunit RPB2 OS=Mus musculus OX=10090 GN=Polr2b PE=1 SV=2	0	26	103.5	99.8	93.8	102.4	101	96.3	102.3	101.2	96.3
P28474	Alcohol dehydrogenase class-3 OS=Mus musculus OX=10090 GN=Adh5 PE=1 SV=3	0	11	94	96.2	100.7	94.9	94.7	97.8	95.2	94.5	98.5
P58468	Ribosome biogenesis protein SLX9 homolog OS=Mus musculus OX=10090 GN=Slx9 PE=1 SV=1	0	7	108.2	102.5	93.2	109.2	101	95.4	112.1	99.3	97.1
P97310	DNA replication licensing factor MCM2 OS=Mus musculus OX=10090 GN=Mcm2 PE=1 SV=3	0	36	105.2	103.6	95.5	106.4	101.9	92.1	103.7	101.9	97.7
Q8BTS4	Nuclear pore complex protein Nup54 OS=Mus musculus OX=10090 GN=Nup54 PE=1 SV=1	0	11	98.1	96.7	103.6	90.5	98.6	120.4	105.7	101	96.5
Q9CRD2	ER membrane protein complex subunit 2 OS=Mus musculus OX=10090 GN=Emc2 PE=1 SV=1	0	10	89.9	99.9	107.8	99.2	90.2	107.6	91.4	98.9	105.7
Q8BGW1	Alpha-ketoglutarate-dependent dioxygenase FTO OS=Mus musculus OX=10090 GN=Fto PE=1 SV=1	0	10	104.9	113.4	101.6	108.4	109.9	95.8	114.9	103	95.6
Q8VCM8	BOS complex subunit NCLN OS=Mus musculus OX=10090 GN=Ncln PE=1 SV=2	0	13	103.1	97.9	102.4	99.5	91	109.5	96.3	93.3	109.4
Q60848	Lymphocyte-specific helicase OS=Mus musculus OX=10090 GN=Hells PE=1 SV=2	0	17	107	105	94.2	109.9	102.9	92.8	105.4	104.2	96.8
P28656	Nucleosome assembly protein 1-like 1 OS=Mus musculus OX=10090 GN=Nap1l1 PE=1 SV=2	0	4	105.6	104.4	91	104.2	98.8	95.1	103.7	106.9	89.1
Q9DBF1	Alpha-aminoadipic semialdehyde dehydrogenase OS=Mus musculus OX=10090 GN=Aldh7a1 PE=1 SV=4	0	3	93.4	87.5	109.5	84.8	100	93.5	105.1	85.3	100.3
Q9WUQ2	Prolactin regulatory element-binding protein OS=Mus musculus OX=10090 GN=Preb PE=1 SV=1	0	6	96	91	109.4	100.2	89.6	110.1	97.8	98	107.4
P41230	Lysine-specific demethylase 5C OS=Mus musculus OX=10090 GN=Kdm5c PE=1 SV=4	0	8	94.4	106	101.6	119.7	100.6	98.7	108.7	99.5	94.9
Q66JQ7	Kinetochore scaffold 1 OS=Mus musculus OX=10090 GN=Knl1 PE=1 SV=3	0	3	107.3	100.5	103.4	96.4	86.1	108.1	103.3	89.3	87
O88974	Histone-lysine N-methyltransferase SETDB1 OS=Mus musculus OX=10090 GN=Setdb1 PE=1 SV=1	0	9	84.7	120.4	107.7	106.4	95.8	101.7	98.8	93.7	107.8
Q9D8T7	SRA stem-loop-interacting RNA-binding protein, mitochondrial OS=Mus musculus OX=10090 GN=Slirp PE=1 SV=2	0	5	101.6	83.8	105.5	99.8	99.1	101.1	87	98.2	102.8
Q9DBJ1	Phosphoglycerate mutase 1 OS=Mus musculus OX=10090 GN=Pgam1 PE=1 SV=3	0	13	99.6	108.4	96.4	102.8	103.7	92.9	101.9	99.7	101.6
Q01405	Protein transport protein Sec23A OS=Mus musculus OX=10090 GN=Sec23a PE=1 SV=2	0	11	99.8	107.3	100.1	102.4	105.9	103	101.8	100.3	108.3
Q9JHP7	Protein O-glucosyltransferase 2 OS=Mus musculus OX=10090 GN=Poglut2 PE=1 SV=1	0	15	101.7	96.9	100.8	102.6	98	95.8	99.9	98.6	96.1
Q6NVF9	Cleavage and polyadenylation specificity factor subunit 6 OS=Mus musculus OX=10090 GN=Cpsf6 PE=1 SV=1	0	12	105.5	100.1	91.9	104.3	102	93.2	101.2	107.5	92.4
Q2NKI2	Ventral anterior homeobox 1 OS=Mus musculus OX=10090 GN=Vax1 PE=2 SV=2	0	3	124.2	97.3	70.6	104.7	111.8	88.1	108.6	103.1	88.8
Q8CBY0	Glutamyl-tRNA(Gln) amidotransferase subunit C, mitochondrial OS=Mus musculus OX=10090 GN=Gatc PE=1 SV=1	0	4	110.7	88.5	96.6	101	95.2	100.4	86	104.8	113.3
Q922D8	C-1-tetrahydrofolate synthase, cytoplasmic OS=Mus musculus OX=10090 GN=Mthfd1 PE=1 SV=4	0	33	102	103.4	93.9	100.5	100.6	93.9	100.2	100.6	96.2
Q8VD04	GRIP1-associated protein 1 OS=Mus musculus OX=10090 GN=Gripap1 PE=1 SV=1	0	9	99.9	96.3	117.3	101.1	83.6	117.2	94.2	107.6	107.4
P97461	Small ribosomal subunit protein uS7 OS=Mus musculus OX=10090 GN=Rps5 PE=1 SV=4	0	12	101.6	105	93	101.7	101.9	98.5	100.2	104.1	96.6
P15626	Glutathione S-transferase Mu 2 OS=Mus musculus OX=10090 GN=Gstm2 PE=1 SV=2	0	4	98.5	95.1	99.1	98.5	97.1	103.2	93.8	103.4	103.3
Q3URD3	Sarcolemmal membrane-associated protein OS=Mus musculus OX=10090 GN=Slmap PE=1 SV=2	0	4	99.5	98.3	98.4	100	100.8	92.8	110.2	96.6	99
P55096	ATP-binding cassette sub-family D member 3 OS=Mus musculus OX=10090 GN=Abcd3 PE=1 SV=2	0	10	94	84.3	112.6	98.5	81.5	113	98.8	90.9	104
P40124	Adenylyl cyclase-associated protein 1 OS=Mus musculus OX=10090 GN=Cap1 PE=1 SV=4	0	15	101.7	102.9	95.8	100.4	101.8	101	115	97.1	99
Q920A7	AFG3-like protein 1 OS=Mus musculus OX=10090 GN=Afg3l1 PE=1 SV=2	0	9	99.2	95.3	110.5	98.7	109.7	105.4	93.6	99.4	112.8
P97822	Acidic leucine-rich nuclear phosphoprotein 32 family member E OS=Mus musculus OX=10090 GN=Anp32e PE=1 SV=2	0	5	104.7	105.9	90.8	104	105.6	89.6	107.4	105.3	96
P55264	Adenosine kinase OS=Mus musculus OX=10090 GN=Adk PE=1 SV=2	0	9	100.4	101.5	95.4	107.6	103.1	89.9	105.6	102.4	92.1
Q8BVU0	DISP complex protein LRCH3 OS=Mus musculus OX=10090 GN=Lrch3 PE=1 SV=3	0	5	88.9	102.9	115.3	92.2	100.3	116.3	93.1	94.9	116
Q60865	Caprin-1 OS=Mus musculus OX=10090 GN=Caprin1 PE=1 SV=2	0	15	104.5	100	88.2	96	113.4	93.4	100.4	103.5	88.5
O88622	Poly(ADP-ribose) glycohydrolase OS=Mus musculus OX=10090 GN=Parg PE=1 SV=2	0	8	108.2	101.5	98.2	103.8	105	94.3	104.1	101.7	99.7
O35381	Acidic leucine-rich nuclear phosphoprotein 32 family member A OS=Mus musculus OX=10090 GN=Anp32a PE=1 SV=1	0	8	100.7	102.4	89	100.8	101.8	91.5	101.8	103.5	90.2
Q7TNC4	Putative RNA-binding protein Luc7-like 2 OS=Mus musculus OX=10090 GN=Luc7l2 PE=1 SV=1	0	12	103.4	104.2	94.9	104.8	96	97.8	103.2	99.4	96.2
Q924Z4	Ceramide synthase 2 OS=Mus musculus OX=10090 GN=Cers2 PE=1 SV=1	0	3	101.2	84	114.3	101.5	93.8	105.1	96.5	93	111.6
Q9D0F6	Replication factor C subunit 5 OS=Mus musculus OX=10090 GN=Rfc5 PE=1 SV=1	0	9	101.1	98	103.4	97.2	98.7	104.4	100.4	98.5	106.4
P60229	Eukaryotic translation initiation factor 3 subunit E OS=Mus musculus OX=10090 GN=Eif3e PE=1 SV=1	0	15	107.6	107	86.6	104.3	99.6	94.7	103	101.2	94.6
Q6ZQF0	DNA topoisomerase 2-binding protein 1 OS=Mus musculus OX=10090 GN=Topbp1 PE=1 SV=2	0	14	101.7	100.5	99.8	99.4	102.3	102.3	100.8	101.4	96.8
Q9CZN7	Serine hydroxymethyltransferase, mitochondrial OS=Mus musculus OX=10090 GN=Shmt2 PE=1 SV=1	0	27	99	98.2	106.8	97.1	98.7	110.3	98.2	99.4	107
P35700	Peroxiredoxin-1 OS=Mus musculus OX=10090 GN=Prdx1 PE=1 SV=1	0	12	98.4	96.5	105.3	98.7	96.4	105.4	96.7	97.2	105.2
Q922Q8	Leucine-rich repeat-containing protein 59 OS=Mus musculus OX=10090 GN=Lrrc59 PE=1 SV=1	0	12	111.2	107.9	98.3	114.2	102.2	98.4	108.8	104.9	101
Q00547	Hyaluronan mediated motility receptor OS=Mus musculus OX=10090 GN=Hmmr PE=1 SV=4	0	8	95.5	91.2	107.5	90.9	93.8	111.4	97.2	89.5	104.8
P02468	Laminin subunit gamma-1 OS=Mus musculus OX=10090 GN=Lamc1 PE=1 SV=2	0	23	105.7	105.1	100.2	115	101.5	96.9	108.4	107	96.6
Q9D8M4	Large ribosomal subunit protein uL30-like 1 OS=Mus musculus OX=10090 GN=Rpl7l1 PE=1 SV=1	0	10	105.7	109	93.3	106.9	110.4	89.8	103.2	108.2	99.2
P84091	AP-2 complex subunit mu OS=Mus musculus OX=10090 GN=Ap2m1 PE=1 SV=1	0	17	98.3	97.5	109.4	91.8	100.7	110.6	95.8	101.7	106.9
Q8QZS1	3-hydroxyisobutyryl-CoA hydrolase, mitochondrial OS=Mus musculus OX=10090 GN=Hibch PE=1 SV=1	0	6	92.6	92	118	95.6	89.9	116.3	88.8	101.1	124.9
Q9QX11	Cytohesin-1 OS=Mus musculus OX=10090 GN=Cyth1 PE=1 SV=2	0	2	107.1	99.1	103	109.5	91.2	93.8	106.3	105.5	92.3
P52431	DNA polymerase delta catalytic subunit OS=Mus musculus OX=10090 GN=Pold1 PE=1 SV=2	0	24	100.2	102.8	86.6	104.7	100.6	91.9	100.7	100.1	88.7
Q9QZE5	Coatomer subunit gamma-1 OS=Mus musculus OX=10090 GN=Copg1 PE=1 SV=1	0	21	99	99.9	109.6	103.3	96.4	106	102.9	99	105.1
Q80TY0	Formin-binding protein 1 OS=Mus musculus OX=10090 GN=Fnbp1 PE=1 SV=2	0	4	97.8	89.4	95.7	95.5	91.9	108.4	91.6	89.7	106.7
Q62018	RNA polymerase-associated protein CTR9 homolog OS=Mus musculus OX=10090 GN=Ctr9 PE=1 SV=2	0	16	93.5	95.7	112.2	100.9	94.7	110.4	94.5	101.8	109.5
P83917	Chromobox protein homolog 1 OS=Mus musculus OX=10090 GN=Cbx1 PE=1 SV=1	0	5	92.1	83.8	143.9	108.1	104.2	101	101.4	103.5	99.9
Q8N9S3	Activator of 90 kDa heat shock protein ATPase homolog 2 OS=Mus musculus OX=10090 GN=Ahsa2 PE=1 SV=2	0	11	99.1	100.2	102.5	98.5	98.6	100.2	87.4	102.5	103.9
Q9DCZ1	GMP reductase 1 OS=Mus musculus OX=10090 GN=Gmpr PE=1 SV=1	0	3	84	97.2	114	100.6	86.6	110.2	86	96.7	117.3
P26638	Serine--tRNA ligase, cytoplasmic OS=Mus musculus OX=10090 GN=Sars1 PE=1 SV=3	0	20	94.3	92.6	101.3	91.8	90.5	102	93.6	95.8	108
P05201	Aspartate aminotransferase, cytoplasmic OS=Mus musculus OX=10090 GN=Got1 PE=1 SV=3	0	15	96.3	95.2	106.3	91.3	94.6	108.8	96.8	93.3	108.5
Q6A009	E3 ubiquitin-protein ligase listerin OS=Mus musculus OX=10090 GN=Ltn1 PE=1 SV=3	0	20	102.6	104.4	96.4	101.5	102.6	96.2	105.7	100.6	95.7
P62821	Ras-related protein Rab-1A OS=Mus musculus OX=10090 GN=Rab1A PE=1 SV=3	0	7	94.4	92.3	106.2	96.3	91.5	103.3	92.1	98.6	106.1
Q8BHD7	Polypyrimidine tract-binding protein 3 OS=Mus musculus OX=10090 GN=Ptbp3 PE=1 SV=1	0	6	87	97.6	120.7	89.7	105.1	111.5	106.7	99.8	107.7
Q99K95	Replication termination factor 2 OS=Mus musculus OX=10090 GN=Rtf2 PE=1 SV=1	0	7	109.5	95.7	94.6	96.6	95.9	95	111.1	97.2	82
Q9CPN8	Insulin-like growth factor 2 mRNA-binding protein 3 OS=Mus musculus OX=10090 GN=Igf2bp3 PE=1 SV=1	0	15	113.5	113.4	105.4	117.4	120.9	102.2	115	108.4	100.9
Q59J78	NADH dehydrogenase [ubiquinone] 1 alpha subcomplex assembly factor 2 OS=Mus musculus OX=10090 GN=Ndufaf2 PE=1 SV=1	0	9	91.9	96.9	107.5	96.6	96.5	99.6	92.7	98.9	105.8
O35144	Telomeric repeat-binding factor 2 OS=Mus musculus OX=10090 GN=Terf2 PE=1 SV=3	0	11	99.9	103.9	101.2	89.6	108.4	114.2	98.8	103	104.2
Q8CGF7	Transcription elongation regulator 1 OS=Mus musculus OX=10090 GN=Tcerg1 PE=1 SV=2	0	22	104.1	95.8	90.9	108	102.2	85.5	102.7	98.7	92.8
Q61712	DnaJ homolog subfamily C member 1 OS=Mus musculus OX=10090 GN=Dnajc1 PE=1 SV=1	0	9	94.1	79.5	125.7	92.2	94.6	111.6	93.5	93.6	111.8
P61089	Ubiquitin-conjugating enzyme E2 N OS=Mus musculus OX=10090 GN=Ube2n PE=1 SV=1	0	8	96.3	106.5	92.3	98.2	106.1	96.2	100	111.4	88.6
Q6QD59	Vesicle transport protein SEC20 OS=Mus musculus OX=10090 GN=Bnip1 PE=1 SV=1	0	6	98.3	101.1	113.4	100.8	99.5	110.2	95.3	95.3	113.4
Q99MU3	Double-stranded RNA-specific adenosine deaminase OS=Mus musculus OX=10090 GN=Adar PE=1 SV=2	0	14	105.3	100.2	99	107	99.4	96.3	99.4	103.8	93.2
P97366	Ecotropic viral integration site 5 protein OS=Mus musculus OX=10090 GN=Evi5 PE=1 SV=2	0	5	102.2	97.5	102.5	112.5	93.7	87.8	102.5	100.5	95.3
Q8BGF7	PAN2-PAN3 deadenylation complex catalytic subunit Pan2 OS=Mus musculus OX=10090 GN=Pan2 PE=1 SV=1	0	3	91.9	115.9	100.9	98.3	67.7	157.1	99	102.4	83.7
Q91V92	ATP-citrate synthase OS=Mus musculus OX=10090 GN=Acly PE=1 SV=1	0	47	102.2	99.8	113.3	101.9	102.3	113.4	99.8	101	115.6
O54941	SWI/SNF-related matrix-associated actin-dependent regulator of chromatin subfamily E member 1 OS=Mus musculus OX=10090 GN=Smarce1 PE=1 SV=1	0	12	79.5	116.5	107.5	105	97.5	96.6	103.1	100.2	96.3
Q70FJ1	A-kinase anchor protein 9 OS=Mus musculus OX=10090 GN=Akap9 PE=1 SV=2	0	25	99.3	92.1	103.8	96.9	98.2	101.2	93.4	99.6	100.6
Q8K2Z4	Condensin complex subunit 1 OS=Mus musculus OX=10090 GN=Ncapd2 PE=1 SV=2	0	35	108.9	101.1	92.4	105.3	102.8	94.2	101.8	101.2	96.7
Q04750	DNA topoisomerase 1 OS=Mus musculus OX=10090 GN=Top1 PE=1 SV=2	0	26	106.7	110.1	89.8	100.6	106.3	99.2	102.6	99.3	97.1
Q61576	Peptidyl-prolyl cis-trans isomerase FKBP10 OS=Mus musculus OX=10090 GN=Fkbp10 PE=1 SV=2	0	18	113.6	96.8	103.5	111.2	106.5	90.8	110	105	99.2
Q60875	Rho guanine nucleotide exchange factor 2 OS=Mus musculus OX=10090 GN=Arhgef2 PE=1 SV=4	0	26	105.4	94.2	113.9	103.1	98	105.2	100.6	96.9	116.3
Q9CPV4	Glyoxalase domain-containing protein 4 OS=Mus musculus OX=10090 GN=Glod4 PE=1 SV=1	0	14	89.9	105.4	104.4	95.1	99.7	102.8	96.1	97.9	106.1
Q08943	FACT complex subunit SSRP1 OS=Mus musculus OX=10090 GN=Ssrp1 PE=1 SV=2	0	20	105.5	102.3	94.4	100.6	101.9	100.3	105.6	101.8	94.3
Q6NZF1	Zinc finger CCCH domain-containing protein 11A OS=Mus musculus OX=10090 GN=Zc3h11a PE=1 SV=1	0	16	103.3	95.7	98	104.1	94.4	101.9	102.4	99.2	101.9
P27612	Phospholipase A-2-activating protein OS=Mus musculus OX=10090 GN=Plaa PE=1 SV=4	0	25	91.5	102.4	105.6	100.7	93.5	102.5	96.6	97.2	104.2
P47964	Large ribosomal subunit protein eL36 OS=Mus musculus OX=10090 GN=Rpl36 PE=1 SV=3	0	6	103.3	100.9	95.4	102.4	99.7	93.2	105.1	97.2	96.3
Q8R3F5	Malonyl-CoA-acyl carrier protein transacylase, mitochondrial OS=Mus musculus OX=10090 GN=Mcat PE=1 SV=3	0	6	79.6	108.3	126	86.4	109.3	109.3	97.5	92.3	109
Q8BXZ1	Protein disulfide-isomerase TMX3 OS=Mus musculus OX=10090 GN=Tmx3 PE=1 SV=2	0	9	91.8	94.4	108	93.5	90.7	108	92.1	97.2	106.3
Q9JI39	ATP-binding cassette sub-family B member 10, mitochondrial OS=Mus musculus OX=10090 GN=Abcb10 PE=1 SV=1	0	5	97.2	100.8	99.4	96.2	100	105.2	91.9	100.8	104.2
Q3U7R1	Extended synaptotagmin-1 OS=Mus musculus OX=10090 GN=Esyt1 PE=1 SV=2	0	18	100.8	99	115.3	98.8	95.2	115.9	100.7	87.9	123.3
Q80X50	Ubiquitin-associated protein 2-like OS=Mus musculus OX=10090 GN=Ubap2l PE=1 SV=1	0	16	106.8	110.6	98.3	108.3	106.8	102.7	109.5	105.9	98.2
Q07076	Annexin A7 OS=Mus musculus OX=10090 GN=Anxa7 PE=1 SV=2	0	15	97.9	92.8	107.5	105.9	90.4	103.2	93.4	96.9	111.3
P58871	182 kDa tankyrase-1-binding protein OS=Mus musculus OX=10090 GN=Tnks1bp1 PE=1 SV=2	0	16	101.2	85.7	110.2	99.7	92.6	106.9	98.8	91.8	110.2
P15532	Nucleoside diphosphate kinase A OS=Mus musculus OX=10090 GN=Nme1 PE=1 SV=1	0	6	108.6	107.7	95.5	107.3	107.9	99.5	106.7	107	98
P0DP27	Calmodulin-2 OS=Mus musculus OX=10090 GN=Calm2 PE=1 SV=1	0	10	100.4	94.9	104.3	100.4	92.8	106.9	95.5	101.3	107.7
Q91W43	Glycine dehydrogenase (decarboxylating), mitochondrial OS=Mus musculus OX=10090 GN=Gldc PE=1 SV=1	0	15	107.7	102.9	100.5	111.8	105.3	95.2	106.2	103.5	99.2
Q9CZS1	Aldehyde dehydrogenase X, mitochondrial OS=Mus musculus OX=10090 GN=Aldh1b1 PE=1 SV=1	0	9	101.9	99.2	87.5	97	102.9	90.7	100.8	98.6	91.8
Q921H9	Cytochrome c oxidase assembly factor 7 OS=Mus musculus OX=10090 GN=Coa7 PE=1 SV=1	0	4	97.1	98.1	104.7	104.9	94.4	109.2	96.5	98	105.6
Q9EQ80	NIF3-like protein 1 OS=Mus musculus OX=10090 GN=Nif3l1 PE=1 SV=4	0	4	95.4	98.6	94.2	90.3	81.1	142.3	93.8	120.8	105.8
Q8BJ56	Patatin-like phospholipase domain-containing protein 2 OS=Mus musculus OX=10090 GN=Pnpla2 PE=1 SV=1	0	3	92.4	91.6	116	100.6	94.7	100.6	115.2	91	107.1
Q62351	Transferrin receptor protein 1 OS=Mus musculus OX=10090 GN=Tfrc PE=1 SV=1	0	26	102.9	96.6	93.7	101.3	106.6	91.4	102.2	99	93.8
Q61768	Kinesin-1 heavy chain OS=Mus musculus OX=10090 GN=Kif5b PE=1 SV=3	0	20	97.3	95.8	98.3	102	96.3	95.4	103.9	92	95.6
P08752	Guanine nucleotide-binding protein G(i) subunit alpha-2 OS=Mus musculus OX=10090 GN=Gnai2 PE=1 SV=5	0	7	98.7	99.1	100.6	95	97.4	104	95.1	98.4	103.5
Q8BWT1	3-ketoacyl-CoA thiolase, mitochondrial OS=Mus musculus OX=10090 GN=Acaa2 PE=1 SV=3	0	10	88.8	102.5	114.5	101.6	94.5	112.3	95.7	97.9	109.9
Q9D8B7	Junctional adhesion molecule C OS=Mus musculus OX=10090 GN=Jam3 PE=1 SV=2	0	5	100.2	100.2	94.2	104.9	104.1	91.1	103.2	99.8	97.2
P47915	Large ribosomal subunit protein eL29 OS=Mus musculus OX=10090 GN=Rpl29 PE=1 SV=2	0	5	101.7	97.9	100.9	93.8	98.2	105.5	94.7	97.6	100.5
Q61655	ATP-dependent RNA helicase DDX19A OS=Mus musculus OX=10090 GN=Ddx19a PE=1 SV=2	0	20	99.9	105.4	96.9	103.3	97.3	98.9	103.4	102.5	96.2
Q91YE3	Egl nine homolog 1 OS=Mus musculus OX=10090 GN=Egln1 PE=1 SV=2	0	4	95.8	104.2	98.9	102.7	97.6	92.4	102	96.3	94.7
P17182	Alpha-enolase OS=Mus musculus OX=10090 GN=Eno1 PE=1 SV=3	0	19	103.4	101.4	99.5	106.6	101.1	94.2	105.3	98.8	97.7
Q9D2V7	Coronin-7 OS=Mus musculus OX=10090 GN=Coro7 PE=1 SV=2	0	12	93.7	94.9	111	96.2	89.4	118.9	91.6	94.8	116.8
Q8K003	Translation machinery-associated protein 7 OS=Mus musculus OX=10090 GN=Tma7 PE=3 SV=1	0	3	108.3	99.5	89.6	103	100.5	93.6	94.6	104	95.6
P63001	Ras-related C3 botulinum toxin substrate 1 OS=Mus musculus OX=10090 GN=Rac1 PE=1 SV=1	0	6	106.9	100	91.3	100.3	107.1	96.2	101.7	102	92
Q9Z0G0	PDZ domain-containing protein GIPC1 OS=Mus musculus OX=10090 GN=Gipc1 PE=1 SV=1	0	7	102	94.7	107.1	99.9	92.9	113.5	96.6	100	103.1
Q9D172	Glutamine amidotransferase-like class 1 domain-containing protein 3, mitochondrial OS=Mus musculus OX=10090 GN=Gatd3 PE=1 SV=1	0	5	92.7	89.6	116.9	88.2	107.4	115	93.3	101	114.8
Q9CQG2	RNA N6-adenosine-methyltransferase METTL16 OS=Mus musculus OX=10090 GN=Mettl16 PE=1 SV=1	0	5	92.3	102.4	95.6	100.8	94.4	100	88.3	97.5	113.6
P27773	Protein disulfide-isomerase A3 OS=Mus musculus OX=10090 GN=Pdia3 PE=1 SV=2	0	39	102.8	99	109.4	103.1	100.5	108	102.8	99.5	108.1
Q6IRU5	Clathrin light chain B OS=Mus musculus OX=10090 GN=Cltb PE=1 SV=1	0	6	99.3	95.2	117.3	99.1	99.1	126.3	102.5	97.9	110
Q3UH68	LIM and calponin homology domains-containing protein 1 OS=Mus musculus OX=10090 GN=Limch1 PE=1 SV=2	0	19	106.3	106	93.4	102.8	95.9	96.5	103.2	100	96
Q3TIX9	Ubiquitin carboxyl-terminal hydrolase 39 OS=Mus musculus OX=10090 GN=Usp39 PE=1 SV=2	0	10	104.4	101.1	93.2	101.2	98.8	101.3	105.6	101.5	94.1
P02340	Cellular tumor antigen p53 OS=Mus musculus OX=10090 GN=Tp53 PE=1 SV=4	0	9	107.4	99.4	71.3	101	99.3	83	107.1	102.1	80.7
Q91YN5	UDP-N-acetylhexosamine pyrophosphorylase OS=Mus musculus OX=10090 GN=Uap1 PE=1 SV=1	0	8	107	101.6	110.4	108	100.8	115	102	107.7	112.6
P61022	Calcineurin B homologous protein 1 OS=Mus musculus OX=10090 GN=Chp1 PE=1 SV=2	0	8	87.8	129.2	102.5	89.2	126.4	100.6	95.4	117.2	112.8
P53994	Ras-related protein Rab-2A OS=Mus musculus OX=10090 GN=Rab2a PE=1 SV=1	0	9	105.6	98.2	94.1	104.5	97	97.8	101.6	99.8	99.4
P49717	DNA replication licensing factor MCM4 OS=Mus musculus OX=10090 GN=Mcm4 PE=1 SV=1	0	29	105.4	102.4	96.2	107.2	99.6	93.6	103.5	104	92
P54071	Isocitrate dehydrogenase [NADP], mitochondrial OS=Mus musculus OX=10090 GN=Idh2 PE=1 SV=3	0	17	101.6	96.5	90	103.3	98.8	91.6	102.7	96.1	90.4
P35282	Ras-related protein Rab-21 OS=Mus musculus OX=10090 GN=Rab21 PE=1 SV=4	0	5	103.7	93.1	105.9	93.3	97.4	114.2	97	101.1	112.6
Q9CQE6	Histone chaperone ASF1A OS=Mus musculus OX=10090 GN=Asf1a PE=1 SV=1	0	4	100.3	104.7	91.3	106	95.1	104.5	105.6	110.9	87
O35654	DNA polymerase delta subunit 2 OS=Mus musculus OX=10090 GN=Pold2 PE=1 SV=2	0	9	99.6	94	96.2	102.9	99.9	84.4	97.1	93.5	91.6
Q5SFM8	RNA-binding protein 27 OS=Mus musculus OX=10090 GN=Rbm27 PE=1 SV=3	0	10	90	106.7	100.5	95.1	99.2	98.5	97.7	95.8	97.8
O35566	CD151 antigen OS=Mus musculus OX=10090 GN=Cd151 PE=1 SV=2	0	5	97.1	86.3	110.3	85.5	92.9	112.6	106.3	83	104
P61759	Prefoldin subunit 3 OS=Mus musculus OX=10090 GN=Vbp1 PE=1 SV=2	0	12	91.5	100.3	109.6	91.6	100.9	110.2	97.8	96.5	104.6
Q9Z2Q6	Septin-5 OS=Mus musculus OX=10090 GN=Septin5 PE=1 SV=2	0	11	88.7	110.2	117	98.6	100	110.7	105.2	95.9	110.4
Q8BGQ7	Alanine--tRNA ligase, cytoplasmic OS=Mus musculus OX=10090 GN=Aars1 PE=1 SV=1	0	41	100.1	102	101.4	99.4	104.8	101.5	97.4	106.6	101.7
Q9CZI9	Apoptosis-enhancing nuclease OS=Mus musculus OX=10090 GN=Aen PE=2 SV=1	0	5	90.1	107.5	106.1	86.9	107.3	113.9	101.5	101.3	102.8
Q8BGB7	Enolase-phosphatase E1 OS=Mus musculus OX=10090 GN=Enoph1 PE=1 SV=1	0	4	106.7	102.1	91.1	106.9	108.2	84.7	88.7	115.5	102.3
Q8BQ47	Protein canopy homolog 4 OS=Mus musculus OX=10090 GN=Cnpy4 PE=1 SV=1	0	6	110.1	98.1	89.2	102.8	94.6	99.2	112.1	95.2	95.4
Q64331	Unconventional myosin-VI OS=Mus musculus OX=10090 GN=Myo6 PE=1 SV=2	0	5	82	101.9	135.2	108.1	94.7	111.2	87.8	91.7	131.8
Q9WVA4	Transgelin-2 OS=Mus musculus OX=10090 GN=Tagln2 PE=1 SV=4	0	11	106.2	96	113	103.4	97.4	114.6	101	99.7	113.9
Q80TV8	CLIP-associating protein 1 OS=Mus musculus OX=10090 GN=Clasp1 PE=1 SV=2	0	22	102.7	103.8	92.6	98.1	107.1	92.3	98.9	102.4	95.3
Q8K310	Matrin-3 OS=Mus musculus OX=10090 GN=Matr3 PE=1 SV=1	0	32	98.9	100	94	101.5	99.9	96	100.6	98.4	94.1
P60330	Separin OS=Mus musculus OX=10090 GN=Espl1 PE=1 SV=1	0	18	104.4	96	94.8	106.4	101.8	96.7	107.2	101.3	91.6
P18572	Basigin OS=Mus musculus OX=10090 GN=Bsg PE=1 SV=2	0	6	112.3	101.4	90.4	107.4	105.1	92.6	106.1	105.8	87.6
E9Q912	Rap1 GTPase-GDP dissociation stimulator 1 OS=Mus musculus OX=10090 GN=Rap1gds1 PE=2 SV=1	0	13	96.8	89.1	84.6	96.9	94.7	89.6	99.4	93	93.5
Q9EQN3	TSC22 domain family protein 4 OS=Mus musculus OX=10090 GN=Tsc22d4 PE=1 SV=2	0	3	107.1	73	100.7	124.4	93.8	87	82.2	127.2	97
Q62036	Centrosomal protein of 131 kDa OS=Mus musculus OX=10090 GN=Cep131 PE=1 SV=2	0	23	95.7	98.6	114.4	99	96.2	107.1	96.9	102	110
Q3U2C5	E3 ubiquitin-protein ligase RNF149 OS=Mus musculus OX=10090 GN=Rnf149 PE=1 SV=3	0	5	91.1	94.3	117.9	93.2	93.7	114.9	112.6	79.2	114.5
Q9ERF3	Superkiller complex protein 8 OS=Mus musculus OX=10090 GN=Skic8 PE=1 SV=1	0	10	106	101.8	91.8	101.5	97.3	93.8	99.4	92.8	97
O70310	Glycylpeptide N-tetradecanoyltransferase 1 OS=Mus musculus OX=10090 GN=Nmt1 PE=1 SV=1	0	11	97.4	99.3	112.3	97.5	99.6	109.9	99.3	98	106.1
Q9QY93	dCTP pyrophosphatase 1 OS=Mus musculus OX=10090 GN=Dctpp1 PE=1 SV=1	0	5	103.9	105	82.1	102.6	101.1	95.8	103.2	86	100.8
Q8BRT1	CLIP-associating protein 2 OS=Mus musculus OX=10090 GN=Clasp2 PE=1 SV=1	0	11	108.1	103.3	95	98.2	99.8	97.8	102.9	97.1	93.9
Q64311	Protein N-terminal asparagine amidohydrolase OS=Mus musculus OX=10090 GN=Ntan1 PE=1 SV=3	0	5	81.1	92.1	140	105.6	102	104.8	101.4	108.4	98.9
P97742	Carnitine O-palmitoyltransferase 1, liver isoform OS=Mus musculus OX=10090 GN=Cpt1a PE=1 SV=4	0	6	95	86.6	102.6	87	90.3	103.1	98.2	87.7	104.7
Q9JMD0	BUB3-interacting and GLEBS motif-containing protein ZNF207 OS=Mus musculus OX=10090 GN=Znf207 PE=1 SV=1	0	5	105.6	97.3	93.8	68.5	128	124.6	88.5	118.6	105.9
Q09143	High affinity cationic amino acid transporter 1 OS=Mus musculus OX=10090 GN=Slc7a1 PE=1 SV=1	0	3	102.4	98.2	96.4	89.2	102.8	115.6	95.5	97.3	108.5
P33174	Chromosome-associated kinesin KIF4 OS=Mus musculus OX=10090 GN=Kif4 PE=1 SV=3	0	26	99.9	96.1	90.2	99.7	97.2	92.5	100.6	99.9	91.2
Q02053	Ubiquitin-like modifier-activating enzyme 1 OS=Mus musculus OX=10090 GN=Uba1 PE=1 SV=1	0	33	97.6	98.3	95.6	99.1	98.1	94.1	98.8	98.8	93.9
Q9D8Y0	EF-hand domain-containing protein D2 OS=Mus musculus OX=10090 GN=Efhd2 PE=1 SV=1	0	6	107.8	104.9	84.7	100.9	94.5	109.6	106.3	100.4	93.3
Q9DB29	Isoamyl acetate-hydrolyzing esterase 1 homolog OS=Mus musculus OX=10090 GN=Iah1 PE=1 SV=1	0	4	94.7	100.8	108.1	87.9	93.3	101.9	93.8	93.7	111.8
Q3URU2	Paternally-expressed gene 3 protein OS=Mus musculus OX=10090 GN=Peg3 PE=1 SV=1	0	18	106.6	109.2	83.6	111.9	103	86.1	109.3	100.6	90.1
O89079	Coatomer subunit epsilon OS=Mus musculus OX=10090 GN=Cope PE=1 SV=3	0	6	99.2	92.3	109.2	103	96.7	107.6	85.3	107.6	114.1
Q8BJW5	Nucleolar protein 11 OS=Mus musculus OX=10090 GN=Nol11 PE=2 SV=1	0	10	106.2	96.2	104	107.7	100.1	97.1	108.1	100.5	102
Q9Z315	U4/U6.U5 tri-snRNP-associated protein 1 OS=Mus musculus OX=10090 GN=Sart1 PE=1 SV=1	0	23	99.8	95.9	97.1	97.2	98.9	95.4	104.4	96.1	92.9
Q3UIL6	Pleckstrin homology domain-containing family A member 7 OS=Mus musculus OX=10090 GN=Plekha7 PE=1 SV=2	0	11	102.1	97.4	89.1	96.7	102.2	86	99.1	98	82.4
Q9R0N0	Galactokinase OS=Mus musculus OX=10090 GN=Galk1 PE=1 SV=2	0	14	106.2	106.1	96.2	104.6	103.6	97.6	104	103.2	104.3
Q62388	Serine-protein kinase ATM OS=Mus musculus OX=10090 GN=Atm PE=1 SV=2	0	5	103.9	100.2	90	90.3	124.4	81.9	107.3	95	84.6
P16045	Galectin-1 OS=Mus musculus OX=10090 GN=Lgals1 PE=1 SV=3	0	7	98.9	96.7	107.5	95	98.4	109.4	99.3	93.2	109.4
Q99L04	Dehydrogenase/reductase SDR family member 1 OS=Mus musculus OX=10090 GN=Dhrs1 PE=1 SV=1	0	6	91.4	101.6	104.1	95.8	98.8	116.9	92.7	102.8	101.8
P54728	UV excision repair protein RAD23 homolog B OS=Mus musculus OX=10090 GN=Rad23b PE=1 SV=2	0	10	100.8	97.1	94.2	104.9	100.2	95.8	101.1	98.8	99.4
Q9DB42	Zinc finger protein 593 OS=Mus musculus OX=10090 GN=Znf593 PE=1 SV=2	0	4	106.2	92.5	97.8	97.1	95.6	88.4	103	97.5	94.4
Q60996	Serine/threonine-protein phosphatase 2A 56 kDa regulatory subunit gamma isoform OS=Mus musculus OX=10090 GN=Ppp2r5c PE=1 SV=2	0	6	106.6	105.4	98.2	104.1	108.1	95.3	103.3	106.9	95.9
Q8BQM4	HEAT repeat-containing protein 3 OS=Mus musculus OX=10090 GN=Heatr3 PE=1 SV=1	0	14	100.6	98.1	108.8	100.7	100.7	105.7	106.6	98.5	102.9
Q6ZQL4	WD repeat-containing protein 43 OS=Mus musculus OX=10090 GN=Wdr43 PE=1 SV=2	0	14	105.6	102.9	93.3	105.2	103.2	94.6	105.2	107.2	93
Q8BKC5	Importin-5 OS=Mus musculus OX=10090 GN=Ipo5 PE=1 SV=3	0	31	104.8	105.3	99.4	106.7	106.4	95.7	106.8	103	94.6
Q60864	Stress-induced-phosphoprotein 1 OS=Mus musculus OX=10090 GN=Stip1 PE=1 SV=1	0	45	96.8	102.6	95.9	98.9	103	91.2	100.7	103	89.7
Q9Z1Z2	Serine-threonine kinase receptor-associated protein OS=Mus musculus OX=10090 GN=Strap PE=1 SV=2	0	15	103.4	103.5	96	102.6	102.1	94.7	102.3	100.1	96
Q923B1	Lariat debranching enzyme OS=Mus musculus OX=10090 GN=Dbr1 PE=1 SV=2	0	9	102.2	93.7	99.4	105.1	93.6	98.8	85.2	104.1	112.2
Q9CQA3	Succinate dehydrogenase [ubiquinone] iron-sulfur subunit, mitochondrial OS=Mus musculus OX=10090 GN=Sdhb PE=1 SV=1	0	11	85.6	109	106.4	93.1	94	104.8	90	93.6	105.2
P50580	Proliferation-associated protein 2G4 OS=Mus musculus OX=10090 GN=Pa2g4 PE=1 SV=3	0	23	100.7	99.6	92.6	99.5	101.6	93.1	99.5	97.2	96.4
Q8VBT0	Thioredoxin-related transmembrane protein 1 OS=Mus musculus OX=10090 GN=Tmx1 PE=1 SV=1	0	6	93.1	105	104.9	99.6	90.8	123.9	99.5	94.8	109.6
Q9CR68	Cytochrome b-c1 complex subunit Rieske, mitochondrial OS=Mus musculus OX=10090 GN=Uqcrfs1 PE=1 SV=1	0	9	90	99.7	106.3	91.9	100.6	109.6	100.7	97.2	98.7
P12382	ATP-dependent 6-phosphofructokinase, liver type OS=Mus musculus OX=10090 GN=Pfkl PE=1 SV=4	0	17	102.5	102	95.8	106	98.4	92.2	102	98	100.5
Q9DC33	High mobility group protein 20A OS=Mus musculus OX=10090 GN=Hmg20a PE=1 SV=1	0	6	76.3	128.3	98.4	96.3	99.1	101.7	97.2	92.7	97.2
P63325	Small ribosomal subunit protein eS10 OS=Mus musculus OX=10090 GN=Rps10 PE=1 SV=1	0	15	93.2	108.5	102.1	95	107.8	99.5	96.2	109.8	96.3
P63038	60 kDa heat shock protein, mitochondrial OS=Mus musculus OX=10090 GN=Hspd1 PE=1 SV=1	0	38	98.8	100.4	96	99	98.8	93.7	98.1	97.2	96.4
Q9D1M4	Eukaryotic translation elongation factor 1 epsilon-1 OS=Mus musculus OX=10090 GN=Eef1e1 PE=1 SV=1	0	7	91.8	99.4	86.1	95	98.4	91	97	96.5	90
Q91V41	Ras-related protein Rab-14 OS=Mus musculus OX=10090 GN=Rab14 PE=1 SV=3	0	9	94.1	97.7	108.3	91.5	99	106.5	96	101.4	108.7
Q9Z0W3	Nuclear pore complex protein Nup160 OS=Mus musculus OX=10090 GN=Nup160 PE=1 SV=2	0	14	99.8	93	110.8	95.4	104.6	108.9	94.1	89.8	101.2
Q9DBT5	AMP deaminase 2 OS=Mus musculus OX=10090 GN=Ampd2 PE=1 SV=2	0	20	101.7	97	88.5	100.2	98.1	92.6	99.1	97.2	95.3
Q7TQK1	Integrator complex subunit 7 OS=Mus musculus OX=10090 GN=Ints7 PE=1 SV=1	0	9	110.3	104.4	91.4	108.3	102.9	95.9	102.5	102.5	102
P53569	CCAAT/enhancer-binding protein zeta OS=Mus musculus OX=10090 GN=Cebpz PE=1 SV=2	0	14	109.3	101.7	92.6	111.3	94.3	94.2	106.8	100.4	97.9
Q99LM2	CDK5 regulatory subunit-associated protein 3 OS=Mus musculus OX=10090 GN=Cdk5rap3 PE=1 SV=1	0	6	91.3	103	111.1	101.5	96	108.1	92.8	97	118.3
Q62418	Drebrin-like protein OS=Mus musculus OX=10090 GN=Dbnl PE=1 SV=2	0	15	101.1	94.8	103.7	95.2	90.8	103.4	92.2	95.1	105.5
Q8BHG9	CGG triplet repeat-binding protein 1 OS=Mus musculus OX=10090 GN=Cggbp1 PE=1 SV=1	0	5	96.5	96.4	111.4	101.1	91.8	104.5	97.2	104.4	105.8
Q6NXJ0	Protein WWC2 OS=Mus musculus OX=10090 GN=Wwc2 PE=1 SV=1	0	25	106.1	104.2	90.4	106.1	105.2	88	103	100	93.3
Q99KV1	DnaJ homolog subfamily B member 11 OS=Mus musculus OX=10090 GN=Dnajb11 PE=1 SV=1	0	14	101.9	109.4	107.5	100.8	110.1	112.3	101.1	115.7	107.8
Q8CH25	SAFB-like transcription modulator OS=Mus musculus OX=10090 GN=Sltm PE=1 SV=1	0	20	100.1	97.9	103.2	94.8	103.5	109.8	100.1	100	104.4
Q9QZ23	NFU1 iron-sulfur cluster scaffold homolog, mitochondrial OS=Mus musculus OX=10090 GN=Nfu1 PE=1 SV=2	0	4	98.2	84.6	112	94.1	93.7	109.3	93.4	93.6	104.7
Q9WVJ2	26S proteasome non-ATPase regulatory subunit 13 OS=Mus musculus OX=10090 GN=Psmd13 PE=1 SV=1	0	16	101.8	99.5	96.5	101.3	101.7	97.5	103.1	100.9	95.6
Q9CQI6	Coactosin-like protein OS=Mus musculus OX=10090 GN=Cotl1 PE=1 SV=3	0	12	89.7	87.9	111.5	95.4	93	101.5	92.3	93.6	104
Q00899	Transcriptional repressor protein YY1 OS=Mus musculus OX=10090 GN=Yy1 PE=1 SV=1	0	5	102.9	103	97.2	102.4	101.9	93.9	110.8	99.7	98.2
P97429	Annexin A4 OS=Mus musculus OX=10090 GN=Anxa4 PE=1 SV=4	0	7	101.4	112.9	128.3	105.8	108.1	119	108	122.6	115.8
Q9ER72	Cysteine--tRNA ligase, cytoplasmic OS=Mus musculus OX=10090 GN=Cars1 PE=1 SV=2	0	33	97.3	100.1	103.2	95.2	93.5	108.1	97.4	96.4	103.1
Q9WTK2	Chromodomain Y-like protein OS=Mus musculus OX=10090 GN=Cdyl PE=1 SV=1	0	4	92.6	106.1	100.8	89.1	107.4	103.2	101.7	85.2	107.6
Q60631	Growth factor receptor-bound protein 2 OS=Mus musculus OX=10090 GN=Grb2 PE=1 SV=1	0	9	96.9	98.6	118.4	102.1	100	114.4	95.7	100.7	125.7
P06801	NADP-dependent malic enzyme OS=Mus musculus OX=10090 GN=Me1 PE=1 SV=2	0	13	93.3	92.7	112.9	103.7	92	108.7	96.1	91	110.5
Q9Z1G3	V-type proton ATPase subunit C 1 OS=Mus musculus OX=10090 GN=Atp6v1c1 PE=1 SV=4	0	12	97.8	100.3	102.7	99.6	97	102.5	99.2	101.5	104.6
Q9CZU6	Citrate synthase, mitochondrial OS=Mus musculus OX=10090 GN=Cs PE=1 SV=1	0	14	103.4	96.5	98	104.4	97.4	99.5	101	99.5	98.4
Q8BGT5	Alanine aminotransferase 2 OS=Mus musculus OX=10090 GN=Gpt2 PE=1 SV=1	0	14	95.1	99.3	108.4	94.5	93	106.4	93.5	96.7	111
P70398	Probable ubiquitin carboxyl-terminal hydrolase FAF-X OS=Mus musculus OX=10090 GN=Usp9x PE=1 SV=2	0	41	98.2	95.7	106.7	99.1	93.9	105.5	99.4	96.9	103.6
Q6PGF7	Exocyst complex component 8 OS=Mus musculus OX=10090 GN=Exoc8 PE=1 SV=1	0	7	61.5	106.5	137	82.1	109.8	109.9	100.4	101.9	91.4
Q8VBV7	COP9 signalosome complex subunit 8 OS=Mus musculus OX=10090 GN=Cops8 PE=1 SV=1	0	3	96.9	81.7	133.7	89.5	92.9	109.3	104.1	101.5	99.8
Q91WS0	CDGSH iron-sulfur domain-containing protein 1 OS=Mus musculus OX=10090 GN=Cisd1 PE=1 SV=1	0	4	99.5	98.7	110.2	96.4	102	108.4	98.3	101.1	103.8
Q9CWT6	Probable ATP-dependent RNA helicase DDX28 OS=Mus musculus OX=10090 GN=Ddx28 PE=2 SV=2	0	6	105.3	95	92.6	102	96.8	91.4	102	98.7	96.5
P51859	Hepatoma-derived growth factor OS=Mus musculus OX=10090 GN=Hdgf PE=1 SV=2	0	11	107.6	105.4	93.4	107.2	108.5	93	105.5	104.8	95.2
P63242	Eukaryotic translation initiation factor 5A-1 OS=Mus musculus OX=10090 GN=Eif5a PE=1 SV=2	0	10	103.1	103.3	87.8	104.5	100.2	89.4	103.9	100.9	91.8
Q9D0B0	Serine/arginine-rich splicing factor 9 OS=Mus musculus OX=10090 GN=Srsf9 PE=1 SV=1	0	13	103.9	103.6	99.8	108.8	100.9	99.7	106	98.6	98.4
P05063	Fructose-bisphosphate aldolase C OS=Mus musculus OX=10090 GN=Aldoc PE=1 SV=4	0	11	96.9	100.6	103.2	106.3	97.4	93.3	102.9	100.1	95
Q9CWY3	N-lysine methyltransferase SETD6 OS=Mus musculus OX=10090 GN=Setd6 PE=1 SV=1	0	5	101.2	74.2	131.1	99.4	93.1	120.5	91.8	88.8	123.6
Q9D0F9	Phosphoglucomutase-1 OS=Mus musculus OX=10090 GN=Pgm1 PE=1 SV=4	0	15	95.4	95.7	100.8	93.2	96	103.7	91.8	98.9	100.2
Q80TB8	Synaptic vesicle membrane protein VAT-1 homolog-like OS=Mus musculus OX=10090 GN=Vat1l PE=1 SV=2	0	14	108.1	98.9	106.8	105	99.3	118.6	105.6	98.4	113.4
Q99JY9	Actin-related protein 3 OS=Mus musculus OX=10090 GN=Actr3 PE=1 SV=3	0	15	99.6	100.3	95.9	101.7	91.1	94.9	101.7	102.8	97
Q8C0C7	Phenylalanine--tRNA ligase alpha subunit OS=Mus musculus OX=10090 GN=Farsa PE=1 SV=1	0	13	101.6	101.4	96.6	105.5	99.4	91.9	101	101.7	91.6
Q8C7X2	ER membrane protein complex subunit 1 OS=Mus musculus OX=10090 GN=Emc1 PE=1 SV=1	0	14	101.9	92.4	97.4	94	95.1	105.6	97.3	97.1	102.1
Q8C167	Prolyl endopeptidase-like OS=Mus musculus OX=10090 GN=Prepl PE=1 SV=1	0	7	98.2	101.1	127.1	99.7	100.8	114.6	96.6	107.5	110.7
Q9CZ91	Serum response factor-binding protein 1 OS=Mus musculus OX=10090 GN=Srfbp1 PE=1 SV=1	0	8	109.1	96.7	94.2	104.1	95.9	93.1	94.6	101.2	100.9
Q9D2G2	Dihydrolipoyllysine-residue succinyltransferase component of 2-oxoglutarate dehydrogenase complex, mitochondrial OS=Mus musculus OX=10090 GN=Dlst PE=1 SV=1	0	11	98.4	97.6	102.3	93	98.9	106.1	103.3	95.7	97.6
Q8WTY4	Anamorsin OS=Mus musculus OX=10090 GN=Ciapin1 PE=1 SV=1	0	13	103.3	105.7	101.9	106.4	104.1	94.2	104.4	108.9	101.1
Q9EQF6	Dihydropyrimidinase-related protein 5 OS=Mus musculus OX=10090 GN=Dpysl5 PE=1 SV=1	0	7	107.8	94.5	110.9	103	98.2	110	100.9	97.4	113.3
Q9DCA5	Ribosome biogenesis protein BRX1 homolog OS=Mus musculus OX=10090 GN=Brix1 PE=1 SV=3	0	11	101.2	100.5	95.3	98.2	106.3	97.2	104.9	100.9	90.1
P62830	Large ribosomal subunit protein uL14 OS=Mus musculus OX=10090 GN=Rpl23 PE=1 SV=1	0	10	101.6	98.4	99.6	99.9	105.9	93.1	100.8	106.6	96.4
Q99NF3	Centrosomal protein of 41 kDa OS=Mus musculus OX=10090 GN=Cep41 PE=1 SV=1	0	4	98	102.3	81.5	104	100	99	116.8	80.5	91.2
P23198	Chromobox protein homolog 3 OS=Mus musculus OX=10090 GN=Cbx3 PE=1 SV=2	0	7	104.8	101.5	91.4	106.9	107.4	88.2	103.5	104.5	91.7
Q9EST5	Acidic leucine-rich nuclear phosphoprotein 32 family member B OS=Mus musculus OX=10090 GN=Anp32b PE=1 SV=1	0	4	101.9	103.9	92.8	100.6	106	92.3	106.2	100.2	96.8
Q922R8	Protein disulfide-isomerase A6 OS=Mus musculus OX=10090 GN=Pdia6 PE=1 SV=3	0	18	107.9	106.5	104.5	97.1	115.4	108	101.3	108.2	109.6
Q61033	Lamina-associated polypeptide 2, isoforms alpha/zeta OS=Mus musculus OX=10090 GN=Tmpo PE=1 SV=4	0	20	104.7	97.1	96	104.4	100.3	93.9	104.2	103	97.1
Q9CQC6	eIF5-mimic protein 2 OS=Mus musculus OX=10090 GN=Bzw1 PE=1 SV=1	0	15	103.9	100.6	91.9	104.5	101.6	92.3	108.1	95.1	88.1
Q9CZR2	N-acetylated-alpha-linked acidic dipeptidase 2 OS=Mus musculus OX=10090 GN=Naalad2 PE=1 SV=2	0	7	101.3	96	85.6	101.2	94.8	86.2	94.5	105.1	89
P51881	ADP/ATP translocase 2 OS=Mus musculus OX=10090 GN=Slc25a5 PE=1 SV=3	0	8	101.3	91.6	101	96.5	92.5	107.7	99.3	95.1	102.2
Q9JHK4	Geranylgeranyl transferase type-2 subunit alpha OS=Mus musculus OX=10090 GN=Rabggta PE=1 SV=1	0	11	95.4	98.8	101	109.4	95.7	88.5	104.1	99.9	93.6
P47758	Signal recognition particle receptor subunit beta OS=Mus musculus OX=10090 GN=Srprb PE=1 SV=1	0	14	102.6	92.4	110.1	99.1	96.4	108.6	98.7	93.8	109.5
Q9JMG1	Endothelial differentiation-related factor 1 OS=Mus musculus OX=10090 GN=Edf1 PE=1 SV=1	0	8	95.7	106.7	98.9	107.9	103.3	89.2	104.1	100.3	91.7
P57759	Endoplasmic reticulum resident protein 29 OS=Mus musculus OX=10090 GN=Erp29 PE=1 SV=2	0	9	106.3	115.9	98.7	108.4	113.2	99.4	106.2	110.3	102.6
Q9WV54	Acid ceramidase OS=Mus musculus OX=10090 GN=Asah1 PE=1 SV=1	0	8	104.3	92	105.9	98.4	104.6	110.2	94.4	95.9	123
P11370	Retrovirus-related Env polyprotein from Fv-4 locus OS=Mus musculus OX=10090 GN=Fv4 PE=1 SV=2	0	4	95.9	104.1	113.9	85.7	98.3	101.1	96.7	87.2	108.9
O88508	DNA (cytosine-5)-methyltransferase 3A OS=Mus musculus OX=10090 GN=Dnmt3a PE=1 SV=2	0	14	101.3	94.2	92.5	95.4	93.5	98	98.5	97.8	91.9
Q8R317	Ubiquilin-1 OS=Mus musculus OX=10090 GN=Ubqln1 PE=1 SV=1	0	5	102.7	101.4	97.8	106.1	98.5	97	119.9	95.4	96.1
P25425	POU domain, class 2, transcription factor 1 OS=Mus musculus OX=10090 GN=Pou2f1 PE=1 SV=3	0	4	111.4	94.5	91.3	109.3	83.2	100.8	107.2	109.9	88.2
Q61466	SWI/SNF-related matrix-associated actin-dependent regulator of chromatin subfamily D member 1 OS=Mus musculus OX=10090 GN=Smarcd1 PE=1 SV=3	0	16	102.1	106.3	92	102.5	103	90.1	100.1	97.5	97.8
Q3TFQ1	SPRY domain-containing protein 7 OS=Mus musculus OX=10090 GN=Spryd7 PE=1 SV=2	0	5	77.1	135.4	94.2	90.3	96.8	107.8	94.5	99.3	110.3
P70670	Nascent polypeptide-associated complex subunit alpha, muscle-specific form OS=Mus musculus OX=10090 GN=Naca PE=1 SV=2	0	6	107.6	99.2	90.9	106	99.3	89.8	103.2	103.6	92.7
Q8C0L6	Peroxisomal N(1)-acetyl-spermine/spermidine oxidase OS=Mus musculus OX=10090 GN=Paox PE=1 SV=3	0	4	102.4	96.8	87.8	93.5	89.3	94.5	100.6	93.3	94.3
Q9D023	Mitochondrial pyruvate carrier 2 OS=Mus musculus OX=10090 GN=Mpc2 PE=1 SV=1	0	2	89.3	94.3	107.7	98.2	89.8	108.1	105.5	94.2	106.1
Q922H1	Protein arginine N-methyltransferase 3 OS=Mus musculus OX=10090 GN=Prmt3 PE=1 SV=3	0	5	96.3	98.5	111.5	98	98.6	112.3	92.6	110	101.3
Q99LW0	Ankyrin repeat domain-containing protein 10 OS=Mus musculus OX=10090 GN=Ankrd10 PE=2 SV=2	0	3	109.7	102.7	86.1	109	103.8	83.8	110.5	92.8	87.6
P19157	Glutathione S-transferase P 1 OS=Mus musculus OX=10090 GN=Gstp1 PE=1 SV=2	0	7	91.3	98.4	110.5	92.9	102.1	104.6	95.6	96.6	104.7
Q91VE6	MKI67 FHA domain-interacting nucleolar phosphoprotein OS=Mus musculus OX=10090 GN=Nifk PE=1 SV=1	0	13	104.9	105.8	96.6	103	105.2	95.9	102.5	102.9	99.9
P58771	Tropomyosin alpha-1 chain OS=Mus musculus OX=10090 GN=Tpm1 PE=1 SV=1	0	6	108.3	99.3	108.5	98.8	104.2	118.5	101.4	104.2	109.8
A2AAY5	SH3 and PX domain-containing protein 2B OS=Mus musculus OX=10090 GN=Sh3pxd2b PE=1 SV=1	0	10	99.4	97.7	90.8	101.7	95	94.3	99.4	92.8	88.7
Q8R1N4	NudC domain-containing protein 3 OS=Mus musculus OX=10090 GN=Nudcd3 PE=1 SV=3	0	10	99	100.9	92	100.4	100.9	91.9	90.1	102	91.6
Q9CR00	26S proteasome non-ATPase regulatory subunit 9 OS=Mus musculus OX=10090 GN=Psmd9 PE=1 SV=1	0	6	106.1	96.6	104.5	112.4	87.6	106.1	107.4	106.3	99
P62852	Small ribosomal subunit protein eS25 OS=Mus musculus OX=10090 GN=Rps25 PE=1 SV=1	0	4	99.9	100.7	97.7	103.6	101.1	94.6	101.4	101.8	94.2
Q80Y14	Glutaredoxin-related protein 5, mitochondrial OS=Mus musculus OX=10090 GN=Glrx5 PE=1 SV=2	0	4	92.6	102	108.3	92.5	100.7	104.4	101.6	89.5	95.6
Q8CJG0	Protein argonaute-2 OS=Mus musculus OX=10090 GN=Ago2 PE=1 SV=3	0	10	104.2	103.1	95.5	101	103.1	96.6	103.7	99.9	98.6
A2BH40	AT-rich interactive domain-containing protein 1A OS=Mus musculus OX=10090 GN=Arid1a PE=1 SV=1	0	26	101.2	99.9	95	98	102.9	95.9	101.5	101.7	91.2
Q8C3I8	Protein HGH1 homolog OS=Mus musculus OX=10090 GN=Hgh1 PE=1 SV=1	0	8	106.2	99.3	92.2	101.1	98.5	87.4	100	104.2	90.9
P28352	DNA-(apurinic or apyrimidinic site) endonuclease OS=Mus musculus OX=10090 GN=Apex1 PE=1 SV=2	0	8	105.2	105	90.7	108.5	110.2	88.1	106.7	100.5	93.5
Q8VDM4	26S proteasome non-ATPase regulatory subunit 2 OS=Mus musculus OX=10090 GN=Psmd2 PE=1 SV=1	0	39	102.1	101	103.1	103	98.3	103.2	100.8	100.1	106.1
P54823	Probable ATP-dependent RNA helicase DDX6 OS=Mus musculus OX=10090 GN=Ddx6 PE=1 SV=1	0	14	107.6	97.8	95.3	102.4	98.5	100.1	102.8	98.8	98.8
Q9D1H6	NADH dehydrogenase [ubiquinone] 1 alpha subcomplex assembly factor 4 OS=Mus musculus OX=10090 GN=Ndufaf4 PE=1 SV=1	0	4	77	150.4	91.5	83.9	139.5	100	87.7	129.1	93.6
Q9JLI6	Selenocysteine lyase OS=Mus musculus OX=10090 GN=Scly PE=1 SV=1	0	5	93.4	91.3	102.6	94.3	92.3	104.8	96.3	91.9	103
Q8BRN9	Coiled-coil and C2 domain-containing protein 1B OS=Mus musculus OX=10090 GN=Cc2d1b PE=1 SV=1	0	9	89.1	96.7	103.4	97.8	86.8	111.3	97.1	96.3	108.7
Q9D855	Cytochrome b-c1 complex subunit 7 OS=Mus musculus OX=10090 GN=Uqcrb PE=1 SV=3	0	11	100.2	104	93.1	97.5	95.8	99.6	99.3	103.6	95.5
Q99MN1	Lysine--tRNA ligase OS=Mus musculus OX=10090 GN=Kars1 PE=1 SV=1	0	28	103.3	98.4	93.1	100.5	98.1	94.5	99.8	100.8	94.2
Q8K4P0	pre-mRNA 3' end processing protein WDR33 OS=Mus musculus OX=10090 GN=Wdr33 PE=1 SV=1	0	10	93.1	99.3	94.6	99.4	103.3	88.6	98.4	106.2	94.3
Q80ZW2	Protein THEM6 OS=Mus musculus OX=10090 GN=Them6 PE=1 SV=1	0	7	98	92.4	108.5	92.7	93.9	115.5	113.3	90.7	104.7
Q9JHW4	Selenocysteine-specific elongation factor OS=Mus musculus OX=10090 GN=Eefsec PE=1 SV=2	0	9	96.1	97.7	114.5	97.6	92.5	116	92.9	96.3	106.4
Q9JIG7	Coiled-coil domain-containing protein 22 OS=Mus musculus OX=10090 GN=Ccdc22 PE=1 SV=1	0	9	98	96.3	108.5	95.4	94.3	111	104.6	90.6	107.2
Q640M1	U3 small nucleolar RNA-associated protein 14 homolog A OS=Mus musculus OX=10090 GN=Utp14a PE=1 SV=1	0	16	104.4	98.7	97.7	109.4	94	101.2	104	101.9	96.3
P45878	Peptidyl-prolyl cis-trans isomerase FKBP2 OS=Mus musculus OX=10090 GN=Fkbp2 PE=1 SV=1	0	5	97.3	91.5	105.7	96.9	88.8	108	93	94.3	97.3
Q99PL5	Ribosome-binding protein 1 OS=Mus musculus OX=10090 GN=Rrbp1 PE=1 SV=2	0	48	96.6	96.6	104.3	95.5	96.9	102.8	98.3	96.3	102
Q9QZM0	Ubiquilin-2 OS=Mus musculus OX=10090 GN=Ubqln2 PE=1 SV=2	0	7	87.9	91.3	104.6	100.6	90.3	100.9	103.5	99	100.2
P16332	Methylmalonyl-CoA mutase, mitochondrial OS=Mus musculus OX=10090 GN=Mmut PE=1 SV=2	0	7	92.2	99.2	102.6	96.1	82.4	115.5	97.4	92	107
P97360	Transcription factor ETV6 OS=Mus musculus OX=10090 GN=Etv6 PE=1 SV=1	0	5	97	113.2	94.7	115	104	77.4	103.3	99.7	89.1
P70388	DNA repair protein RAD50 OS=Mus musculus OX=10090 GN=Rad50 PE=1 SV=1	0	26	97.9	96.2	96.7	97	94.8	98.7	124.2	86.3	91.3
Q63961	Endoglin OS=Mus musculus OX=10090 GN=Eng PE=1 SV=2	0	4	105.9	103.4	89.1	102.1	98.9	85.5	111.6	103	79.2
Q3TKT4	Transcription activator BRG1 OS=Mus musculus OX=10090 GN=Smarca4 PE=1 SV=1	0	26	102	100.2	93.6	99.1	102.9	95.7	101.7	103.1	91.6
Q8C1B7	Septin-11 OS=Mus musculus OX=10090 GN=Septin11 PE=1 SV=4	0	5	103	97.7	96.3	101.3	100.1	96.3	101.9	96.3	98
Q9WVL3	Solute carrier family 12 member 7 OS=Mus musculus OX=10090 GN=Slc12a7 PE=1 SV=1	0	4	90.7	97.4	112.8	90.4	92.7	113.7	102.8	90.1	96.9
Q6PCM2	Integrator complex subunit 6 OS=Mus musculus OX=10090 GN=Ints6 PE=1 SV=1	0	6	100.9	102.9	98	100.4	106.1	100.4	104.9	95.5	101.6
Q9QY06	Unconventional myosin-IXb OS=Mus musculus OX=10090 GN=Myo9b PE=1 SV=2	0	9	98.9	78.2	126.2	81.3	96.1	120.4	92.1	98.4	105.2
Q9CR62	Mitochondrial 2-oxoglutarate/malate carrier protein OS=Mus musculus OX=10090 GN=Slc25a11 PE=1 SV=3	0	10	86.1	89.9	114.7	90.1	96.7	111.4	98.5	92.4	106.5
Q64514	Tripeptidyl-peptidase 2 OS=Mus musculus OX=10090 GN=Tpp2 PE=1 SV=3	0	44	100.1	102.9	95	102.3	102.9	95.1	102	99.5	92.6
Q3UTJ2	Sorbin and SH3 domain-containing protein 2 OS=Mus musculus OX=10090 GN=Sorbs2 PE=1 SV=2	0	7	121.6	93.4	109.9	108	99.2	110.3	100.8	100.7	120.4
Q8K389	CDK5 regulatory subunit-associated protein 2 OS=Mus musculus OX=10090 GN=Cdk5rap2 PE=1 SV=3	0	9	100	97.2	89.5	100.1	86.9	93.6	99.1	92.2	97.1
Q6A4J8	Ubiquitin carboxyl-terminal hydrolase 7 OS=Mus musculus OX=10090 GN=Usp7 PE=1 SV=1	0	29	107.2	101.5	97.6	101.8	105.6	99.3	105.5	102.7	98.1
Q6PD26	GPI transamidase component PIG-S OS=Mus musculus OX=10090 GN=Pigs PE=1 SV=3	0	5	96.5	97.7	107.7	93	101.6	110.3	93.9	99.4	103.6
P81269	Cyclic AMP-dependent transcription factor ATF-1 OS=Mus musculus OX=10090 GN=Atf1 PE=1 SV=1	0	5	104.6	95.5	93.5	105.3	103.8	90.7	98	99.8	102.3
Q99KG3	RNA-binding protein 10 OS=Mus musculus OX=10090 GN=Rbm10 PE=1 SV=1	0	12	101.6	103.8	92.9	101.3	103.7	96.3	102.6	97	97.4
P97370	Sodium/potassium-transporting ATPase subunit beta-3 OS=Mus musculus OX=10090 GN=Atp1b3 PE=1 SV=1	0	6	113.7	79	106.2	98.5	94.4	116.5	96.7	98.9	111.2
Q9JKW0	ADP-ribosylation factor-like protein 6-interacting protein 1 OS=Mus musculus OX=10090 GN=Arl6ip1 PE=1 SV=1	0	2	109.6	107.3	96.7	114.1	105.2	83	97.8	105	107.6
P42128	Forkhead box protein K1 OS=Mus musculus OX=10090 GN=Foxk1 PE=1 SV=2	0	3	109.6	95.4	104.4	87.9	97.4	112.5	106.6	91	96.3
Q91VN4	MICOS complex subunit Mic25 OS=Mus musculus OX=10090 GN=Chchd6 PE=1 SV=2	0	4	101.1	94.6	132.9	99	94.5	130.8	96.7	89.2	112.3
Q9Z1R2	Large proline-rich protein BAG6 OS=Mus musculus OX=10090 GN=Bag6 PE=1 SV=1	0	24	106.1	101	96.3	111.3	94.5	94.3	105.3	102.9	92.8
Q91WG4	Elongator complex protein 2 OS=Mus musculus OX=10090 GN=Elp2 PE=1 SV=1	0	12	94.6	95	97	101.9	97.8	95.7	104.3	102.6	89.4
Q68FL6	Methionine--tRNA ligase, cytoplasmic OS=Mus musculus OX=10090 GN=Mars1 PE=1 SV=1	0	24	100.6	92.5	90.8	93.4	95.9	95.7	98.5	95.7	94.3
P50396	Rab GDP dissociation inhibitor alpha OS=Mus musculus OX=10090 GN=Gdi1 PE=1 SV=3	0	11	100.5	95.2	112.8	98.1	101.3	104.4	98.3	95.8	112.4
Q9D9V3	Ethylmalonyl-CoA decarboxylase OS=Mus musculus OX=10090 GN=Echdc1 PE=1 SV=2	0	8	92.3	102.1	112.9	95.3	105.9	112.5	96.8	100.3	108.7
Q8BI84	Transport and Golgi organization protein 1 homolog OS=Mus musculus OX=10090 GN=Mia3 PE=1 SV=2	0	37	104.9	96.4	112.3	99.5	99.9	115.5	102.2	102.3	110.1
Q8BG32	26S proteasome non-ATPase regulatory subunit 11 OS=Mus musculus OX=10090 GN=Psmd11 PE=1 SV=3	0	19	103.5	98	96.9	98.4	100.6	100.1	99.9	102.6	97.9
E9Q6J5	Biorientation of chromosomes in cell division protein 1-like 1 OS=Mus musculus OX=10090 GN=Bod1l PE=1 SV=1	0	20	94.8	105.4	98.5	102.8	100.7	94.6	99.9	100	98.2
P61164	Alpha-centractin OS=Mus musculus OX=10090 GN=Actr1a PE=1 SV=1	0	7	100.4	100.9	96	84	107.5	107.4	91.8	104.5	104.3
P70372	ELAV-like protein 1 OS=Mus musculus OX=10090 GN=Elavl1 PE=1 SV=2	0	13	103.9	100.9	96	105.3	99.4	94.4	102.5	100.9	100.3
A2BE28	Ribosomal biogenesis protein LAS1L OS=Mus musculus OX=10090 GN=Las1l PE=1 SV=1	0	7	109.9	87.3	100.3	96.9	98.2	97.7	106.2	87.8	93.1
Q5XG71	Small subunit processome component 20 homolog OS=Mus musculus OX=10090 GN=Utp20 PE=1 SV=2	0	32	103	98.9	91.1	107.2	96.8	94	101	98.4	93.1
Q9JIK5	Nucleolar RNA helicase 2 OS=Mus musculus OX=10090 GN=Ddx21 PE=1 SV=3	0	36	103.2	101.3	96.4	101.8	100.9	98.6	102.2	100.8	100.4
P53810	Phosphatidylinositol transfer protein alpha isoform OS=Mus musculus OX=10090 GN=Pitpna PE=1 SV=2	0	7	97.1	106.1	107.2	97.8	103.9	101.9	97.7	102.5	115
Q3THW5	Histone H2A.V OS=Mus musculus OX=10090 GN=H2az2 PE=1 SV=3	0	3	97.8	99.2	89.9	100.8	96.2	90.9	94.8	95.3	88
P62880	Guanine nucleotide-binding protein G(I)/G(S)/G(T) subunit beta-2 OS=Mus musculus OX=10090 GN=Gnb2 PE=1 SV=3	0	2	99	100.6	98.3	96.6	107.9	98.1	101.2	104.9	91.5
Q6ZQ88	Lysine-specific histone demethylase 1A OS=Mus musculus OX=10090 GN=Kdm1a PE=1 SV=2	0	21	104.4	101.7	92.7	101.1	105	92.8	102.7	105.7	91.8
Q5SW19	Clustered mitochondria protein homolog OS=Mus musculus OX=10090 GN=Cluh PE=1 SV=2	0	26	101.1	100.3	90.3	102.6	100.3	91.5	101	100.4	94.2
P49452	Centromere protein C OS=Mus musculus OX=10090 GN=Cenpc PE=1 SV=2	0	4	105.6	98.4	96.5	114.9	92.4	101.9	108.9	98	86.3
P25206	DNA replication licensing factor MCM3 OS=Mus musculus OX=10090 GN=Mcm3 PE=1 SV=2	0	41	104.5	103.1	95.3	103.2	104	95.9	102.8	104.1	94.6
P28738	Kinesin heavy chain isoform 5C OS=Mus musculus OX=10090 GN=Kif5c PE=1 SV=3	0	15	108.3	110.9	98.3	110.9	94.1	101.9	109.4	98	99.2
Q8VIM9	Immunity-related GTPase family Q protein OS=Mus musculus OX=10090 GN=Irgq PE=1 SV=1	0	6	98.4	95.2	110	103	94.3	110.6	88	99.5	107.7
Q91VX2	Ubiquitin-associated protein 2 OS=Mus musculus OX=10090 GN=Ubap2 PE=1 SV=1	0	16	91.6	103.7	100.7	105.2	94	88.1	102.3	93.4	94.5
P25976	Nucleolar transcription factor 1 OS=Mus musculus OX=10090 GN=Ubtf PE=1 SV=1	0	15	91.5	117.9	96.2	84.8	122.9	95.8	92.8	118.7	91.9
Q91UZ5	Inositol monophosphatase 2 OS=Mus musculus OX=10090 GN=Impa2 PE=1 SV=1	0	7	100.8	100.4	98.5	81.1	120.7	113.7	104.5	97.1	100.5
Q9EPL8	Importin-7 OS=Mus musculus OX=10090 GN=Ipo7 PE=1 SV=2	0	15	103.7	99.7	99.9	102.5	103.5	94.8	106.8	98.3	93.1
Q9CZU3	Exosome RNA helicase MTR4 OS=Mus musculus OX=10090 GN=Mtrex PE=1 SV=1	0	25	103.1	98	91.3	103.5	99.9	92.4	102.7	98.9	96.2
Q60722	Transcription factor 4 OS=Mus musculus OX=10090 GN=Tcf4 PE=1 SV=1	0	4	104.9	103.4	92.2	107	108.8	90.3	97.6	106.8	79.4
Q99PL6	UBX domain-containing protein 6 OS=Mus musculus OX=10090 GN=Ubxn6 PE=1 SV=1	0	6	75.1	110.3	102.1	95	97.7	96.9	95.4	100.1	86.8
P46460	Vesicle-fusing ATPase OS=Mus musculus OX=10090 GN=Nsf PE=1 SV=2	0	26	100.9	99.9	108.3	98.4	104.7	103	99.1	102.6	103.4
Q6IR34	G-protein-signaling modulator 1 OS=Mus musculus OX=10090 GN=Gpsm1 PE=1 SV=3	0	6	96.3	102.8	104.3	106	92.5	98.5	100.3	98.9	108.2
A2APB8	Targeting protein for Xklp2 OS=Mus musculus OX=10090 GN=Tpx2 PE=1 SV=1	0	21	99.8	95.8	108.3	101.8	95.7	102.6	101.2	97.4	100.9
Q9DB05	Alpha-soluble NSF attachment protein OS=Mus musculus OX=10090 GN=Napa PE=1 SV=1	0	10	97.6	98.9	104.9	96.6	93.3	108.9	101	97.4	104.2
Q80TR8	DDB1- and CUL4-associated factor 1 OS=Mus musculus OX=10090 GN=Dcaf1 PE=1 SV=4	0	6	104.1	102.3	83.6	107	107	92.1	99.1	102.5	91.9
Q9JLI8	Squamous cell carcinoma antigen recognized by T-cells 3 OS=Mus musculus OX=10090 GN=Sart3 PE=1 SV=1	0	20	104.7	101.5	92	101.6	96.7	97.1	101.1	101.8	94.1
P31750	RAC-alpha serine/threonine-protein kinase OS=Mus musculus OX=10090 GN=Akt1 PE=1 SV=2	0	6	95.6	106.2	92.4	107.4	99.9	91.6	90.8	104.8	95.9
Q9R0X4	Acyl-coenzyme A thioesterase 9, mitochondrial OS=Mus musculus OX=10090 GN=Acot9 PE=1 SV=1	0	14	98.5	93.4	105	98.7	89.8	113.7	98.4	93.3	107.6
Q99LI8	Hepatocyte growth factor-regulated tyrosine kinase substrate OS=Mus musculus OX=10090 GN=Hgs PE=1 SV=2	0	15	96.2	99.4	110.9	103	92.4	106.9	101.2	96.1	105.5
Q8CG03	cGMP-specific 3',5'-cyclic phosphodiesterase OS=Mus musculus OX=10090 GN=Pde5a PE=1 SV=2	0	7	95.2	93.7	118	102.7	112.5	82.6	98.2	107.4	85.4
Q8BHX1	HAUS augmin-like complex subunit 1 OS=Mus musculus OX=10090 GN=Haus1 PE=1 SV=2	0	6	99.8	96.5	98.8	104.3	87.9	108.4	84.8	100.9	109.8
P21460	Cystatin-C OS=Mus musculus OX=10090 GN=Cst3 PE=1 SV=2	0	2	118.3	92.9	85.4	101.3	97.1	93.6	104.6	103.2	99.4
P61967	AP-1 complex subunit sigma-1A OS=Mus musculus OX=10090 GN=Ap1s1 PE=1 SV=1	0	2	106.1	100.1	103.7	94.9	96.9	110.6	90.8	87.7	118.6
Q3UMC0	ATPase family gene 2 protein homolog A OS=Mus musculus OX=10090 GN=Afg2a PE=1 SV=2	0	16	100.5	98.9	113	101.1	105.4	114	100	101.1	109.7
Q04692	SWI/SNF-related matrix-associated actin-dependent regulator of chromatin subfamily A containing DEAD/H box 1 OS=Mus musculus OX=10090 GN=Smarcad1 PE=1 SV=2	0	6	105	105.6	92.5	106.2	103.8	86.6	111.3	114.6	80.8
Q8K354	Carbonyl reductase [NADPH] 3 OS=Mus musculus OX=10090 GN=Cbr3 PE=1 SV=1	0	8	121.8	99.6	96.1	113.6	110.7	98.1	116.6	105.1	95.8
Q8BM39	Pre-mRNA-splicing factor 18 OS=Mus musculus OX=10090 GN=Prpf18 PE=1 SV=1	0	7	103.6	102.7	93.2	109.6	103.5	96.3	93.6	117.9	94.7
P80318	T-complex protein 1 subunit gamma OS=Mus musculus OX=10090 GN=Cct3 PE=1 SV=1	0	39	100.5	103.5	97.6	102.4	101.6	96.8	102.3	103.2	96.2
Q9DBJ3	Brain-specific angiogenesis inhibitor 1-associated protein 2-like protein 1 OS=Mus musculus OX=10090 GN=Baiap2l1 PE=1 SV=1	0	7	96.4	102.2	103.3	88	94.7	112.2	102.7	95.9	94.1
Q8BJY1	26S proteasome non-ATPase regulatory subunit 5 OS=Mus musculus OX=10090 GN=Psmd5 PE=1 SV=4	0	13	92.6	101.9	106.3	93.9	100.9	103.1	95.6	98.3	111.7
Q6P9Q4	FH1/FH2 domain-containing protein 1 OS=Mus musculus OX=10090 GN=Fhod1 PE=1 SV=3	0	13	97.8	96.3	108	80.9	100.5	112.6	99.2	100.3	106.1
Q8BIA4	F-box/WD repeat-containing protein 8 OS=Mus musculus OX=10090 GN=Fbxw8 PE=1 SV=2	0	11	113.3	95.8	95.5	101.2	93.8	91.6	103.2	110.6	83.4
Q8BGC0	HIV Tat-specific factor 1 homolog OS=Mus musculus OX=10090 GN=Htatsf1 PE=1 SV=1	0	6	95	95	108.6	99.4	97.2	114	101.6	92.2	109.2
Q93092	Transaldolase OS=Mus musculus OX=10090 GN=Taldo1 PE=1 SV=2	0	14	94.4	95.7	116.3	95.5	100	105.2	96.8	96.3	107.7
Q8CG72	ADP-ribosylhydrolase ARH3 OS=Mus musculus OX=10090 GN=Adprs PE=1 SV=1	0	3	95.1	98.4	107.4	93.9	103.9	110.2	94	114.7	104.1
Q7M6Y3	Phosphatidylinositol-binding clathrin assembly protein OS=Mus musculus OX=10090 GN=Picalm PE=1 SV=1	0	9	105.1	97.4	95.1	98.6	98.9	101.8	100.3	100.5	101.4
Q9Z2M7	Phosphomannomutase 2 OS=Mus musculus OX=10090 GN=Pmm2 PE=1 SV=1	0	10	100.3	100.2	108.2	99.7	101.2	103.8	102.3	100.3	105.6
P62858	Small ribosomal subunit protein eS28 OS=Mus musculus OX=10090 GN=Rps28 PE=1 SV=1	0	5	108.7	94.6	92.3	100.6	97.4	101.9	104.8	97.3	94.3
Q9QY81	Nuclear pore membrane glycoprotein 210 OS=Mus musculus OX=10090 GN=Nup210 PE=1 SV=2	0	15	95.8	101.3	85.7	96.1	92	87.8	97.7	102.3	85.9
P47740	Aldehyde dehydrogenase family 3 member A2 OS=Mus musculus OX=10090 GN=Aldh3a2 PE=1 SV=2	0	6	103.8	97	107	106.5	90.2	113.1	97.7	95.6	112.2
Q8R1A4	Dedicator of cytokinesis protein 7 OS=Mus musculus OX=10090 GN=Dock7 PE=1 SV=3	0	28	101.9	103.1	96	101.3	99.2	98.7	100.6	97.5	96.7
P70677	Caspase-3 OS=Mus musculus OX=10090 GN=Casp3 PE=1 SV=1	0	13	94.5	94.5	112.6	100	90.6	105.5	94.5	97.2	108.4
Q8CG48	Structural maintenance of chromosomes protein 2 OS=Mus musculus OX=10090 GN=Smc2 PE=1 SV=2	0	36	103.4	101.8	95.2	102.4	98.5	95.1	103.4	102.1	92
Q9QWF0	Chromatin assembly factor 1 subunit A OS=Mus musculus OX=10090 GN=Chaf1a PE=1 SV=1	0	11	109.6	103.3	92.1	106.8	106.9	89.1	100.6	116.9	79.4
Q8VDD9	PH-interacting protein OS=Mus musculus OX=10090 GN=Phip PE=1 SV=2	0	10	103	91.3	96.6	103.8	99.1	88.9	94.2	96.4	101.7
P97770	tRNA (guanine(6)-N2)-methyltransferase THUMP3 OS=Mus musculus OX=10090 GN=Thumpd3 PE=1 SV=1	0	9	102.6	102.9	99.1	99.5	102.9	102.5	99.6	98.2	107.6
Q60931	Voltage-dependent anion-selective channel protein 3 OS=Mus musculus OX=10090 GN=Vdac3 PE=1 SV=1	0	11	97.1	100.9	101.4	95.3	100.4	103.3	94.9	94.7	108.8
Q3UQ84	Threonine--tRNA ligase, mitochondrial OS=Mus musculus OX=10090 GN=Tars2 PE=1 SV=1	0	10	96.5	94.3	109.7	99.1	97.9	110.1	94.8	98.9	102.9
Q6P4T2	U5 small nuclear ribonucleoprotein 200 kDa helicase OS=Mus musculus OX=10090 GN=Snrnp200 PE=1 SV=1	0	54	100.7	100.4	95.3	102	95.8	96.2	101.5	97.8	96.4
P99029	Peroxiredoxin-5, mitochondrial OS=Mus musculus OX=10090 GN=Prdx5 PE=1 SV=2	0	7	92.9	86.7	113.2	93.6	93.9	110.5	102.7	96.5	106.5
Q8CG76	Aflatoxin B1 aldehyde reductase member 2 OS=Mus musculus OX=10090 GN=Akr7a2 PE=1 SV=3	0	12	85.1	100.4	112.1	99.2	94.7	99.2	92.3	101.1	102.8
P26369	Splicing factor U2AF 65 kDa subunit OS=Mus musculus OX=10090 GN=U2af2 PE=1 SV=3	0	13	102.5	94.8	96.4	100.6	95	99.9	100.7	94.5	100.3
Q3THG9	Alanyl-tRNA editing protein Aarsd1 OS=Mus musculus OX=10090 GN=Aarsd1 PE=1 SV=2	0	8	99.3	102	112.7	97.5	102.5	112.8	106.2	90.3	104.3
Q3UFY8	tRNA methyltransferase 10 homolog C OS=Mus musculus OX=10090 GN=Trmt10c PE=1 SV=2	0	13	97.7	100.7	113.7	98.5	93.1	102.6	96.3	95.9	102.8
Q3UHX2	28 kDa heat- and acid-stable phosphoprotein OS=Mus musculus OX=10090 GN=Pdap1 PE=1 SV=1	0	7	103.4	100.6	96.2	120.4	90.1	90.5	111	95.5	94.1
O35648	Centrin-3 OS=Mus musculus OX=10090 GN=Cetn3 PE=1 SV=1	0	4	97.3	95.1	94.4	102.6	97.4	95.5	102.7	95.4	92.5
O09167	Large ribosomal subunit protein eL21 OS=Mus musculus OX=10090 GN=Rpl21 PE=1 SV=4	0	9	99.1	98.2	100.3	102.4	97.7	99.8	103.2	99.7	94.2
P05064	Fructose-bisphosphate aldolase A OS=Mus musculus OX=10090 GN=Aldoa PE=1 SV=2	0	20	101	91.5	98.7	95.5	95.3	100.7	93.9	94.6	103.2
Q8K3J1	NADH dehydrogenase [ubiquinone] iron-sulfur protein 8, mitochondrial OS=Mus musculus OX=10090 GN=Ndufs8 PE=1 SV=1	0	7	82.9	109	106.8	92	97.8	99.4	99.1	94.7	103
Q9CYN9	Renin receptor OS=Mus musculus OX=10090 GN=Atp6ap2 PE=1 SV=2	0	3	104.4	99	95.4	101.5	94.7	87	105.2	98.4	85.5
Q9CWL8	Beta-catenin-like protein 1 OS=Mus musculus OX=10090 GN=Ctnnbl1 PE=1 SV=1	0	14	97.5	104.8	97.2	103	104.6	89.3	103.2	100.4	93.8
Q6ZQ38	Cullin-associated NEDD8-dissociated protein 1 OS=Mus musculus OX=10090 GN=Cand1 PE=1 SV=2	0	35	101.1	104.6	96.1	101.9	106.5	96.9	104.6	99.7	97.1
P35550	rRNA 2'-O-methyltransferase fibrillarin OS=Mus musculus OX=10090 GN=Fbl PE=1 SV=2	0	16	98.4	101.2	104.9	86.5	105.2	120.8	96.1	108	100.6
Q8JZK9	Hydroxymethylglutaryl-CoA synthase, cytoplasmic OS=Mus musculus OX=10090 GN=Hmgcs1 PE=1 SV=1	0	13	97.7	97.6	106.7	97.8	95.6	111.2	98.3	99.5	109
Q14CH7	Alanine--tRNA ligase, mitochondrial OS=Mus musculus OX=10090 GN=Aars2 PE=1 SV=1	0	15	102.7	99.8	95	98.5	102.3	101.1	97.4	94.9	105.8
Q8K2T8	RNA polymerase II-associated factor 1 homolog OS=Mus musculus OX=10090 GN=Paf1 PE=1 SV=1	0	11	89.4	99.2	111.3	100.9	97.1	107.4	93.7	105.4	108.3
Q9CSN1	SNW domain-containing protein 1 OS=Mus musculus OX=10090 GN=Snw1 PE=1 SV=3	0	20	101.4	96.5	93.9	104.8	96.2	94	101.5	98.4	99.9
Q9DB43	Zinc finger protein-like 1 OS=Mus musculus OX=10090 GN=Zfpl1 PE=1 SV=1	0	4	97.2	99.2	107.1	97.2	87.3	115.4	95.6	97.6	106.4
P62242	Small ribosomal subunit protein eS8 OS=Mus musculus OX=10090 GN=Rps8 PE=1 SV=2	0	11	102.6	99.7	94.5	102.8	102	98.2	104.4	102.9	98.8
Q8CAQ8	MICOS complex subunit Mic60 OS=Mus musculus OX=10090 GN=Immt PE=1 SV=1	0	41	95.7	98	99.5	93.3	100.7	100.8	92.1	98.7	103
Q9ERD7	Tubulin beta-3 chain OS=Mus musculus OX=10090 GN=Tubb3 PE=1 SV=1	0	4	104	95.1	109.3	96	94.9	121.5	112.8	86.7	102.9
P62774	Myotrophin OS=Mus musculus OX=10090 GN=Mtpn PE=1 SV=2	0	5	102.4	95.7	99.4	88.2	105.7	110.5	82.2	115.2	106.6
Q3UJB9	Enhancer of mRNA-decapping protein 4 OS=Mus musculus OX=10090 GN=Edc4 PE=1 SV=2	0	20	88.1	106.2	110.4	97.5	101.3	100.1	101.5	96.3	102.1
P63254	Cysteine-rich protein 1 OS=Mus musculus OX=10090 GN=Crip1 PE=1 SV=2	0	4	96.6	91.2	82.2	88.8	87.3	88.7	94.1	92.1	81.5
Q60973	Histone-binding protein RBBP7 OS=Mus musculus OX=10090 GN=Rbbp7 PE=1 SV=1	0	8	104.3	105.4	97.2	103.5	102.5	97.1	103.5	102.7	95.7
P83741	Serine/threonine-protein kinase WNK1 OS=Mus musculus OX=10090 GN=Wnk1 PE=1 SV=2	0	5	91.4	91.2	117.5	97.2	101.3	108.3	108	92.8	102.2
Q9D517	1-acyl-sn-glycerol-3-phosphate acyltransferase gamma OS=Mus musculus OX=10090 GN=Agpat3 PE=1 SV=2	0	7	100	102.7	87.9	103.3	99.8	89.1	105.5	87.4	91.3
Q9CR21	Acyl carrier protein, mitochondrial OS=Mus musculus OX=10090 GN=Ndufab1 PE=1 SV=1	0	3	102.2	93.9	90.2	103.2	107.3	85.8	100.1	117.5	83.6
Q8BGA5	KRR1 small subunit processome component homolog OS=Mus musculus OX=10090 GN=Krr1 PE=2 SV=1	0	8	103.1	101.3	92.6	106.7	100.2	89.6	105.3	101.2	94.1
Q9ERR7	Selenoprotein F OS=Mus musculus OX=10090 GN=Selenof PE=1 SV=3	0	6	92.5	101.3	109.1	98.6	107	109.6	88.5	101.2	112.9
P59326	YTH domain-containing family protein 1 OS=Mus musculus OX=10090 GN=Ythdf1 PE=1 SV=1	0	6	103.7	95.9	97.8	101.6	96.2	97	105.3	102.7	95.5
Q3USH5	Splicing factor, suppressor of white-apricot homolog OS=Mus musculus OX=10090 GN=Sfswap PE=1 SV=2	0	10	103.5	103.7	104.1	101.1	98	92.9	108.4	97.7	96.9
Q6P5F9	Exportin-1 OS=Mus musculus OX=10090 GN=Xpo1 PE=1 SV=1	0	27	98.7	103.4	97.4	100.8	100.7	95.4	102.8	99.4	96.1
Q8CAY6	Acetyl-CoA acetyltransferase, cytosolic OS=Mus musculus OX=10090 GN=Acat2 PE=1 SV=2	0	8	98.7	99.7	109.4	97.6	92.5	99	96.8	98.7	113.3
Q80T69	Lysine-specific demethylase 9 OS=Mus musculus OX=10090 GN=Rsbn1 PE=1 SV=3	0.002	2	100.7	88.9	105.2	88.4	104.3	114.8	101.9	87.6	95.4
Q8BM72	Heat shock 70 kDa protein 13 OS=Mus musculus OX=10090 GN=Hspa13 PE=1 SV=1	0	6	99.5	95.2	110.7	106.8	96.1	109.7	105.7	92.8	107.3
Q9ERG0	LIM domain and actin-binding protein 1 OS=Mus musculus OX=10090 GN=Lima1 PE=1 SV=3	0	21	105.9	92.6	96	104.4	102.3	89	106.1	93.5	96.5
Q8VD75	Huntingtin-interacting protein 1 OS=Mus musculus OX=10090 GN=Hip1 PE=1 SV=2	0	13	103.1	100.2	95.8	99.5	96.9	94.4	103.3	100.1	92.8
Q9CQE5	Regulator of G-protein signaling 10 OS=Mus musculus OX=10090 GN=Rgs10 PE=1 SV=1	0	2	75.8	117	111.3	115.3	83.9	109.7	85.7	108.4	157
P14211	Calreticulin OS=Mus musculus OX=10090 GN=Calr PE=1 SV=1	0	23	101	104.6	111.1	103.7	98.4	111.8	100	102	114.4
P80317	T-complex protein 1 subunit zeta OS=Mus musculus OX=10090 GN=Cct6a PE=1 SV=3	0	22	101.1	98.5	99.6	105.1	99.6	94.2	102.5	103.5	94.6
P22907	Porphobilinogen deaminase OS=Mus musculus OX=10090 GN=Hmbs PE=1 SV=2	0	12	98.9	96.8	118.4	103	95.4	112.2	95.6	98.5	111.4
Q8VCF0	Mitochondrial antiviral-signaling protein OS=Mus musculus OX=10090 GN=Mavs PE=1 SV=1	0	6	85.9	108.5	106.8	81.9	112.8	101.4	88.9	87.6	118.9
Q9JJT0	RNA 3'-terminal phosphate cyclase-like protein OS=Mus musculus OX=10090 GN=Rcl1 PE=2 SV=1	0	8	104.2	104.7	99.7	104.9	104.8	93.2	101.2	105.2	101.3
Q9CQQ7	ATP synthase F(0) complex subunit B1, mitochondrial OS=Mus musculus OX=10090 GN=Atp5pb PE=1 SV=1	0	7	98.9	96.9	95.4	87.6	98	105.3	92.9	103.2	103.7
G5E8V9	Arfaptin-1 OS=Mus musculus OX=10090 GN=Arfip1 PE=1 SV=1	0	7	107	89.8	73.4	98.7	89.4	90.2	100.5	101.6	110.2
Q9CY64	Biliverdin reductase A OS=Mus musculus OX=10090 GN=Blvra PE=1 SV=1	0	5	97.4	97.6	101.5	93.7	103.1	101.3	98.6	91.4	103.3
Q69ZK6	Probable JmjC domain-containing histone demethylation protein 2C OS=Mus musculus OX=10090 GN=Jmjd1c PE=1 SV=3	0	5	104.2	96.8	100.3	107.2	110.7	97.7	110.2	91.2	101.6
Q60902	Epidermal growth factor receptor substrate 15-like 1 OS=Mus musculus OX=10090 GN=Eps15l1 PE=1 SV=3	0	14	106.5	97.7	92.2	100.4	103.7	96.9	105.9	90.8	102.2
Q99ME9	GTP-binding protein 4 OS=Mus musculus OX=10090 GN=Gtpbp4 PE=1 SV=3	0	32	98.4	106.1	95.6	100.9	101.6	99.6	102.4	103.9	94.2
Q9EQH3	Vacuolar protein sorting-associated protein 35 OS=Mus musculus OX=10090 GN=Vps35 PE=1 SV=1	0	25	100.1	97	102.6	103.4	97.6	102.4	99.2	97.8	100.8
O35130	Ribosomal RNA small subunit methyltransferase NEP1 OS=Mus musculus OX=10090 GN=Emg1 PE=1 SV=1	0	5	104.1	102.4	95.9	105.3	98.9	89.4	103	97.8	94.7
Q8VI75	Importin-4 OS=Mus musculus OX=10090 GN=Ipo4 PE=1 SV=1	0	17	98.3	95.3	95.1	99.9	95.4	95.4	93.5	94.3	110.4
O70435	Proteasome subunit alpha type-3 OS=Mus musculus OX=10090 GN=Psma3 PE=1 SV=3	0	15	92.9	103.8	104.8	93.7	100.9	103.5	99.3	96.7	96.9
Q8R3C0	Mini-chromosome maintenance complex-binding protein OS=Mus musculus OX=10090 GN=Mcmbp PE=1 SV=1	0	11	100.5	109.7	94.2	103.2	105.7	94.8	105	103.4	97.1
Q921F2	TAR DNA-binding protein 43 OS=Mus musculus OX=10090 GN=Tardbp PE=1 SV=1	0	12	103.2	104	94.1	102.9	100.9	94.8	103.3	102.6	95.6
P61358	Large ribosomal subunit protein eL27 OS=Mus musculus OX=10090 GN=Rpl27 PE=1 SV=2	0	10	101.1	99.4	95.5	102.3	98.3	95.4	100.3	96.7	99.4
Q9WTQ5	A-kinase anchor protein 12 OS=Mus musculus OX=10090 GN=Akap12 PE=1 SV=1	0	43	103.6	100.4	102	100.5	101.1	104.9	95.5	107	107.1
A2AHJ4	Bromodomain and WD repeat-containing protein 3 OS=Mus musculus OX=10090 GN=Brwd3 PE=1 SV=1	0	2	102.6	103.1	97.6	113.8	87.5	95	106.2	97.5	100.1
Q91WJ8	Far upstream element-binding protein 1 OS=Mus musculus OX=10090 GN=Fubp1 PE=1 SV=1	0	22	98.9	94.5	92.2	99.2	97.2	89.8	97.1	98.5	90.6
Q3TW96	UDP-N-acetylhexosamine pyrophosphorylase-like protein 1 OS=Mus musculus OX=10090 GN=Uap1l1 PE=1 SV=1	0	9	76.7	95.7	118.1	84.2	88.2	104.2	91.5	84.8	117
Q925B0	PRKC apoptosis WT1 regulator protein OS=Mus musculus OX=10090 GN=Pawr PE=1 SV=2	0	4	88.3	97.7	111.8	90.8	96.1	97.1	92.3	104	91.1
Q8R3L5	Solute carrier organic anion transporter family member 3A1 OS=Mus musculus OX=10090 GN=Slco3a1 PE=1 SV=1	0	2	95.6	90.5	94.5	84.4	126.5	72.8	102.3	94.3	91.6
P99024	Tubulin beta-5 chain OS=Mus musculus OX=10090 GN=Tubb5 PE=1 SV=1	0	4	102.8	101	96.5	100.3	96.7	100.8	103.6	98.4	97
Q8R016	Bleomycin hydrolase OS=Mus musculus OX=10090 GN=Blmh PE=1 SV=1	0	16	104.4	100.5	99.7	102.1	103.7	93.9	102	100.1	98.2
Q9CWH5	tRNA (guanine(10)-N2)-methyltransferase homolog OS=Mus musculus OX=10090 GN=Trmt11 PE=1 SV=1	0	3	104.2	76.3	112.4	114.4	92.3	101.4	115.7	107.9	92.2
Q9CQH3	NADH dehydrogenase [ubiquinone] 1 beta subcomplex subunit 5, mitochondrial OS=Mus musculus OX=10090 GN=Ndufb5 PE=1 SV=1	0	4	87.3	102.2	107.5	97.2	94.6	107.3	92.8	101.3	109.9
Q6PDH0	Pleckstrin homology-like domain family B member 1 OS=Mus musculus OX=10090 GN=Phldb1 PE=1 SV=1	0	14	97.1	96.2	98.9	106.5	97.2	90.6	106.4	102.1	88.1
P70662	LIM domain-binding protein 1 OS=Mus musculus OX=10090 GN=Ldb1 PE=1 SV=2	0	4	105.2	109.9	84.3	106.1	119.9	88.7	97.2	108.5	86
Q9Z148	Histone-lysine N-methyltransferase EHMT2 OS=Mus musculus OX=10090 GN=Ehmt2 PE=1 SV=2	0	14	103.1	100.7	96.4	107.6	100	88.9	99.1	108	98
Q8CHY6	Transcriptional repressor p66 alpha OS=Mus musculus OX=10090 GN=Gatad2a PE=1 SV=2	0	9	107.8	95.6	94.6	106.8	100.7	95.5	104.9	105.2	93.1
P35951	Low-density lipoprotein receptor OS=Mus musculus OX=10090 GN=Ldlr PE=1 SV=2	0	9	98.3	100	112.5	99.1	100.4	120.3	96.2	99.7	102.7
Q80SW1	S-adenosylhomocysteine hydrolase-like protein 1 OS=Mus musculus OX=10090 GN=Ahcyl1 PE=1 SV=1	0	4	96.6	95	99.4	95.4	94.2	104	96.7	96.8	98.1
O08810	116 kDa U5 small nuclear ribonucleoprotein component OS=Mus musculus OX=10090 GN=Eftud2 PE=1 SV=1	0	31	102.8	97.2	99.2	101.5	101.1	95.6	101.3	96	95.8
Q99JI4	26S proteasome non-ATPase regulatory subunit 6 OS=Mus musculus OX=10090 GN=Psmd6 PE=1 SV=1	0	16	103.4	101.3	98.5	104.9	101.5	98	101.2	99.7	102.6
Q9Z0H1	WD repeat-containing protein 46 OS=Mus musculus OX=10090 GN=Wdr46 PE=2 SV=1	0	12	99.5	107.8	94	103.3	98.5	98.6	100.9	95.9	101.9
Q3UMY5	Echinoderm microtubule-associated protein-like 4 OS=Mus musculus OX=10090 GN=Eml4 PE=1 SV=1	0	16	94.8	94.2	107.5	104.7	96.6	100.7	94.1	97.8	100.3
Q8K2Y7	Large ribosomal subunit protein uL29m OS=Mus musculus OX=10090 GN=Mrpl47 PE=1 SV=2	0	4	82.5	109.3	116	93.7	110.7	97.5	85.4	108	109.6
P28798	Progranulin OS=Mus musculus OX=10090 GN=Grn PE=1 SV=2	0	8	102.3	100.6	111.4	97.3	90.6	108.6	95.7	107.1	103.9
Q9QZR0	E3 ubiquitin-protein ligase RNF25 OS=Mus musculus OX=10090 GN=Rnf25 PE=1 SV=2	0	6	100.1	92.1	96.3	98.6	94.5	109.4	90.5	96.8	105.2
Q14C51	Small ribosomal subunit protein mS39 OS=Mus musculus OX=10090 GN=Ptcd3 PE=1 SV=2	0	11	106.3	95.6	87.7	97.6	106.7	93.3	97.5	99.2	95.8
P08228	Superoxide dismutase [Cu-Zn] OS=Mus musculus OX=10090 GN=Sod1 PE=1 SV=2	0	9	101.4	93.7	111	101	97.3	111	100.5	94.7	110.3
Q8VBZ3	Putative lipid scramblase CLPTM1 OS=Mus musculus OX=10090 GN=Clptm1 PE=1 SV=1	0	8	97	101.2	100	94.6	98.7	107.4	102.2	95	102.4
O08992	Syntenin-1 OS=Mus musculus OX=10090 GN=Sdcbp PE=1 SV=1	0	4	99.8	101.2	99.5	95.4	97.3	109.3	89.8	92	113.7
O88811	Signal transducing adapter molecule 2 OS=Mus musculus OX=10090 GN=Stam2 PE=1 SV=1	0	6	95.9	98	98.3	101.5	91.7	103.7	91.5	95.3	106.5
Q9WTX8	Mitotic spindle assembly checkpoint protein MAD1 OS=Mus musculus OX=10090 GN=Mad1l1 PE=1 SV=1	0	17	106.8	96.5	97.2	100.9	101.8	101.2	103.3	98.6	99.8
Q62432	Mothers against decapentaplegic homolog 2 OS=Mus musculus OX=10090 GN=Smad2 PE=1 SV=2	0	5	100.1	104.4	89.7	106.5	98.1	95.1	103.5	97.9	97.4
Q9ESX5	H/ACA ribonucleoprotein complex subunit DKC1 OS=Mus musculus OX=10090 GN=Dkc1 PE=1 SV=4	0	17	98.7	102.8	95.3	102	99.3	93.7	101.4	97.6	94.9
P57787	Monocarboxylate transporter 4 OS=Mus musculus OX=10090 GN=Slc16a3 PE=1 SV=1	0	5	104	104.1	90.3	107.9	92.3	98.5	111.7	100	92.7
O35900	U6 snRNA-associated Sm-like protein LSm2 OS=Mus musculus OX=10090 GN=Lsm2 PE=1 SV=1	0	2	86.9	122.3	104.3	88.3	101	122.7	102.7	129.6	83.2
Q91YW3	DnaJ homolog subfamily C member 3 OS=Mus musculus OX=10090 GN=Dnajc3 PE=1 SV=1	0	16	100.8	103.3	109.3	107.8	105.8	112.7	107	104.4	112.4
Q9CQS8	Protein transport protein Sec61 subunit beta OS=Mus musculus OX=10090 GN=Sec61b PE=1 SV=3	0	2	99.5	98.1	112.1	98	94.2	115.4	102.9	101.5	105.1
Q8BY87	Ubiquitin carboxyl-terminal hydrolase 47 OS=Mus musculus OX=10090 GN=Usp47 PE=1 SV=2	0	24	98.8	103.7	98.4	101	97.9	95.9	101.7	99.7	97.7
P10922	Histone H1.0 OS=Mus musculus OX=10090 GN=H1-0 PE=2 SV=4	0	7	108.1	107.1	91.5	104.2	103.2	95.4	101.7	112.9	94.3
P62754	Small ribosomal subunit protein eS6 OS=Mus musculus OX=10090 GN=Rps6 PE=1 SV=1	0	15	97.2	102.8	101	85.7	119.8	98.9	97.7	101	101.6
Q60767	Lymphocyte antigen 75 OS=Mus musculus OX=10090 GN=Ly75 PE=1 SV=2	0	8	107.9	100.4	98.7	104.6	104.2	99.8	108.1	108.5	94
Q9WTP6	Adenylate kinase 2, mitochondrial OS=Mus musculus OX=10090 GN=Ak2 PE=1 SV=5	0	12	98.8	100.6	91	104	97.2	90.2	104.6	98	91.6
P61979	Heterogeneous nuclear ribonucleoprotein K OS=Mus musculus OX=10090 GN=Hnrnpk PE=1 SV=1	0	23	99.9	100.4	97.9	102.2	100.9	97.5	98.9	103.1	96.9
Q91WN1	DnaJ homolog subfamily C member 9 OS=Mus musculus OX=10090 GN=Dnajc9 PE=1 SV=2	0	7	116.7	95.3	101.5	105.1	108.1	99.7	107.8	109.5	97.2
Q8C7V8	Coiled-coil domain-containing protein 134 OS=Mus musculus OX=10090 GN=Ccdc134 PE=1 SV=1	0	4	110	99.1	109.1	98.7	104.2	119.4	102.4	98.5	115.5
Q9D0T1	NHP2-like protein 1 OS=Mus musculus OX=10090 GN=Snu13 PE=1 SV=4	0	5	101.4	101.4	97.1	106.5	103	96.5	102.9	104.9	96.3
Q7TMB8	Cytoplasmic FMR1-interacting protein 1 OS=Mus musculus OX=10090 GN=Cyfip1 PE=1 SV=1	0	6	101.3	98.7	98.7	104	101.2	96.2	102.2	100.7	94
Q9QUR6	Prolyl endopeptidase OS=Mus musculus OX=10090 GN=Prep PE=1 SV=1	0	33	101.6	103	93.6	104.3	96.8	94.1	99.1	100.6	94.8
Q99LR1	Lysophosphatidylserine lipase ABHD12 OS=Mus musculus OX=10090 GN=Abhd12 PE=1 SV=2	0	4	124	87	97.1	93.1	102	106.1	90.4	103.2	108
Q9Z130	Heterogeneous nuclear ribonucleoprotein D-like OS=Mus musculus OX=10090 GN=Hnrnpdl PE=1 SV=1	0	9	110.3	109.2	96.5	106.4	97.5	107.1	108.2	108.8	91.7
P59759	Myocardin-related transcription factor B OS=Mus musculus OX=10090 GN=Mrtfb PE=1 SV=1	0	4	91.1	113.4	95.8	101.5	102	95.7	98.4	94.9	105.5
P11352	Glutathione peroxidase 1 OS=Mus musculus OX=10090 GN=Gpx1 PE=1 SV=2	0	3	93.4	104	107	94.5	98.3	116.5	105.6	97	110.9
Q7TND5	Ribosome production factor 1 OS=Mus musculus OX=10090 GN=Rpf1 PE=2 SV=2	0	5	102.7	104.8	88.2	117.1	106.4	87.3	100	103.3	93.2
P56399	Ubiquitin carboxyl-terminal hydrolase 5 OS=Mus musculus OX=10090 GN=Usp5 PE=1 SV=1	0	30	98	100.3	93.8	96.7	103	92.9	98	100.1	94.9
Q9JKC8	AP-3 complex subunit mu-1 OS=Mus musculus OX=10090 GN=Ap3m1 PE=1 SV=1	0	9	101.1	104.8	106.5	101.3	95.4	107.7	93.4	100	108.8
Q9D7M8	DNA-directed RNA polymerase II subunit RPB4 OS=Mus musculus OX=10090 GN=Polr2d PE=1 SV=2	0	3	91.2	95.6	103.8	70	102.4	122.9	101.4	95.3	106.5
O35682	Myeloid-associated differentiation marker OS=Mus musculus OX=10090 GN=Myadm PE=1 SV=2	0	3	99.8	101.8	94	103.5	80.6	128.5	99.4	92.7	123.4
Q80TP3	E3 ubiquitin-protein ligase UBR5 OS=Mus musculus OX=10090 GN=Ubr5 PE=1 SV=2	0	22	106.5	101.3	97.6	99.8	102.5	92	99.7	107.1	94.3
Q3TJZ6	Protein FAM98A OS=Mus musculus OX=10090 GN=Fam98a PE=1 SV=1	0	8	103	105.8	103.8	102.7	95.3	101.5	108.1	100.1	92.1
Q3UPF5	Zinc finger CCCH-type antiviral protein 1 OS=Mus musculus OX=10090 GN=Zc3hav1 PE=1 SV=1	0	17	93.8	96.5	109.1	95.8	94.1	104.8	95.4	97.1	108.8
P97820	Mitogen-activated protein kinase kinase kinase kinase 4 OS=Mus musculus OX=10090 GN=Map4k4 PE=1 SV=1	0	12	107.4	97	96.1	98.4	100.4	100.4	103.8	99	101.6
Q9QZD9	Eukaryotic translation initiation factor 3 subunit I OS=Mus musculus OX=10090 GN=Eif3i PE=1 SV=1	0	13	104.7	101.3	96.6	102.9	97.7	95.8	101.8	101.3	99.6
Q9CXF4	TBC1 domain family member 15 OS=Mus musculus OX=10090 GN=Tbc1d15 PE=1 SV=1	0	14	104.1	103.2	96.6	99.2	98.2	103.9	111.7	95.4	95
P70699	Lysosomal alpha-glucosidase OS=Mus musculus OX=10090 GN=Gaa PE=1 SV=2	0	10	97.9	97.1	104.8	96.1	102.7	104.1	94.8	99.7	106.8
Q78JE5	F-box only protein 22 OS=Mus musculus OX=10090 GN=Fbxo22 PE=1 SV=2	0	7	103.7	98.3	99.2	96	98.9	104	92.5	92.1	118.6
Q921X9	Protein disulfide-isomerase A5 OS=Mus musculus OX=10090 GN=Pdia5 PE=1 SV=1	0	11	101.2	106	110.1	101.9	101.8	110.8	105.2	103	109.3
O35737	Heterogeneous nuclear ribonucleoprotein H OS=Mus musculus OX=10090 GN=Hnrnph1 PE=1 SV=3	0	6	100.7	100	97.9	100.3	98.1	99.4	103.7	97.7	96.6
Q9Z1T1	AP-3 complex subunit beta-1 OS=Mus musculus OX=10090 GN=Ap3b1 PE=1 SV=2	0	18	94.6	104.1	106.8	98.3	103.4	103.3	97.4	105.7	100.9
Q8BRF7	Sec1 family domain-containing protein 1 OS=Mus musculus OX=10090 GN=Scfd1 PE=1 SV=1	0	12	96.8	101.8	102.5	93.6	102.4	106.8	103.9	96.7	103.4
P09671	Superoxide dismutase [Mn], mitochondrial OS=Mus musculus OX=10090 GN=Sod2 PE=1 SV=3	0	8	102.9	98.1	96.3	95.9	99.3	113.2	97.9	100.7	106.7
Q921J2	GTP-binding protein Rheb OS=Mus musculus OX=10090 GN=Rheb PE=1 SV=1	0	10	92.2	109.9	99.1	99.2	106.3	96.7	96.7	101.5	103.6
Q9D5V6	Synapse-associated protein 1 OS=Mus musculus OX=10090 GN=Syap1 PE=1 SV=1	0	7	96	99.6	110.3	97.3	98.9	110.2	102.2	96.3	106.1
Q9D0D4	Probable dimethyladenosine transferase OS=Mus musculus OX=10090 GN=Dimt1 PE=2 SV=1	0	9	98.7	99.6	91.7	102.3	98.7	92	99.4	102.1	95
Q8K409	DNA polymerase beta OS=Mus musculus OX=10090 GN=Polb PE=1 SV=3	0	8	92	89.7	124.4	99.4	99.8	100.7	102	93.8	101.9
Q99N95	Large ribosomal subunit protein uL3m OS=Mus musculus OX=10090 GN=Mrpl3 PE=1 SV=1	0	6	102.3	98.3	90.1	92.7	101.3	96.5	98.8	99.1	96.1
Q8C1A3	Methionine synthase reductase OS=Mus musculus OX=10090 GN=Mtrr PE=1 SV=2	0	5	77	103.5	113.4	99.8	91.4	100	93.5	90.4	102
Q9D7X3	Dual specificity protein phosphatase 3 OS=Mus musculus OX=10090 GN=Dusp3 PE=1 SV=1	0	5	112.9	89.7	94.4	107.9	93.5	97.8	102.1	96	104.1
Q9JHI5	Isovaleryl-CoA dehydrogenase, mitochondrial OS=Mus musculus OX=10090 GN=Ivd PE=1 SV=1	0	5	104.5	97.6	98.8	112.1	95.6	93	103.5	97.9	94.7
Q9JI11	Serine/threonine-protein kinase 4 OS=Mus musculus OX=10090 GN=Stk4 PE=1 SV=1	0	6	110.2	93.1	93.3	100.7	99.4	94.6	109.4	101.3	90.8
Q9ERV1	E3 ubiquitin-protein ligase makorin-2 OS=Mus musculus OX=10090 GN=Mkrn2 PE=1 SV=2	0	7	98.9	97.3	109.4	98.4	93.9	106.9	92.9	95.7	107.6
Q920B9	FACT complex subunit SPT16 OS=Mus musculus OX=10090 GN=Supt16h PE=1 SV=2	0	35	103.2	102.7	94.9	104.9	104.6	94.9	102	102.7	97.6
Q9WV55	Vesicle-associated membrane protein-associated protein A OS=Mus musculus OX=10090 GN=Vapa PE=1 SV=2	0	11	98.3	100.2	104.4	98.2	100.4	104.1	99.4	99.9	106.2
P68254	14-3-3 protein theta OS=Mus musculus OX=10090 GN=Ywhaq PE=1 SV=1	0	8	100.3	103.3	95.8	106	101.9	95.7	101.4	102.9	97.2
Q8VE47	Ubiquitin-like modifier-activating enzyme 5 OS=Mus musculus OX=10090 GN=Uba5 PE=1 SV=2	0	5	93.4	90	114.3	104.1	82.1	125	95.2	99.3	108.8
Q61205	Platelet-activating factor acetylhydrolase IB subunit alpha1 OS=Mus musculus OX=10090 GN=Pafah1b3 PE=1 SV=1	0	7	101.5	100.9	94.4	103.9	98.1	91.6	103.4	112.4	83
Q3ULJ0	Glycerol-3-phosphate dehydrogenase 1-like protein OS=Mus musculus OX=10090 GN=Gpd1l PE=1 SV=2	0	4	94.4	114.6	97.6	94.4	94.1	111.6	94.6	98.8	109.1
P21550	Beta-enolase OS=Mus musculus OX=10090 GN=Eno3 PE=1 SV=3	0	5	98.3	102.5	88.3	108.1	96.4	91.9	100.9	103	95.8
Q9CWU2	Palmitoyltransferase ZDHHC13 OS=Mus musculus OX=10090 GN=Zdhhc13 PE=1 SV=2	0	3	107.1	82.9	94.3	94.5	103	111.6	88.6	109.4	105.4
Q9D8Z2	TP53-regulated inhibitor of apoptosis 1 OS=Mus musculus OX=10090 GN=Triap1 PE=1 SV=1	0	3	104.6	95.1	97.7	120.1	83.6	87	101.5	90.8	93.8
O08749	Dihydrolipoyl dehydrogenase, mitochondrial OS=Mus musculus OX=10090 GN=Dld PE=1 SV=2	0	15	97.1	95.1	101.6	94.7	94.7	108	101.9	94.9	101.2
Q3UI43	BRISC and BRCA1-A complex member 1 OS=Mus musculus OX=10090 GN=Babam1 PE=1 SV=1	0	3	111.8	93.8	99.6	92.3	103.5	119.2	97.2	102	103
Q64521	Glycerol-3-phosphate dehydrogenase, mitochondrial OS=Mus musculus OX=10090 GN=Gpd2 PE=1 SV=2	0	16	97.1	93.2	100.5	94	93.8	105.9	90.8	96.8	105.8
P27046	Alpha-mannosidase 2 OS=Mus musculus OX=10090 GN=Man2a1 PE=1 SV=2	0	16	105.4	109.4	95.8	107.1	110	92.2	100.7	105.4	100.9
Q80X41	Serine/threonine-protein kinase VRK1 OS=Mus musculus OX=10090 GN=Vrk1 PE=1 SV=2	0	12	99.7	106.8	96.3	102.1	100.4	94.2	98.6	109.1	97.1
Q8R2U0	Nucleoporin SEH1 OS=Mus musculus OX=10090 GN=Seh1l PE=2 SV=1	0	10	93.9	98.8	121.2	100	101.6	101.4	105.2	102.6	102.4
Q99LB2	Dehydrogenase/reductase SDR family member 4 OS=Mus musculus OX=10090 GN=Dhrs4 PE=1 SV=3	0	9	97.4	104.8	105.5	96.1	105.1	103.4	100.1	101.5	107.5
Q8C5L7	RNA-binding protein 34 OS=Mus musculus OX=10090 GN=Rbm34 PE=1 SV=2	0	17	101.7	97.4	105.2	100.9	100.9	103.6	99	100.2	102.7
Q9JKB3	Y-box-binding protein 3 OS=Mus musculus OX=10090 GN=Ybx3 PE=1 SV=2	0	8	101.8	95.3	94.3	104.4	97	97.2	101.3	97	95.8
O08547	Vesicle-trafficking protein SEC22b OS=Mus musculus OX=10090 GN=Sec22b PE=1 SV=3	0	8	97.4	99.6	111.6	77	112.9	123.8	100.1	95	111.8
P50136	2-oxoisovalerate dehydrogenase subunit alpha, mitochondrial OS=Mus musculus OX=10090 GN=Bckdha PE=1 SV=1	0	7	99.5	97.4	88.5	92.6	94.8	98.8	100.5	96.3	97.6
Q61753	D-3-phosphoglycerate dehydrogenase OS=Mus musculus OX=10090 GN=Phgdh PE=1 SV=3	0	20	97.5	96.3	100.5	97.1	96.6	101.4	95.7	95.3	103.1
Q61081	Hsp90 co-chaperone Cdc37 OS=Mus musculus OX=10090 GN=Cdc37 PE=1 SV=1	0	16	100.5	100.5	88.5	97.6	99.1	96.6	100.6	99.5	93.8
Q0VGB7	Serine/threonine-protein phosphatase 4 regulatory subunit 2 OS=Mus musculus OX=10090 GN=Ppp4r2 PE=1 SV=1	0	10	93.1	97.5	106.7	94.6	102.7	104.2	105.3	104.1	96.2
Q61316	Heat shock 70 kDa protein 4 OS=Mus musculus OX=10090 GN=Hspa4 PE=1 SV=1	0	45	98	96.7	90.7	96.3	98	91.1	96.1	96.9	93.9
Q8CEE6	PAS domain-containing serine/threonine-protein kinase OS=Mus musculus OX=10090 GN=Pask PE=1 SV=3	0	7	106.9	98.4	93.4	103.8	103.2	91.8	99.3	115.1	86.5
Q6PGB6	N-alpha-acetyltransferase 50 OS=Mus musculus OX=10090 GN=Naa50 PE=1 SV=1	0	11	103.3	104.8	104.7	106.2	106.9	95.7	108.8	104.4	94.4
P48771	Cytochrome c oxidase subunit 7A2, mitochondrial OS=Mus musculus OX=10090 GN=Cox7a2 PE=1 SV=2	0	2	107.7	99	87.1	102.2	91.3	93	100.1	92.4	95.6
Q8BSK8	Ribosomal protein S6 kinase beta-1 OS=Mus musculus OX=10090 GN=Rps6kb1 PE=1 SV=2	0	4	101.6	106.5	96.5	112.8	97.4	91.1	94.7	93.6	105.4
Q06138	Calcium-binding protein 39 OS=Mus musculus OX=10090 GN=Cab39 PE=1 SV=2	0	5	98.3	99.9	106.9	99.1	104.9	106.5	102.8	101.6	100.7
Q9D0R2	Threonine--tRNA ligase 1, cytoplasmic OS=Mus musculus OX=10090 GN=Tars1 PE=1 SV=2	0	29	94.4	97.1	102.9	94.8	96.3	103.8	97.1	93.4	104.3
Q922B2	Aspartate--tRNA ligase, cytoplasmic OS=Mus musculus OX=10090 GN=Dars1 PE=1 SV=2	0	30	100.5	102.6	96.9	101.5	98	95.7	103.7	102.3	94.6
Q9CWN7	CCR4-NOT transcription complex subunit 11 OS=Mus musculus OX=10090 GN=Cnot11 PE=1 SV=1	0	4	97.4	98.8	122.3	108	90.9	102.4	96.7	101.8	103.2
Q8BWY9	Protein CIP2A OS=Mus musculus OX=10090 GN=Cip2a PE=1 SV=3	0	18	104	96.3	94	102.6	94.2	90.1	98.8	100.6	93.8
Q62167	ATP-dependent RNA helicase DDX3X OS=Mus musculus OX=10090 GN=Ddx3x PE=1 SV=3	0	9	102.8	100.1	91.6	104	99.2	89.1	101.1	98.8	99.9
Q9WUA2	Phenylalanine--tRNA ligase beta subunit OS=Mus musculus OX=10090 GN=Farsb PE=1 SV=2	0	24	100.6	99.5	98.7	99.8	98.9	95	101	98.4	98.3
Q9D1P4	Cysteine and histidine-rich domain-containing protein 1 OS=Mus musculus OX=10090 GN=Chordc1 PE=1 SV=1	0	8	104.1	102.9	92.9	105.7	100	92.4	99.8	98.3	100.6
Q8BHC4	Dephospho-CoA kinase domain-containing protein OS=Mus musculus OX=10090 GN=Dcakd PE=1 SV=1	0	12	88.9	106.5	113.5	94.2	104.4	109.3	99.7	102.9	110.3
Q9Z0N1	Eukaryotic translation initiation factor 2 subunit 3, X-linked OS=Mus musculus OX=10090 GN=Eif2s3x PE=1 SV=2	0	19	99.8	100.8	96.6	101.3	99.3	99.1	100.6	97.6	98.8
Q9D6Z1	Nucleolar protein 56 OS=Mus musculus OX=10090 GN=Nop56 PE=1 SV=2	0	27	99.9	101.8	95.2	103.6	100.1	95.1	99.4	100.2	97.2
Q9JJ28	Protein flightless-1 homolog OS=Mus musculus OX=10090 GN=Flii PE=1 SV=1	0	14	94.5	105.2	105.5	96.9	97.9	104.8	91.3	94.3	114.5
Q9QXZ0	Microtubule-actin cross-linking factor 1, isoforms 1/2/3/4 OS=Mus musculus OX=10090 GN=Macf1 PE=1 SV=2	0	22	103.4	98.1	96.7	98.5	99.3	95.1	99.6	98	97.4
P24288	Branched-chain-amino-acid aminotransferase, cytosolic OS=Mus musculus OX=10090 GN=Bcat1 PE=1 SV=2	0	10	102.8	99.6	98.4	105.2	98.8	99.4	102.6	99.9	100.3
Q9Z0V7	Mitochondrial import inner membrane translocase subunit Tim17-B OS=Mus musculus OX=10090 GN=Timm17b PE=1 SV=1	0	3	93.7	107.3	106.5	101.1	87.5	111.2	98.3	103.3	111.1
Q64378	Peptidyl-prolyl cis-trans isomerase FKBP5 OS=Mus musculus OX=10090 GN=Fkbp5 PE=1 SV=1	0	18	102.6	95	101.7	99.2	97.8	104.8	99.1	99	102.5
P63280	SUMO-conjugating enzyme UBC9 OS=Mus musculus OX=10090 GN=Ube2i PE=1 SV=1	0	5	105.3	114.2	92.3	101.9	107.2	99.1	103.8	109.4	94.2
Q9QX47	Protein SON OS=Mus musculus OX=10090 GN=Son PE=1 SV=2	0	29	106.2	101.8	96.4	106.2	97.1	100.7	106	100.7	97.4
O08807	Peroxiredoxin-4 OS=Mus musculus OX=10090 GN=Prdx4 PE=1 SV=1	0	9	96.1	98	102.9	101.2	103.3	100.7	97.1	95.7	107.2
Q8BJL1	F-box only protein 30 OS=Mus musculus OX=10090 GN=Fbxo30 PE=1 SV=2	0	6	108.4	102	93.2	109.9	95.5	93.3	106.4	96.1	99.9
Q99LI2	Chloride channel CLIC-like protein 1 OS=Mus musculus OX=10090 GN=Clcc1 PE=1 SV=1	0	5	108.2	76.7	105.1	92.8	101.2	105.3	101.8	91.6	103.9
P29595	NEDD8 OS=Mus musculus OX=10090 GN=Nedd8 PE=1 SV=2	0	2	106	105.6	103.3	99.9	113.2	98.7	109.4	107.6	94.7
Q9QXK7	Cleavage and polyadenylation specificity factor subunit 3 OS=Mus musculus OX=10090 GN=Cpsf3 PE=1 SV=2	0	9	102.3	97.3	92.9	104.1	117.1	82.2	98	102.7	92.6
Q3UKJ7	WD40 repeat-containing protein SMU1 OS=Mus musculus OX=10090 GN=Smu1 PE=2 SV=2	0	13	93.6	115.2	92.5	102	98.4	96.4	100.6	103.4	94
Q8R5F3	ADP-ribose glycohydrolase OARD1 OS=Mus musculus OX=10090 GN=Oard1 PE=1 SV=2	0	5	106.2	96.5	113.2	99.6	102.6	104	100.3	96.8	105.2
Q62426	Cystatin-B OS=Mus musculus OX=10090 GN=Cstb PE=1 SV=1	0	4	103.4	97.2	107.5	91.7	106.4	104.1	93.3	95.1	112.4
A2A5R2	Brefeldin A-inhibited guanine nucleotide-exchange protein 2 OS=Mus musculus OX=10090 GN=Arfgef2 PE=1 SV=1	0	8	99.9	95.8	105.4	94.3	98.8	105.8	90.3	95.8	109.3
P21279	Guanine nucleotide-binding protein G(q) subunit alpha OS=Mus musculus OX=10090 GN=Gnaq PE=1 SV=4	0	6	98.7	104.1	96.9	108.6	99.2	96.4	100.2	104.3	100.3
Q6P1B1	Xaa-Pro aminopeptidase 1 OS=Mus musculus OX=10090 GN=Xpnpep1 PE=1 SV=1	0	15	102.8	93	102.4	97.6	92	107.2	100.6	102.5	103.9
Q80WE4	Kinesin-like protein KIF20B OS=Mus musculus OX=10090 GN=Kif20b PE=1 SV=3	0	15	107.1	99	98.2	97.1	108	97.3	104.5	104.5	91.6
E9Q7G0	Nuclear mitotic apparatus protein 1 OS=Mus musculus OX=10090 GN=Numa1 PE=1 SV=1	0	67	96	101.1	96.7	100.1	99.9	93.2	99.5	100.6	91.6
Q62393	Tumor protein D52 OS=Mus musculus OX=10090 GN=Tpd52 PE=1 SV=2	0	5	108.1	102	97.5	96.6	93.2	107.9	94.8	94.6	110.8
P51432	1-phosphatidylinositol 4,5-bisphosphate phosphodiesterase beta-3 OS=Mus musculus OX=10090 GN=Plcb3 PE=1 SV=2	0	23	102.3	97.8	88.9	98.7	101.9	87.9	102.8	98.5	97.2
Q9QUJ7	Long-chain-fatty-acid--CoA ligase 4 OS=Mus musculus OX=10090 GN=Acsl4 PE=1 SV=2	0	17	107	89.7	115.1	93.5	93.6	119.3	96.4	95	116
O55106	Striatin OS=Mus musculus OX=10090 GN=Strn PE=1 SV=2	0	7	95.4	96.9	109.9	99.1	94.4	106.9	88.3	106.9	111.3
P62281	Small ribosomal subunit protein uS17 OS=Mus musculus OX=10090 GN=Rps11 PE=1 SV=3	0	14	105.1	98.2	96.9	99.8	103.4	99.2	101.1	101.9	97.8
P68372	Tubulin beta-4B chain OS=Mus musculus OX=10090 GN=Tubb4b PE=1 SV=1	0	2	92.3	93.2	107.5	102.9	88	108.7	96	88.2	109.4
Q99JW2	Aminoacylase-1 OS=Mus musculus OX=10090 GN=Acy1 PE=1 SV=1	0	13	101.3	98.1	102.1	101.7	106.5	89.5	100.2	91.8	102.4
O08759	Ubiquitin-protein ligase E3A OS=Mus musculus OX=10090 GN=Ube3a PE=1 SV=2	0	17	101	98.9	99.4	105.3	97.1	95.8	99.3	97.8	97.6
Q8BHK9	DNA excision repair protein ERCC-6-like OS=Mus musculus OX=10090 GN=Ercc6l PE=1 SV=1	0	16	106.6	95.8	93.4	101.6	97.6	96.4	98.6	99.4	99.9
Q9WVE8	Protein kinase C and casein kinase substrate in neurons protein 2 OS=Mus musculus OX=10090 GN=Pacsin2 PE=1 SV=1	0	18	100.2	102.1	96.3	105.2	98.6	96.5	100.7	101.2	98.4
Q8JZM7	Parafibromin OS=Mus musculus OX=10090 GN=Cdc73 PE=1 SV=1	0	16	97.8	97.2	102.5	97.2	101.5	104.8	94.5	101.8	104.4
Q8BFW6	Ectonucleoside triphosphate diphosphohydrolase 3 OS=Mus musculus OX=10090 GN=Entpd3 PE=1 SV=1	0	9	108.6	102.7	92.8	108.3	95.1	95.7	99.9	94.5	94.9
P08030	Adenine phosphoribosyltransferase OS=Mus musculus OX=10090 GN=Aprt PE=1 SV=2	0	7	100.2	108.5	93.2	101.7	106.6	91.7	99.6	102.4	102.1
P49025	Citron Rho-interacting kinase OS=Mus musculus OX=10090 GN=Cit PE=1 SV=3	0	12	97.1	98.1	97.2	90.5	101	101.1	95.2	94.5	96.8
P56391	Cytochrome c oxidase subunit 6B1 OS=Mus musculus OX=10090 GN=Cox6b1 PE=1 SV=2	0	6	100.6	97.1	95.8	103.5	97.4	95.7	101.9	92	100.8
P59328	WD repeat and HMG-box DNA-binding protein 1 OS=Mus musculus OX=10090 GN=Wdhd1 PE=1 SV=2	0	13	103.5	71	108.6	107.6	106.9	93.7	109.2	101.7	93.7
Q9JHJ0	Tropomodulin-3 OS=Mus musculus OX=10090 GN=Tmod3 PE=1 SV=1	0	11	100.9	96.3	102.3	93.1	97.1	109.5	97.9	94.5	104.9
Q78ZA7	Nucleosome assembly protein 1-like 4 OS=Mus musculus OX=10090 GN=Nap1l4 PE=1 SV=1	0	8	104.3	103.2	95.5	101.7	105.8	94.9	105.6	98.1	95.2
P29391	Ferritin light chain 1 OS=Mus musculus OX=10090 GN=Ftl1 PE=1 SV=2	0	7	103.8	91.3	92.6	102.5	94.3	88.5	111.8	94.2	87
Q9QYB5	Gamma-adducin OS=Mus musculus OX=10090 GN=Add3 PE=1 SV=2	0	6	95.1	98.1	108.2	92.5	104.7	110.1	93	105.1	102.5
Q6PE01	U5 small nuclear ribonucleoprotein 40 kDa protein OS=Mus musculus OX=10090 GN=Snrnp40 PE=1 SV=1	0	8	107.2	99.9	90.8	92.9	103.6	106.5	107.6	98.1	93.3
Q80X82	Symplekin OS=Mus musculus OX=10090 GN=Sympk PE=1 SV=2	0	19	103	101.2	99.9	101.6	104.4	92.9	103.6	98.1	94.6
Q52KI8	Serine/arginine repetitive matrix protein 1 OS=Mus musculus OX=10090 GN=Srrm1 PE=1 SV=2	0	5	101.6	102.3	91	103.8	83.5	85	106.3	103.7	88
P40240	CD9 antigen OS=Mus musculus OX=10090 GN=Cd9 PE=1 SV=2	0	3	81.6	112.2	87.9	97.4	100.7	89.1	93.4	107.4	79
Q62311	Transcription initiation factor TFIID subunit 6 OS=Mus musculus OX=10090 GN=Taf6 PE=1 SV=1	0	7	100.8	106.6	95.5	107	103.1	98.6	104.5	100.6	99.3
O35134	DNA-directed RNA polymerase I subunit RPA1 OS=Mus musculus OX=10090 GN=Polr1a PE=1 SV=2	0	17	107.3	96.5	94.4	104.5	105.2	92.4	103.3	97.7	92.1
Q61074	Protein phosphatase 1G OS=Mus musculus OX=10090 GN=Ppm1g PE=1 SV=3	0	16	92.8	113.1	102	91.8	115.8	96	88.6	116.8	97.9
Q64520	Guanylate kinase OS=Mus musculus OX=10090 GN=Guk1 PE=1 SV=2	0	6	77.3	114.5	94.7	91.4	102.2	96.8	89.9	96.8	107
Q91W39	Nuclear receptor coactivator 5 OS=Mus musculus OX=10090 GN=Ncoa5 PE=1 SV=1	0	13	97.5	98.3	105.8	96.7	98.1	104.7	100.2	99.4	100.7
P61082	NEDD8-conjugating enzyme Ubc12 OS=Mus musculus OX=10090 GN=Ube2m PE=1 SV=1	0	10	92.5	104.1	97.1	95.9	98.8	98.8	91.6	102.8	95
Q6ZPF4	Formin-like protein 3 OS=Mus musculus OX=10090 GN=Fmnl3 PE=1 SV=2	0	7	113.9	97.3	90.5	98.6	93.6	93.9	101.2	103.2	87.7
Q6NZQ2	Probable ATP-dependent RNA helicase DDX31 OS=Mus musculus OX=10090 GN=Ddx31 PE=2 SV=2	0	10	100.5	104.7	93.8	106.4	99.1	86	105.2	103.6	92.2
O89017	Legumain OS=Mus musculus OX=10090 GN=Lgmn PE=1 SV=1	0	3	103.6	107.5	87	103.1	106.8	86.8	98	93.3	103.5
Q8VE62	Polyadenylate-binding protein-interacting protein 1 OS=Mus musculus OX=10090 GN=Paip1 PE=1 SV=1	0	5	102.4	96.6	92.4	102.6	94.4	104	104.5	96.7	97.7
O35218	Cleavage and polyadenylation specificity factor subunit 2 OS=Mus musculus OX=10090 GN=Cpsf2 PE=1 SV=1	0	12	104	97.2	95.9	101.7	100.3	97.3	97	104.7	99.2
P24270	Catalase OS=Mus musculus OX=10090 GN=Cat PE=1 SV=4	0	14	96.8	103.3	87	97.5	106.4	88.5	99.3	92.1	83.3
Q60872	Eukaryotic translation initiation factor 1A OS=Mus musculus OX=10090 GN=Eif1a PE=2 SV=3	0	2	104.7	102.2	104.6	97	105.2	100.9	89.4	110.2	115.2
Q62356	Follistatin-related protein 1 OS=Mus musculus OX=10090 GN=Fstl1 PE=1 SV=2	0	4	101.2	98.7	99	112.1	100.6	96	108.5	98.8	96.4
Q8BU30	Isoleucine--tRNA ligase, cytoplasmic OS=Mus musculus OX=10090 GN=Iars1 PE=1 SV=2	0	40	103.4	99.9	94.1	104.1	99.8	95	102.4	98.9	92.2
Q9R059	Four and a half LIM domains protein 3 OS=Mus musculus OX=10090 GN=Fhl3 PE=1 SV=2	0	9	102.4	95.5	115.3	104.8	99.8	110	97.4	98.1	119.7
Q9CWU9	Nucleoporin Nup37 OS=Mus musculus OX=10090 GN=Nup37 PE=1 SV=2	0	9	97.7	106.3	98.6	104.3	101.1	91.8	102.8	107.8	91.1
Q80U72	Protein scribble homolog OS=Mus musculus OX=10090 GN=Scrib PE=1 SV=2	0	23	103.1	96.8	96.3	98	101.8	99.2	101.4	100	93.2
G5E829	Plasma membrane calcium-transporting ATPase 1 OS=Mus musculus OX=10090 GN=Atp2b1 PE=1 SV=1	0	19	95.4	99.1	101.9	97	97.4	103.3	101.2	98.6	97.1
P62192	26S proteasome regulatory subunit 4 OS=Mus musculus OX=10090 GN=Psmc1 PE=1 SV=1	0	23	96.5	108	100.4	96	110.8	101.3	97.1	106.6	101.3
Q8BL97	Serine/arginine-rich splicing factor 7 OS=Mus musculus OX=10090 GN=Srsf7 PE=1 SV=1	0	11	103.3	100.8	98.1	117.6	92.5	99.8	104.2	96.8	99.5
Q3SXD3	5'-deoxynucleotidase HDDC2 OS=Mus musculus OX=10090 GN=Hddc2 PE=1 SV=1	0	5	98.6	95.6	113.6	101.1	99.7	114.7	104.5	92.9	110.6
Q9CZH7	Matrix-remodeling-associated protein 7 OS=Mus musculus OX=10090 GN=Mxra7 PE=1 SV=2	0	4	88.9	110.6	121.6	103.8	99.6	108.6	91.4	100.7	111.4
A2AT37	Regulator of nonsense transcripts 2 OS=Mus musculus OX=10090 GN=Upf2 PE=1 SV=1	0	3	101.6	94.6	106.3	102.3	103.6	92.8	106.2	100.4	102.3
Q8JZQ2	AFG3-like protein 2 OS=Mus musculus OX=10090 GN=Afg3l2 PE=1 SV=1	0	10	100.7	102.7	102	98.7	93.9	109	96.9	94.6	104.7
Q8BMJ2	Leucine--tRNA ligase, cytoplasmic OS=Mus musculus OX=10090 GN=Lars1 PE=1 SV=2	0	46	93.9	94	99	93.2	94.8	101.7	97.3	93.3	98.7
P10126	Elongation factor 1-alpha 1 OS=Mus musculus OX=10090 GN=Eef1a1 PE=1 SV=3	0	12	100	100.7	96.9	100.3	100.5	96.8	99	102.3	97.8
Q9DAK9	14 kDa phosphohistidine phosphatase OS=Mus musculus OX=10090 GN=Phpt1 PE=1 SV=1	0	5	104.1	90.4	100	90.2	101.2	110.1	92.6	104.6	110.2
Q3TIV5	Zinc finger CCCH domain-containing protein 15 OS=Mus musculus OX=10090 GN=Zc3h15 PE=1 SV=2	0	13	103.5	98.2	94.1	98.5	100.7	94.5	101	101.4	95.9
Q9EP82	tRNA (guanine-N(7)-)-methyltransferase non-catalytic subunit WDR4 OS=Mus musculus OX=10090 GN=Wdr4 PE=1 SV=2	0	7	99.2	98.2	88.2	107.2	102.4	88	102.5	105.9	97
Q9QYI3	DnaJ homolog subfamily C member 7 OS=Mus musculus OX=10090 GN=Dnajc7 PE=1 SV=2	0	24	101.2	99.2	102.2	100.5	99.3	101.6	97.1	100.5	103.3
Q8BGH2	Sorting and assembly machinery component 50 homolog OS=Mus musculus OX=10090 GN=Samm50 PE=1 SV=1	0	10	95.2	97.1	106.7	102	97.3	100.2	96.6	100.2	101.8
Q99LY9	NADH dehydrogenase [ubiquinone] iron-sulfur protein 5 OS=Mus musculus OX=10090 GN=Ndufs5 PE=1 SV=3	0	5	88.6	103.3	103.7	86.7	77.3	130.6	98	94.3	99.1
Q6GQT9	BOS complex subunit NOMO1 OS=Mus musculus OX=10090 GN=Nomo1 PE=1 SV=1	0	19	100.9	93.5	106.2	95.7	96.8	108.1	101.4	93.6	106.7
Q9DBG6	Dolichyl-diphosphooligosaccharide--protein glycosyltransferase subunit 2 OS=Mus musculus OX=10090 GN=Rpn2 PE=1 SV=1	0	17	95	100.1	103.1	95.8	105.5	103.6	98.1	97.5	107.1
P14873	Microtubule-associated protein 1B OS=Mus musculus OX=10090 GN=Map1b PE=1 SV=2	0	71	93.9	100.2	103.4	96.2	99.6	99.4	97.3	100.4	98.9
Q64669	NAD(P)H dehydrogenase [quinone] 1 OS=Mus musculus OX=10090 GN=Nqo1 PE=1 SV=3	0	4	102.7	102.2	109.5	96.9	105.3	113.5	103.1	100.8	100.3
P97427	Dihydropyrimidinase-related protein 1 OS=Mus musculus OX=10090 GN=Crmp1 PE=1 SV=1	0	11	100.1	106.1	98.6	106.9	105.9	102.8	106.5	100.4	92.8
P42208	Septin-2 OS=Mus musculus OX=10090 GN=Septin2 PE=1 SV=2	0	15	100.1	96	98.1	97	98.5	96.9	100.9	97.2	94.9
Q80UZ2	Protein SDA1 homolog OS=Mus musculus OX=10090 GN=Sdad1 PE=1 SV=1	0	10	103.9	100.6	88.4	102.8	101.8	88.2	101.9	111.6	88
P28271	Cytoplasmic aconitate hydratase OS=Mus musculus OX=10090 GN=Aco1 PE=1 SV=3	0	14	101.6	102	99.5	102.1	100.8	93.3	103	99	97.8
P53996	CCHC-type zinc finger nucleic acid binding protein OS=Mus musculus OX=10090 GN=Cnbp PE=1 SV=2	0	10	103.6	98.6	92.1	100.5	99.9	92.7	97.4	116.4	94.3
Q58A65	C-Jun-amino-terminal kinase-interacting protein 4 OS=Mus musculus OX=10090 GN=Spag9 PE=1 SV=2	0	10	103.6	102.2	109.4	100.7	107	112.3	100.2	92	112.1
P10605	Cathepsin B OS=Mus musculus OX=10090 GN=Ctsb PE=1 SV=2	0	6	98.6	98.2	109.4	99.6	98.4	110.8	94.3	100.1	114.5
Q6P1G2	Lysine-specific demethylase 2B OS=Mus musculus OX=10090 GN=Kdm2b PE=1 SV=1	0	4	104.9	119.7	91.8	106.9	100.6	97.9	106.1	102.1	89.4
Q8BW96	Calcium/calmodulin-dependent protein kinase type 1D OS=Mus musculus OX=10090 GN=Camk1d PE=1 SV=2	0	4	102.5	92.1	95.3	103	96.9	87.5	102.2	106.5	76.6
P32233	Developmentally-regulated GTP-binding protein 1 OS=Mus musculus OX=10090 GN=Drg1 PE=1 SV=1	0	17	104.8	104.4	92.6	100.8	99.1	99.5	102.1	102.8	92.7
Q64705	Upstream stimulatory factor 2 OS=Mus musculus OX=10090 GN=Usf2 PE=1 SV=1	0	3	103.5	100.4	91.6	107.7	93.5	93.7	108.4	96.6	102
Q80YR5	Scaffold attachment factor B2 OS=Mus musculus OX=10090 GN=Safb2 PE=1 SV=2	0	14	96.3	91	113.7	96.9	93	118	104.9	97.1	108.8
O55201	Transcription elongation factor SPT5 OS=Mus musculus OX=10090 GN=Supt5h PE=1 SV=1	0	26	102.4	101.2	99	103	97.8	100.8	105	100.8	100.4
Q9CYA0	Protein disulfide isomerase Creld2 OS=Mus musculus OX=10090 GN=Creld2 PE=1 SV=1	0	8	107.2	104.2	116.1	109.9	106.3	111.3	108.3	109.6	115.5
Q810D6	Glutamate-rich WD repeat-containing protein 1 OS=Mus musculus OX=10090 GN=Grwd1 PE=1 SV=2	0	5	107.4	102.9	90.1	102.3	102.8	91.2	98.7	104.8	101.9
Q8BTT6	U3 small nucleolar RNA-associated protein 25 homolog OS=Mus musculus OX=10090 GN=Utp25 PE=1 SV=2	0	8	107.2	105.5	91.7	96.7	96.1	102.7	107.4	104.2	97.4
Q6KCD5	Nipped-B-like protein OS=Mus musculus OX=10090 GN=Nipbl PE=1 SV=1	0	8	100.4	108.3	102	97.8	102.9	98	102.4	100.8	87.2
Q99PT1	Rho GDP-dissociation inhibitor 1 OS=Mus musculus OX=10090 GN=Arhgdia PE=1 SV=3	0	13	100.8	101.6	97.2	102.5	99.4	92.1	95.9	102.5	97.9
Q9R061	Cytosolic Fe-S cluster assembly factor NUBP2 OS=Mus musculus OX=10090 GN=Nubp2 PE=1 SV=1	0	4	100.9	100.4	104.3	95.8	99.3	104.6	97.5	92.9	111.1
Q8BMA6	Signal recognition particle subunit SRP68 OS=Mus musculus OX=10090 GN=Srp68 PE=1 SV=2	0	23	98.2	100.6	106.9	100.8	99.4	105.4	97.7	98.5	107.4
Q9CZ30	Obg-like ATPase 1 OS=Mus musculus OX=10090 GN=Ola1 PE=1 SV=1	0	13	102.1	103.7	96.3	102.9	99.2	98.7	102.6	101.7	95.9
P43135	COUP transcription factor 2 OS=Mus musculus OX=10090 GN=Nr2f2 PE=1 SV=2	0	3	101.6	103.3	90.4	93.9	91.8	91.1	87.7	94.6	87.2
Q9D8S4	Oligoribonuclease, mitochondrial OS=Mus musculus OX=10090 GN=Rexo2 PE=1 SV=2	0	7	97.9	95.1	94.2	101	92.9	94.2	107.4	107.5	90.5
O70439	Syntaxin-7 OS=Mus musculus OX=10090 GN=Stx7 PE=1 SV=3	0	3	101.5	95.8	105	98.8	91.8	113.7	94.1	100.3	106
Q9JI38	tRNA pseudouridine(38/39) synthase OS=Mus musculus OX=10090 GN=Pus3 PE=1 SV=2	0	3	100	99	97.2	108.8	87.3	99.9	104.3	96.1	89.9
Q9DCR2	AP-3 complex subunit sigma-1 OS=Mus musculus OX=10090 GN=Ap3s1 PE=1 SV=2	0	6	105	93.8	98	105.5	97.8	94.7	100.3	103.1	85.4
Q5RJH6	Nonsense-mediated mRNA decay factor SMG7 OS=Mus musculus OX=10090 GN=Smg7 PE=2 SV=1	0	6	105.9	92.9	103.7	109.1	99.5	86.6	106.2	74.2	105.6
P52760	2-iminobutanoate/2-iminopropanoate deaminase OS=Mus musculus OX=10090 GN=Rida PE=1 SV=3	0	3	86.7	103.6	113.7	93.9	93.8	105.6	89.9	99	106.6
O89112	Glutathione S-transferase LANCL1 OS=Mus musculus OX=10090 GN=Lancl1 PE=1 SV=1	0	8	107	100.5	106.5	97.5	95.6	110.6	95.7	95.1	106.6
P40336	Vacuolar protein sorting-associated protein 26A OS=Mus musculus OX=10090 GN=Vps26a PE=1 SV=1	0	11	100.4	97.1	103.7	103.2	96.4	99.7	98.3	99	103.9
Q99N87	Small ribosomal subunit protein uS5m OS=Mus musculus OX=10090 GN=Mrps5 PE=1 SV=1	0	8	95.7	103.6	101.1	98.5	106.6	96.4	93.9	108.9	98.3
O35114	Lysosome membrane protein 2 OS=Mus musculus OX=10090 GN=Scarb2 PE=1 SV=3	0	7	93.8	95.4	109.9	99.6	86.9	102.2	99.2	89.9	102.5
O88569	Heterogeneous nuclear ribonucleoproteins A2/B1 OS=Mus musculus OX=10090 GN=Hnrnpa2b1 PE=1 SV=2	0	22	102.2	98.7	100.4	105.2	97.5	95.6	104.3	99.8	97.7
Q99JF8	PC4 and SFRS1-interacting protein OS=Mus musculus OX=10090 GN=Psip1 PE=1 SV=1	0	14	102.7	99.3	99.8	101.5	100.8	100.1	99.6	103.7	99.4
Q9WVQ5	Methylthioribulose-1-phosphate dehydratase OS=Mus musculus OX=10090 GN=Apip PE=1 SV=1	0	3	93.4	90.2	103.9	89.4	87.1	106.4	100.4	94	102.2
P97496	SWI/SNF complex subunit SMARCC1 OS=Mus musculus OX=10090 GN=Smarcc1 PE=1 SV=2	0	25	102.8	99.6	97.5	97.4	107.9	96.1	103.6	102	93.5
P63085	Mitogen-activated protein kinase 1 OS=Mus musculus OX=10090 GN=Mapk1 PE=1 SV=3	0	13	104.2	105.1	113.5	112.5	101	112.1	107.3	105.1	112.3
P58404	Striatin-4 OS=Mus musculus OX=10090 GN=Strn4 PE=1 SV=2	0	5	101.3	105.6	98.7	99.1	99.1	97.3	105	86.8	101.3
Q8BWW4	La-related protein 4 OS=Mus musculus OX=10090 GN=Larp4 PE=1 SV=2	0	12	99.4	101.9	92.6	103.8	106.4	91.1	106.9	98.3	98.6
O88291	DBIRD complex subunit ZNF326 OS=Mus musculus OX=10090 GN=Znf326 PE=1 SV=1	0	12	97.9	97.5	108.7	98	100.3	105	97	96.8	105.7
O70475	UDP-glucose 6-dehydrogenase OS=Mus musculus OX=10090 GN=Ugdh PE=1 SV=1	0	12	104.4	105.9	98.7	108.3	101.2	93.8	100.1	103.9	101.1
Q9CWS0	N(G),N(G)-dimethylarginine dimethylaminohydrolase 1 OS=Mus musculus OX=10090 GN=Ddah1 PE=1 SV=3	0	12	107	103.7	86.7	102.3	100.1	89.1	101.8	100.3	93.4
P17918	Proliferating cell nuclear antigen OS=Mus musculus OX=10090 GN=Pcna PE=1 SV=2	0	16	101.8	104.2	93	99	101	95.9	101	104.6	91.4
P0C7L0	WAS/WASL-interacting protein family member 3 OS=Mus musculus OX=10090 GN=Wipf3 PE=1 SV=1	0	7	103.5	99.5	102.8	107.2	96	99.8	113.6	97.7	102.5
Q8CIE6	Coatomer subunit alpha OS=Mus musculus OX=10090 GN=Copa PE=1 SV=2	0	39	99.9	99.6	104.1	103.8	98.7	102.6	98.8	102	107.2
P97371	Proteasome activator complex subunit 1 OS=Mus musculus OX=10090 GN=Psme1 PE=1 SV=2	0	10	100.1	101.3	92.8	106.9	100.3	89.6	93.7	97.9	102.6
Q922J3	CAP-Gly domain-containing linker protein 1 OS=Mus musculus OX=10090 GN=Clip1 PE=1 SV=1	0	20	101.2	97.7	102.9	111.5	94.2	101.5	97.3	95.2	112.5
Q924C1	Exportin-5 OS=Mus musculus OX=10090 GN=Xpo5 PE=1 SV=1	0	31	111.2	95.9	97.3	104.6	102	96.9	105.3	102.6	96.3
P23475	X-ray repair cross-complementing protein 6 OS=Mus musculus OX=10090 GN=Xrcc6 PE=1 SV=5	0	20	98.1	103.7	106.2	105.2	96.6	106	95.9	102.5	104.7
Q9JIF0	Protein arginine N-methyltransferase 1 OS=Mus musculus OX=10090 GN=Prmt1 PE=1 SV=1	0	15	96.6	99.1	94.1	101.5	97.7	94.9	99.8	99	93.9
Q3UM18	Large subunit GTPase 1 homolog OS=Mus musculus OX=10090 GN=Lsg1 PE=1 SV=2	0	12	100	98.7	112.8	108.6	99	100.2	101.9	104.9	106.1
Q6ZPY7	Lysine-specific demethylase 3B OS=Mus musculus OX=10090 GN=Kdm3b PE=1 SV=3	0	10	100.4	101.5	92.9	101.5	98.2	88.3	96.2	108.1	87.9
P50247	Adenosylhomocysteinase OS=Mus musculus OX=10090 GN=Ahcy PE=1 SV=3	0	20	105.1	103.5	96.5	107.1	103.5	95.7	102.3	101.7	100.2
Q9DBZ5	Eukaryotic translation initiation factor 3 subunit K OS=Mus musculus OX=10090 GN=Eif3k PE=1 SV=1	0	7	107	99.9	92	91	95.4	111	104.7	103.4	90.9
P62897	Cytochrome c, somatic OS=Mus musculus OX=10090 GN=Cycs PE=1 SV=2	0	7	94.8	100.4	104.4	96.5	85.9	107.8	99.2	94	104
O88271	Craniofacial development protein 1 OS=Mus musculus OX=10090 GN=Cfdp1 PE=1 SV=1	0	8	102.5	99.6	92.6	102.8	100.9	93.4	91.5	106.1	98
Q8R3V5	Endophilin-B2 OS=Mus musculus OX=10090 GN=Sh3glb2 PE=1 SV=2	0	3	97.8	101.2	85.5	99.5	101.3	92.2	102.3	98.1	96.6
P70336	Rho-associated protein kinase 2 OS=Mus musculus OX=10090 GN=Rock2 PE=1 SV=1	0	23	99.2	98.1	105.5	95.4	99.9	104.2	100.8	97.6	101.4
Q921I2	Kelch domain-containing protein 4 OS=Mus musculus OX=10090 GN=Klhdc4 PE=2 SV=2	0	12	101.1	104.2	105.3	105.3	102.2	108.8	97.4	102.8	109
P52734	FYVE, RhoGEF and PH domain-containing protein 1 OS=Mus musculus OX=10090 GN=Fgd1 PE=1 SV=2	0	13	104.4	97.7	96.1	102.9	99.5	89.7	100.7	99.8	100.9
Q9D937	Uncharacterized protein C11orf98 homolog OS=Mus musculus OX=10090 PE=1 SV=1	0	4	84.8	112.4	106.8	101	89.8	107.4	97.1	93.8	110.5
Q80YV3	Transformation/transcription domain-associated protein OS=Mus musculus OX=10090 GN=Trrap PE=1 SV=2	0	12	103.6	93.5	100	100.8	102.6	105.8	100.8	90	108.2
Q8BRH0	Protein O-mannosyl-transferase TMTC3 OS=Mus musculus OX=10090 GN=Tmtc3 PE=1 SV=2	0	5	102.4	102.7	89.5	101	95.2	89.1	96	101.5	98.4
Q923D4	Splicing factor 3B subunit 5 OS=Mus musculus OX=10090 GN=Sf3b5 PE=1 SV=1	0	4	100.5	107.4	90.6	103	98	92.8	100.4	99.3	93.4
Q9D4H9	PHD finger protein 14 OS=Mus musculus OX=10090 GN=Phf14 PE=1 SV=2	0	7	102	94.7	96.9	101.2	109.5	82.2	100.4	98	91.6
Q60790	Ras GTPase-activating protein 3 OS=Mus musculus OX=10090 GN=Rasa3 PE=1 SV=2	0	5	90.1	87.7	131.7	103.4	104.9	100.2	95.6	103.6	107.1
Q91VH6	Protein MEMO1 OS=Mus musculus OX=10090 GN=Memo1 PE=1 SV=1	0	5	96.2	104.9	101.7	90.6	103.6	105.8	96	95.4	123.5
Q9JMH9	Unconventional myosin-XVIIIa OS=Mus musculus OX=10090 GN=Myo18a PE=1 SV=2	0	13	94.1	89.9	97.8	92.6	94.5	101.5	94.4	84	98.6
Q80Y44	Probable ATP-dependent RNA helicase DDX10 OS=Mus musculus OX=10090 GN=Ddx10 PE=1 SV=2	0	14	96.1	99.7	106.1	100.4	101.5	98.7	101.1	97.9	99.5
Q6EJB6	U3 small nucleolar RNA-associated protein 14 homolog B OS=Mus musculus OX=10090 GN=Utp14b PE=1 SV=2	0	3	105.4	101.1	93.6	106.4	101	93.4	104.4	99.4	95.5
Q6Y7W8	GRB10-interacting GYF protein 2 OS=Mus musculus OX=10090 GN=Gigyf2 PE=1 SV=2	0	20	104.9	100.8	93.5	103.1	95.5	106.6	104.8	94.3	103.5
Q9DD18	D-aminoacyl-tRNA deacylase 1 OS=Mus musculus OX=10090 GN=Dtd1 PE=1 SV=2	0	4	122.1	80.2	82.8	117	98.9	95.8	95.5	100.2	102.1
P61514	Large ribosomal subunit protein eL43 OS=Mus musculus OX=10090 GN=Rpl37a PE=1 SV=2	0	7	101.9	96.3	104.8	102.7	94.5	100.6	100.5	99.5	95.7
P51150	Ras-related protein Rab-7a OS=Mus musculus OX=10090 GN=Rab7a PE=1 SV=2	0	14	94.5	98.9	107.9	99.6	97.5	98.1	104.1	97.8	98.2
Q7TMF3	NADH dehydrogenase [ubiquinone] 1 alpha subcomplex subunit 12 OS=Mus musculus OX=10090 GN=Ndufa12 PE=1 SV=2	0	5	96.5	98	104.3	98.7	98.3	98.9	92.7	103.4	99.1
Q9DC71	Small ribosomal subunit protein uS15m OS=Mus musculus OX=10090 GN=Mrps15 PE=1 SV=2	0	7	89.1	105	106	94.4	75.4	114.1	97.2	100.6	103.2
P42125	Enoyl-CoA delta isomerase 1, mitochondrial OS=Mus musculus OX=10090 GN=Eci1 PE=1 SV=2	0	7	92	101.9	108.2	95.7	98.2	109	93.9	93.6	106.6
P51855	Glutathione synthetase OS=Mus musculus OX=10090 GN=Gss PE=1 SV=1	0	8	97.7	97	99.2	98.3	96.2	107.7	95	93.7	112.6
Q7TNV0	Protein DEK OS=Mus musculus OX=10090 GN=Dek PE=1 SV=1	0	11	100.5	105.4	96.5	106.7	100.1	98	103	99.5	99.4
P28741	Kinesin-like protein KIF3A OS=Mus musculus OX=10090 GN=Kif3a PE=1 SV=2	0	5	102.3	94.7	97.9	94.4	91.5	97.4	86.3	92.1	119.2
Q9DBE8	Alpha-1,3/1,6-mannosyltransferase ALG2 OS=Mus musculus OX=10090 GN=Alg2 PE=1 SV=2	0	8	95.8	94.7	112.2	96.8	96.8	110.4	97.2	99.6	104.3
O54962	Barrier-to-autointegration factor OS=Mus musculus OX=10090 GN=Banf1 PE=1 SV=1	0	6	87.4	89.6	113.7	96.7	93.6	104.7	103.3	82	107.4
Q8R001	Microtubule-associated protein RP/EB family member 2 OS=Mus musculus OX=10090 GN=Mapre2 PE=1 SV=1	0	6	98.6	92.2	97.2	100.1	98.2	99.1	114.8	88.1	95.2
Q8BK67	Protein RCC2 OS=Mus musculus OX=10090 GN=Rcc2 PE=1 SV=1	0	24	101.7	98.4	92.6	98.4	98.5	96.3	98.6	100.9	91.8
Q61029	Lamina-associated polypeptide 2, isoforms beta/delta/epsilon/gamma OS=Mus musculus OX=10090 GN=Tmpo PE=1 SV=4	0	11	101.7	99.3	88.6	101.3	98.1	93	99.2	98.4	95.5
Q8BH59	Electrogenic aspartate/glutamate antiporter SLC25A12, mitochondrial OS=Mus musculus OX=10090 GN=Slc25a12 PE=1 SV=1	0	7	94.6	94.2	113.6	107	92.5	101.4	96	94.8	109.6
Q3V1H1	Cytoskeleton-associated protein 2 OS=Mus musculus OX=10090 GN=Ckap2 PE=1 SV=1	0	11	101.8	93.6	109.5	97.7	96.8	111.8	99.5	91.6	111.8
Q8R5A0	N-lysine methyltransferase SMYD2 OS=Mus musculus OX=10090 GN=Smyd2 PE=1 SV=1	0	7	94.8	108.3	108.8	108.7	100.5	93.3	104.7	100.3	100.2
Q8K2P7	Sodium-coupled neutral amino acid symporter 1 OS=Mus musculus OX=10090 GN=Slc38a1 PE=1 SV=1	0	5	105.2	101.2	90.5	100.7	102.3	96.5	105.2	97.3	92.9
Q8VDP3	[F-actin]-monooxygenase MICAL1 OS=Mus musculus OX=10090 GN=Mical1 PE=1 SV=1	0	7	92.6	97.2	94.5	102.1	89.6	101.1	111.6	92.4	90.5
Q99MK8	Beta-adrenergic receptor kinase 1 OS=Mus musculus OX=10090 GN=Grk2 PE=1 SV=2	0	6	106.5	94.9	96.3	99	97.9	100	100.1	103.1	89.8
Q8R1F9	Ribonuclease P protein subunit p40 OS=Mus musculus OX=10090 GN=Rpp40 PE=2 SV=2	0	4	91.4	103	98.8	112.1	100.8	90.3	93.5	96.6	102
Q9DBC3	Cap-specific mRNA (nucleoside-2'-O-)-methyltransferase 1 OS=Mus musculus OX=10090 GN=Cmtr1 PE=1 SV=1	0	9	96.6	100.9	108.4	101	94.5	103.3	102.4	97.2	99.4
Q91W90	Thioredoxin domain-containing protein 5 OS=Mus musculus OX=10090 GN=Txndc5 PE=1 SV=2	0	12	100.1	92.4	92	103.3	95.3	96.6	104.4	93.9	96.2
Q91XD6	Vacuolar protein-sorting-associated protein 36 OS=Mus musculus OX=10090 GN=Vps36 PE=1 SV=1	0	13	91	110.9	109.7	99.2	107.3	107.6	98.5	105.6	103.6
A2RSY6	TRMT1-like protein OS=Mus musculus OX=10090 GN=Trmt1l PE=1 SV=1	0	3	101.3	100	104.5	110.5	107.7	84.7	104.1	82.9	106.7
Q61771	Kinesin-like protein KIF3B OS=Mus musculus OX=10090 GN=Kif3b PE=1 SV=1	0	5	96.3	95.9	105.8	90.6	106.5	99.7	94.7	103.1	101.7
P61161	Actin-related protein 2 OS=Mus musculus OX=10090 GN=Actr2 PE=1 SV=1	0	13	104.3	96	94.5	102.5	95.5	95.1	101.1	99.9	96.1
Q8BWW9	Serine/threonine-protein kinase N2 OS=Mus musculus OX=10090 GN=Pkn2 PE=1 SV=3	0	10	102.6	94.5	92.4	106.1	98.3	90.8	101.3	99.9	94.5
Q99M04	Lipoyl synthase, mitochondrial OS=Mus musculus OX=10090 GN=Lias PE=1 SV=1	0	4	92.1	101.9	93	107.6	98.6	95.9	104.6	98.2	89.7
Q99LN9	Deoxyhypusine hydroxylase OS=Mus musculus OX=10090 GN=Dohh PE=1 SV=2	0	8	101.1	100.5	89.3	107.8	97.5	85.3	101.2	101.7	97.5
Q91YQ5	Dolichyl-diphosphooligosaccharide--protein glycosyltransferase subunit 1 OS=Mus musculus OX=10090 GN=Rpn1 PE=1 SV=1	0	31	100.3	98.7	101.9	97.1	103.1	102.8	98.5	100.4	103.2
Q8BVE3	V-type proton ATPase subunit H OS=Mus musculus OX=10090 GN=Atp6v1h PE=1 SV=1	0	7	97.1	94.9	111.1	90.6	97.1	115.9	98.4	92.7	108
Q07832	Serine/threonine-protein kinase PLK1 OS=Mus musculus OX=10090 GN=Plk1 PE=1 SV=2	0	16	103.9	105.2	91.1	111.1	92.3	93.7	93.2	107.9	96
Q9D7Z3	Nucleolar protein 7 OS=Mus musculus OX=10090 GN=Nol7 PE=1 SV=1	0	3	101.2	91.4	102.8	106	108.8	85.9	100.5	98.3	101.6
Q8BH74	Nuclear pore complex protein Nup107 OS=Mus musculus OX=10090 GN=Nup107 PE=1 SV=1	0	10	105.7	103.6	93.4	102.5	95	98.7	101.8	92.6	103
P57784	U2 small nuclear ribonucleoprotein A' OS=Mus musculus OX=10090 GN=Snrpa1 PE=1 SV=2	0	11	100.2	101.8	101.1	102.6	103.7	93.7	103.3	100.7	95
Q8BYH7	TBC1 domain family member 17 OS=Mus musculus OX=10090 GN=Tbc1d17 PE=1 SV=2	0	7	104.4	98.9	99.5	102.9	103.8	94.3	100.5	103.2	93.1
Q8R5A6	TBC1 domain family member 22A OS=Mus musculus OX=10090 GN=Tbc1d22a PE=1 SV=3	0	3	106.6	101.8	95.5	103.1	99.2	91.6	90.2	110.9	97.5
P99028	Cytochrome b-c1 complex subunit 6, mitochondrial OS=Mus musculus OX=10090 GN=Uqcrh PE=1 SV=2	0	5	55.5	125.8	126.2	79.3	95	117.2	103.8	90.2	100.6
P23506	Protein-L-isoaspartate(D-aspartate) O-methyltransferase OS=Mus musculus OX=10090 GN=Pcmt1 PE=1 SV=3	0	10	94.2	101.6	109.5	103.1	92.7	114.6	100.7	101.3	105.5
Q80U58	Pumilio homolog 2 OS=Mus musculus OX=10090 GN=Pum2 PE=1 SV=2	0	6	103.3	105.4	94.5	104	105.8	91.5	104.4	101.2	93.6
P35979	Large ribosomal subunit protein uL11 OS=Mus musculus OX=10090 GN=Rpl12 PE=1 SV=2	0	11	85.5	112.8	105.9	94.6	102.5	102.3	96.3	105.3	95.8
Q99M87	DnaJ homolog subfamily A member 3, mitochondrial OS=Mus musculus OX=10090 GN=Dnaja3 PE=1 SV=1	0	7	100.5	98.4	107.8	100.1	93.9	106	99.5	97.2	103.7
Q9CPR5	Large ribosomal subunit protein uL15m OS=Mus musculus OX=10090 GN=Mrpl15 PE=1 SV=1	0	10	95.9	100.1	101.7	99.2	107.1	94.1	100.3	106.9	87.6
Q8BL66	Early endosome antigen 1 OS=Mus musculus OX=10090 GN=Eea1 PE=1 SV=2	0	28	102.1	97.4	105.6	99.5	92.7	109.4	102.2	90	109.2
Q8C3Y4	Kinetochore-associated protein 1 OS=Mus musculus OX=10090 GN=Kntc1 PE=1 SV=2	0	17	103	101.2	96.9	105	97.8	94.8	96.6	99.4	100.4
Q9CQ79	Thioredoxin domain-containing protein 9 OS=Mus musculus OX=10090 GN=Txndc9 PE=1 SV=1	0	8	104.6	96.6	97.8	104.3	100.2	93.5	101.7	98.1	97.3
Q9QYE6	Golgin subfamily A member 5 OS=Mus musculus OX=10090 GN=Golga5 PE=1 SV=2	0	10	95.6	98	105	98.1	95.3	104.6	101.7	95.7	106.4
P35601	Replication factor C subunit 1 OS=Mus musculus OX=10090 GN=Rfc1 PE=1 SV=2	0	20	103.5	99.9	103.7	103.7	102.1	94.2	101.2	103.1	96.1
Q9JM76	Actin-related protein 2/3 complex subunit 3 OS=Mus musculus OX=10090 GN=Arpc3 PE=1 SV=3	0	9	103.6	95.2	95.4	99	97.8	100.7	102.3	113.1	89.1
P70441	Na(+)/H(+) exchange regulatory cofactor NHE-RF1 OS=Mus musculus OX=10090 GN=Nherf1 PE=1 SV=3	0	10	100.9	102.5	114.3	100.1	97.1	106.4	109	103.8	106.4
A2AJ15	Endoplasmic reticulum mannosyl-oligosaccharide 1,2-alpha-mannosidase OS=Mus musculus OX=10090 GN=Man1b1 PE=1 SV=1	0	4	90.7	99.1	96.1	95.8	103.2	105.1	98.5	82.8	115.3
Q8VCN9	Tubulin-specific chaperone C OS=Mus musculus OX=10090 GN=Tbcc PE=1 SV=1	0	6	100.2	95	107.3	97	91.7	105.8	97.4	92.1	112.2
Q8K2F8	Protein LSM14 homolog A OS=Mus musculus OX=10090 GN=Lsm14a PE=1 SV=1	0	11	94.5	95.9	97.1	99.9	99.7	92.6	99.8	95	94.6
P52503	NADH dehydrogenase [ubiquinone] iron-sulfur protein 6, mitochondrial OS=Mus musculus OX=10090 GN=Ndufs6 PE=1 SV=2	0	3	91.2	98.5	110.8	103.2	89.3	104.3	100.9	98	98.4
Q8R0X7	Sphingosine-1-phosphate lyase 1 OS=Mus musculus OX=10090 GN=Sgpl1 PE=1 SV=1	0	6	96.1	102.7	104.5	97	97.3	105.4	99.3	103.8	104.4
Q9DCL8	Protein phosphatase inhibitor 2 OS=Mus musculus OX=10090 GN=Ppp1r2 PE=1 SV=3	0	3	102.7	91	115.6	93.3	103.6	108.9	101.7	94.2	115.2
P46467	Vacuolar protein sorting-associated protein 4B OS=Mus musculus OX=10090 GN=Vps4b PE=1 SV=2	0	9	102.1	105.5	96.6	102.3	107.8	92.4	100.9	97.4	98.9
Q3TDD9	Protein phosphatase 1 regulatory subunit 21 OS=Mus musculus OX=10090 GN=Ppp1r21 PE=1 SV=2	0	8	91.6	98.3	104	98.6	101.5	98.8	93.2	95.8	106.9
Q9JK30	Origin recognition complex subunit 3 OS=Mus musculus OX=10090 GN=Orc3 PE=1 SV=1	0	5	90	95.9	105.2	104.2	103.1	93.4	102.8	101	91.7
Q9CY16	Small ribosomal subunit protein bS1m OS=Mus musculus OX=10090 GN=Mrps28 PE=1 SV=1	0	4	102.7	94	107.6	103	100	102.3	109.6	95.3	99.1
P97351	Small ribosomal subunit protein eS1 OS=Mus musculus OX=10090 GN=Rps3a PE=1 SV=3	0	23	98.9	95.3	109.3	97.8	100.4	101.3	97.2	106.3	98.7
Q99KF1	Transmembrane emp24 domain-containing protein 9 OS=Mus musculus OX=10090 GN=Tmed9 PE=1 SV=2	0	2	100.6	97.7	104.8	101.3	107	107.5	111.4	98.2	107.9
Q6ZPJ3	(E3-independent) E2 ubiquitin-conjugating enzyme UBE2O OS=Mus musculus OX=10090 GN=Ube2o PE=1 SV=3	0	11	102.2	99.4	107	109.5	105.9	95.9	106	97.6	102
Q921M4	Golgin subfamily A member 2 OS=Mus musculus OX=10090 GN=Golga2 PE=1 SV=3	0	8	97.1	98.1	104.1	82.9	122.8	95.4	90.8	99	104.1
Q6NXW6	Cell cycle checkpoint protein RAD17 OS=Mus musculus OX=10090 GN=Rad17 PE=1 SV=2	0	3	106.8	80.5	106.2	95	104.5	108.1	97.8	106.7	99.9
Q99LH1	Nucleolar GTP-binding protein 2 OS=Mus musculus OX=10090 GN=Gnl2 PE=1 SV=2	0	17	104	101.1	94.2	98.2	105	100	102.7	102	96.7
Q80UG5	Septin-9 OS=Mus musculus OX=10090 GN=Septin9 PE=1 SV=1	0	28	100.7	100.3	106.3	98.6	100.2	106.9	104.2	99.6	97.6
Q8R4R6	Nucleoporin NUP35 OS=Mus musculus OX=10090 GN=Nup35 PE=1 SV=2	0	9	98.1	99.2	102.2	103.8	95.4	97	93.8	102.7	103.2
Q99J47	Dehydrogenase/reductase SDR family member 7B OS=Mus musculus OX=10090 GN=Dhrs7b PE=1 SV=1	0	7	93.6	96.5	109.1	91.8	94.1	107.5	101.3	88.9	104.6
Q9D0A3	Arpin OS=Mus musculus OX=10090 GN=Arpin PE=1 SV=1	0	8	95.1	97.9	102	93.9	98.9	104.8	96.1	105.6	94.6
Q8R0A0	General transcription factor IIF subunit 2 OS=Mus musculus OX=10090 GN=Gtf2f2 PE=1 SV=1	0	11	101.1	104.5	104	106.3	102.4	97.1	106.3	103.3	104.5
Q91YU8	Suppressor of SWI4 1 homolog OS=Mus musculus OX=10090 GN=Ppan PE=1 SV=2	0	8	102.4	108.8	96.1	101.3	109.1	94.8	100.3	102.9	93.6
Q8BMZ5	tRNA-splicing endonuclease subunit Sen34 OS=Mus musculus OX=10090 GN=Tsen34 PE=2 SV=2	0	6	100.5	100.3	89.5	99	102.6	95.9	111.4	96.1	86.5
Q8VHK9	ATP-dependent DNA/RNA helicase DHX36 OS=Mus musculus OX=10090 GN=Dhx36 PE=1 SV=2	0	15	106	100.5	100.9	106.6	98.8	97.7	102.6	105.2	102.5
P57722	Poly(rC)-binding protein 3 OS=Mus musculus OX=10090 GN=Pcbp3 PE=1 SV=3	0	6	74.4	119.7	113.8	95.6	104.3	102.9	99.8	103.7	94.8
Q61733	Small ribosomal subunit protein mS31 OS=Mus musculus OX=10090 GN=Mrps31 PE=1 SV=1	0	11	98.6	101.1	91.9	101.4	95.4	92.7	100.7	94.5	89
Q7SIG6	Arf-GAP with SH3 domain, ANK repeat and PH domain-containing protein 2 OS=Mus musculus OX=10090 GN=Asap2 PE=1 SV=3	0	4	87.5	103.4	120.8	96.8	98.2	102	83.5	103.1	136.9
Q9JHW2	Omega-amidase NIT2 OS=Mus musculus OX=10090 GN=Nit2 PE=1 SV=1	0	7	98.4	92	106.5	98.5	94.1	113.5	99.2	94.5	109.7
P57724	Poly(rC)-binding protein 4 OS=Mus musculus OX=10090 GN=Pcbp4 PE=1 SV=1	0	6	95.7	86.9	113.6	108.1	101.3	90.5	102.4	108.2	88.5
Q3TEA8	Heterochromatin protein 1-binding protein 3 OS=Mus musculus OX=10090 GN=Hp1bp3 PE=1 SV=1	0	13	93.8	103.5	104.3	91.4	100	100.9	93.8	100.9	102.2
Q9CPU0	Lactoylglutathione lyase OS=Mus musculus OX=10090 GN=Glo1 PE=1 SV=3	0	9	102.6	98.5	108	101.1	98.2	108.8	101.7	99	107.8
P34022	Ran-specific GTPase-activating protein OS=Mus musculus OX=10090 GN=Ranbp1 PE=1 SV=2	0	7	103.5	101.3	100.1	107.6	101.3	100.5	106.6	101.7	98.3
E9QAT4	Protein transport protein Sec16A OS=Mus musculus OX=10090 GN=Sec16a PE=1 SV=1	0	18	97.4	96.2	111.6	82.7	106.4	111.1	99.5	99.7	111.3
Q9DBR1	5'-3' exoribonuclease 2 OS=Mus musculus OX=10090 GN=Xrn2 PE=1 SV=1	0	20	100.4	99.2	97.5	101.4	99	91.9	99.1	103.2	96.6
Q9DC61	Mitochondrial-processing peptidase subunit alpha OS=Mus musculus OX=10090 GN=Pmpca PE=1 SV=1	0	13	101.2	95.1	97.2	98.1	96.5	97.4	99.2	96.7	95.2
P62334	26S proteasome regulatory subunit 10B OS=Mus musculus OX=10090 GN=Psmc6 PE=1 SV=1	0	20	97.3	95.7	107.6	100.9	97.9	101.8	97.6	98.9	103.9
P25444	Small ribosomal subunit protein uS5 OS=Mus musculus OX=10090 GN=Rps2 PE=1 SV=3	0	16	99.9	105.5	96.6	100.6	104.6	98.2	100.5	103.6	98
Q9JKR6	Hypoxia up-regulated protein 1 OS=Mus musculus OX=10090 GN=Hyou1 PE=1 SV=1	0	42	106.7	101.7	109.5	106.5	106	107.2	105.8	103.3	108.1
Q8QZT1	Acetyl-CoA acetyltransferase, mitochondrial OS=Mus musculus OX=10090 GN=Acat1 PE=1 SV=1	0	15	93.4	100.3	99.8	93.8	99.1	100.7	99.2	92.6	98.8
Q8C2Q3	RNA-binding protein 14 OS=Mus musculus OX=10090 GN=Rbm14 PE=1 SV=1	0	21	101.1	98.6	103.8	97.3	101.7	104.1	95.1	98.2	106
Q61595	Kinectin OS=Mus musculus OX=10090 GN=Ktn1 PE=1 SV=1	0	38	99.8	103.7	106	105.1	102.7	97.3	104.1	99.7	100.3
Q5FWK3	Rho GTPase-activating protein 1 OS=Mus musculus OX=10090 GN=Arhgap1 PE=1 SV=1	0	9	98.8	99.4	107.6	110.5	110.2	100.2	93.8	101	112.2
P68037	Ubiquitin-conjugating enzyme E2 L3 OS=Mus musculus OX=10090 GN=Ube2l3 PE=1 SV=1	0	4	110.8	96.2	104.1	111.9	105.8	92.1	102	105.4	99.5
Q91VR8	Protein BRICK1 OS=Mus musculus OX=10090 GN=Brk1 PE=1 SV=1	0	4	98.5	99.1	105.8	101.6	100.1	106.1	93.5	102.8	101.5
Q63829	COMM domain-containing protein 3 OS=Mus musculus OX=10090 GN=Commd3 PE=1 SV=1	0	3	100.3	94.9	105	99.2	95.2	107.8	89.8	99.9	117.5
Q9ESU6	Bromodomain-containing protein 4 OS=Mus musculus OX=10090 GN=Brd4 PE=1 SV=2	0	7	101.6	103.9	96.1	103.1	108.2	95.4	99.8	99.8	97.7
Q9WV98	Mitochondrial import inner membrane translocase subunit Tim9 OS=Mus musculus OX=10090 GN=Timm9 PE=1 SV=1	0	4	99.6	92.7	95.5	103	94.2	91.3	99.9	96.6	95.6
Q8VEK0	Cell cycle control protein 50A OS=Mus musculus OX=10090 GN=Tmem30a PE=1 SV=1	0	7	87.8	80.2	129.3	95.7	96.9	109.7	103.6	92	108.6
P60487	Chronophin OS=Mus musculus OX=10090 GN=Pdxp PE=1 SV=1	0	8	97.3	87.2	102.4	93	98.2	104.1	91.8	102	111.9
Q8QZV7	Integrator complex subunit 13 OS=Mus musculus OX=10090 GN=IntS13 PE=1 SV=2	0	13	96.9	97.2	104.2	102.1	99.2	99.8	99.9	97.5	107.6
P43247	DNA mismatch repair protein Msh2 OS=Mus musculus OX=10090 GN=Msh2 PE=1 SV=1	0	29	96.9	99.7	95	107.6	95.9	94.1	102.5	94.2	95.9
Q9DCH4	Eukaryotic translation initiation factor 3 subunit F OS=Mus musculus OX=10090 GN=Eif3f PE=1 SV=2	0	12	102.7	97.2	100.1	97.7	104.3	96	104.7	102.2	94.5
Q9Z0E0	Neurochondrin OS=Mus musculus OX=10090 GN=Ncdn PE=1 SV=1	0	4	98.3	93.9	101.3	81	103.3	123.6	93.3	98.5	103.8
Q9WUN2	Serine/threonine-protein kinase TBK1 OS=Mus musculus OX=10090 GN=Tbk1 PE=1 SV=1	0	2	107.5	100.9	103.8	95.1	97.2	98.7	98	86.8	114.6
Q99KI3	ER membrane protein complex subunit 3 OS=Mus musculus OX=10090 GN=Emc3 PE=1 SV=3	0	5	96.6	98.8	103.4	91.5	105	103.2	99.4	100.7	99.3
Q7TPR4	Alpha-actinin-1 OS=Mus musculus OX=10090 GN=Actn1 PE=1 SV=1	0	26	102.8	100.1	96.6	104.2	97.6	95.7	102.1	102.6	94.6
Q9JIS8	Solute carrier family 12 member 4 OS=Mus musculus OX=10090 GN=Slc12a4 PE=1 SV=2	0	9	88.6	105.1	118	103.1	92.6	113.4	104.7	88.7	113
Q6ZPE2	Myotubularin-related protein 5 OS=Mus musculus OX=10090 GN=Sbf1 PE=1 SV=2	0	10	102.2	115.5	94.1	100.5	98.4	103.5	88.5	104.6	111.4
Q9ERS2	NADH dehydrogenase [ubiquinone] 1 alpha subcomplex subunit 13 OS=Mus musculus OX=10090 GN=Ndufa13 PE=1 SV=3	0	3	97.2	105.7	101	100.5	106.3	111.7	91.4	98.9	105.1
Q80YQ2	Mediator of RNA polymerase II transcription subunit 23 OS=Mus musculus OX=10090 GN=Med23 PE=1 SV=2	0	4	145.7	64.4	94	105.8	88.9	92	101.8	105.3	100.5
Q921M7	CYFIP-related Rac1 interactor B OS=Mus musculus OX=10090 GN=Cyrib PE=1 SV=1	0	9	76.7	124.3	123.1	92.5	114.5	105.9	100.2	99.7	105.2
P60335	Poly(rC)-binding protein 1 OS=Mus musculus OX=10090 GN=Pcbp1 PE=1 SV=1	0	8	102.5	97.9	95.2	102.7	101.5	89.9	101.1	101.4	90.6
Q91VC3	Eukaryotic initiation factor 4A-III OS=Mus musculus OX=10090 GN=Eif4a3 PE=1 SV=3	0	16	103.4	101.6	97.1	107.6	97.9	99.5	103.7	106.8	97.6
P47856	Glutamine--fructose-6-phosphate aminotransferase [isomerizing] 1 OS=Mus musculus OX=10090 GN=Gfpt1 PE=1 SV=3	0	14	104.9	99.6	102.3	95	104.3	101.1	100.5	99	106.3
Q8CGC6	RNA-binding protein 28 OS=Mus musculus OX=10090 GN=Rbm28 PE=1 SV=4	0	17	98.6	99.8	101	99.3	103.1	97.1	105	101	96.8
P33609	DNA polymerase alpha catalytic subunit OS=Mus musculus OX=10090 GN=Pola1 PE=1 SV=2	0	17	102	98	94.1	104.7	102.1	93.2	95.4	102.1	95.6
Q3TWW8	Serine/arginine-rich splicing factor 6 OS=Mus musculus OX=10090 GN=Srsf6 PE=1 SV=1	0	9	96.7	100.5	104.2	101.1	91.9	103.2	94	109.2	105.3
Q9DBR7	Protein phosphatase 1 regulatory subunit 12A OS=Mus musculus OX=10090 GN=Ppp1r12a PE=1 SV=2	0	22	100.9	99.2	97.1	101.8	97.9	95.4	98	102.3	95.3
O35344	Importin subunit alpha-4 OS=Mus musculus OX=10090 GN=Kpna3 PE=1 SV=1	0	4	90	80	143.2	108.6	104.6	93.4	98.1	99.8	103.8
Q9D9Z5	DET1- and DDB1-associated protein 1 OS=Mus musculus OX=10090 GN=Dda1 PE=1 SV=1	0	5	97.7	96	102.1	98.3	105.3	97.4	96.6	99.5	102.7
Q9WTN0	Geranylgeranyl pyrophosphate synthase OS=Mus musculus OX=10090 GN=Ggps1 PE=1 SV=1	0	3	107.1	93.2	109.8	96.8	97.7	107.6	98.4	92.6	107.5
O88587	Catechol O-methyltransferase OS=Mus musculus OX=10090 GN=Comt PE=1 SV=2	0	4	99.9	104.9	95.9	112.4	95	89.3	102.9	101.7	103
Q9JLV1	BAG family molecular chaperone regulator 3 OS=Mus musculus OX=10090 GN=Bag3 PE=1 SV=2	0	18	98.9	101.3	104.4	102.6	101.7	100.5	99.6	98.5	101.1
Q99JX4	Eukaryotic translation initiation factor 3 subunit M OS=Mus musculus OX=10090 GN=Eif3m PE=1 SV=1	0	12	101.7	101.3	92.8	102.3	100.6	95	105.1	102.9	92.1
Q923T9	Calcium/calmodulin-dependent protein kinase type II subunit gamma OS=Mus musculus OX=10090 GN=Camk2g PE=1 SV=1	0	6	104	93.8	104.1	86.8	90.4	117.8	96.3	95.4	112
Q9D0K2	Succinyl-CoA:3-ketoacid coenzyme A transferase 1, mitochondrial OS=Mus musculus OX=10090 GN=Oxct1 PE=1 SV=1	0	18	101.8	101.4	92	101.2	95.6	96.2	103.1	100.1	96.5
P48758	Carbonyl reductase [NADPH] 1 OS=Mus musculus OX=10090 GN=Cbr1 PE=1 SV=3	0	10	96.2	107.2	98.5	95.8	94.8	110.6	96.2	97.9	100
Q8C854	Myelin expression factor 2 OS=Mus musculus OX=10090 GN=Myef2 PE=1 SV=1	0	15	101.6	99.6	104.1	104.2	97.4	102.9	97.1	101.7	109
P14685	26S proteasome non-ATPase regulatory subunit 3 OS=Mus musculus OX=10090 GN=Psmd3 PE=1 SV=3	0	29	103.9	100.6	103.3	102.8	100.3	104.9	102.7	97.1	106
P47738	Aldehyde dehydrogenase, mitochondrial OS=Mus musculus OX=10090 GN=Aldh2 PE=1 SV=1	0	18	98.9	105.6	107	102.3	100.6	107.3	101.7	102.7	108.1
P17156	Heat shock-related 70 kDa protein 2 OS=Mus musculus OX=10090 GN=Hspa2 PE=1 SV=2	0	7	107	105.2	105.8	101.8	100.7	108.8	98.5	96	112
E9PZM4	Chromodomain-helicase-DNA-binding protein 2 OS=Mus musculus OX=10090 GN=Chd2 PE=1 SV=1	0	5	98.5	96.3	105.1	106.6	89.5	108.2	100.3	97.1	112.7
Q9CWX4	Pseudouridylate synthase RPUSD4, mitochondrial OS=Mus musculus OX=10090 GN=Rpusd4 PE=2 SV=1	0	4	112.1	96.3	94	97.3	110.4	88.8	103.9	107.2	92
Q9D600	DNA replication complex GINS protein PSF2 OS=Mus musculus OX=10090 GN=Gins2 PE=1 SV=1	0	5	112	94	99.2	106.6	105.2	93.5	93.1	109.9	98.5
E9Q7E2	AT-rich interactive domain-containing protein 2 OS=Mus musculus OX=10090 GN=Arid2 PE=1 SV=1	0	17	104.6	102.8	92.1	96.7	103.6	104.3	101	99.8	97
Q99KK2	N-acylneuraminate cytidylyltransferase OS=Mus musculus OX=10090 GN=Cmas PE=1 SV=2	0	6	99.2	97.9	114.2	104.2	102.1	106.6	101.1	104.2	102.2
Q7TMY4	THO complex subunit 7 homolog OS=Mus musculus OX=10090 GN=Thoc7 PE=1 SV=2	0	4	102.4	98.8	97.4	105.1	100.9	97.4	101.1	100.3	97.1
Q6PDI5	Proteasome adapter and scaffold protein ECM29 OS=Mus musculus OX=10090 GN=Ecpas PE=1 SV=3	0	36	100.6	98.6	99	102.3	100.5	96	102.6	96.9	99.4
Q6A028	Switch-associated protein 70 OS=Mus musculus OX=10090 GN=Swap70 PE=1 SV=2	0	6	98.2	96.8	120	96	96	110.6	98.8	97	107.7
Q9Z0H3	SWI/SNF-related matrix-associated actin-dependent regulator of chromatin subfamily B member 1 OS=Mus musculus OX=10090 GN=Smarcb1 PE=1 SV=1	0	6	101.8	102.2	103.3	108.2	98.2	92.8	99.1	98.9	95.8
Q8R344	Coiled-coil domain-containing protein 12 OS=Mus musculus OX=10090 GN=Ccdc12 PE=1 SV=2	0	5	99.8	101.1	105.2	97.7	103.4	103.3	102.6	97.9	99.3
Q3UQ44	Ras GTPase-activating-like protein IQGAP2 OS=Mus musculus OX=10090 GN=Iqgap2 PE=1 SV=2	0	13	105.3	95	86.3	101.8	91.3	95.3	97.8	92.7	100.1
Q9DCM0	Persulfide dioxygenase ETHE1, mitochondrial OS=Mus musculus OX=10090 GN=Ethe1 PE=1 SV=2	0	7	95.2	97.8	110.6	110.9	96.6	98.2	101.5	95	110.3
Q61171	Peroxiredoxin-2 OS=Mus musculus OX=10090 GN=Prdx2 PE=1 SV=3	0	10	100.3	99.3	93.9	103	99.5	92.7	96	109.7	98.8
P35821	Tyrosine-protein phosphatase non-receptor type 1 OS=Mus musculus OX=10090 GN=Ptpn1 PE=1 SV=2	0	8	106	98.3	102.6	97.6	100.9	101.9	92.8	101.5	119.2
Q9WTS6	Teneurin-3 OS=Mus musculus OX=10090 GN=Tenm3 PE=1 SV=1	0	4	92.4	101.6	87.1	99.5	102.2	92.1	105	74.5	128.8
Q6A0A9	Constitutive coactivator of PPAR-gamma-like protein 1 OS=Mus musculus OX=10090 GN=FAM120A PE=1 SV=2	0	16	99.6	101.6	97.1	101.2	94.9	91.1	106.8	102.8	86.3
Q8C7E7	Starch-binding domain-containing protein 1 OS=Mus musculus OX=10090 GN=Stbd1 PE=1 SV=1	0	11	96.7	96.9	103.3	99.9	92.4	110.2	99.3	93.1	107.9
Q99PM9	Uridine-cytidine kinase 2 OS=Mus musculus OX=10090 GN=Uck2 PE=1 SV=1	0	5	115.5	100.3	99.8	102.3	104.7	97.3	109.1	102	94.5
A0A338P6K9	Glutamine and serine-rich protein 1 OS=Mus musculus OX=10090 GN=Qser1 PE=2 SV=1	0	5	97.6	107.8	89.4	98.6	107.9	90.5	103.4	95.1	99.9
O08784	Treacle protein OS=Mus musculus OX=10090 GN=Tcof1 PE=1 SV=1	0	21	96.1	94.6	91	97.2	91.8	89.1	95	95.5	94.8
A2A791	Zinc finger MYM-type protein 4 OS=Mus musculus OX=10090 GN=Zmym4 PE=1 SV=1	0	12	93.7	106.1	90.9	101	102.1	91.6	105.1	96.7	96.8
P48678	Prelamin-A/C OS=Mus musculus OX=10090 GN=Lmna PE=1 SV=2	0	41	103.3	97.4	110.3	104.9	96.1	109.3	103	92.6	115
Q91WM1	Spermatid perinuclear RNA-binding protein OS=Mus musculus OX=10090 GN=Strbp PE=1 SV=1	0	7	102.8	100.7	98.4	98.2	113	98.8	107.4	102.2	91.8
Q9CPW4	Actin-related protein 2/3 complex subunit 5 OS=Mus musculus OX=10090 GN=Arpc5 PE=1 SV=3	0	6	107.2	95.6	98	104	103.2	99.7	105.6	98.1	97.6
O09172	Glutamate--cysteine ligase regulatory subunit OS=Mus musculus OX=10090 GN=Gclm PE=1 SV=1	0	10	99.7	96.2	102.4	93.4	93.2	95.6	90.6	89.2	100.4
O08599	Syntaxin-binding protein 1 OS=Mus musculus OX=10090 GN=Stxbp1 PE=1 SV=2	0	9	107	98	104.1	98.1	94.4	116.2	98.2	98.9	105.9
Q61598	Rab GDP dissociation inhibitor beta OS=Mus musculus OX=10090 GN=Gdi2 PE=1 SV=1	0	21	96.7	97.4	95.9	100	95.8	92.8	98.5	94.2	94.4
Q8VE37	Regulator of chromosome condensation OS=Mus musculus OX=10090 GN=Rcc1 PE=1 SV=1	0	10	102.8	95.1	102.6	99.8	104	98.2	93	106.7	106.8
O35658	Complement component 1 Q subcomponent-binding protein, mitochondrial OS=Mus musculus OX=10090 GN=C1qbp PE=1 SV=1	0	5	102.7	88.9	94.4	103.7	96.6	91.3	86.8	122.2	78.3
Q80UU1	tRNA endonuclease ANKZF1 OS=Mus musculus OX=10090 GN=Ankzf1 PE=1 SV=2	0	6	102.8	102.3	105.5	89	95.4	121	102.9	109.3	98.3
Q91WE2	PSME3-interacting protein OS=Mus musculus OX=10090 GN=Psme3ip1 PE=1 SV=1	0	7	106.3	106.3	99.2	107.7	102.9	92.7	97.6	105.1	100.3
Q9WTK5	Nuclear factor NF-kappa-B p100 subunit OS=Mus musculus OX=10090 GN=Nfkb2 PE=1 SV=1	0	9	102.6	95.1	103.1	90.8	103.1	103.8	98.4	98.3	100.8
Q6PAM1	Alpha-taxilin OS=Mus musculus OX=10090 GN=Txlna PE=1 SV=1	0	16	102.8	101.5	98.9	103.8	103.1	94.2	103.5	100.9	98.3
Q8BJ37	Tyrosyl-DNA phosphodiesterase 1 OS=Mus musculus OX=10090 GN=Tdp1 PE=1 SV=2	0	4	103.4	104.8	95.7	109.7	98.8	97.7	106.3	102.5	105.6
Q9D903	Probable rRNA-processing protein EBP2 OS=Mus musculus OX=10090 GN=Ebna1bp2 PE=2 SV=1	0	13	100.3	101.3	92.7	102.7	103.4	89.3	100.3	97.7	99
Q6PDZ2	TATA box-binding protein-associated factor RNA polymerase I subunit C OS=Mus musculus OX=10090 GN=Taf1c PE=1 SV=1	0	4	97.4	101.9	105	86.4	117.6	108.4	98.5	107.3	93.5
Q9D0F3	Protein ERGIC-53 OS=Mus musculus OX=10090 GN=Lman1 PE=1 SV=1	0	14	100	96.7	114.4	96.9	99	111.7	116.1	91.5	105.5
Q9D0G0	Large ribosomal subunit protein mL65 OS=Mus musculus OX=10090 GN=Mrps30 PE=1 SV=1	0	11	103.2	95.2	95.3	101	98.3	91.7	95.2	93.7	102.3
Q04736	Tyrosine-protein kinase Yes OS=Mus musculus OX=10090 GN=Yes1 PE=1 SV=3	0	4	108.3	100.6	97.5	104.3	103.6	82.8	99.8	111.6	94.9
Q9CU62	Structural maintenance of chromosomes protein 1A OS=Mus musculus OX=10090 GN=Smc1a PE=1 SV=4	0	48	101.7	102.8	94.7	102	103.2	95.1	98.7	103.1	96.3
Q9JJG9	Nitric oxide-associated protein 1 OS=Mus musculus OX=10090 GN=Noa1 PE=1 SV=1	0	14	100	94.3	109.7	101.8	96.1	99.7	97.9	96.5	101.1
Q9CQ43	Deoxyuridine 5'-triphosphate nucleotidohydrolase OS=Mus musculus OX=10090 GN=Dut PE=1 SV=1	0	10	86.4	116.1	104.4	103.8	105.3	92	105.4	105.5	97
Q6PHZ2	Calcium/calmodulin-dependent protein kinase type II subunit delta OS=Mus musculus OX=10090 GN=Camk2d PE=1 SV=1	0	7	93.1	88.9	92.9	95	92.3	101	96	85	103.2
Q8BWY3	Eukaryotic peptide chain release factor subunit 1 OS=Mus musculus OX=10090 GN=Etf1 PE=1 SV=4	0	16	96.8	96.2	92.2	94.9	97.1	94.1	95.1	96	93.7
P49962	Signal recognition particle 9 kDa protein OS=Mus musculus OX=10090 GN=Srp9 PE=1 SV=2	0	3	104.2	102.5	105.1	108.9	95.4	111.1	97.1	100.6	109.4
P11627	Neural cell adhesion molecule L1 OS=Mus musculus OX=10090 GN=L1cam PE=1 SV=1	0	5	109.7	75.8	85.6	98.1	78.6	97	99.5	92.1	95.2
Q80X73	Protein pelota homolog OS=Mus musculus OX=10090 GN=Pelo PE=1 SV=3	0	9	102.9	104.3	96.3	102.2	106.7	93.2	107.5	96.7	95.1
Q9QWT9	Kinesin-like protein KIFC1 OS=Mus musculus OX=10090 GN=Kifc1 PE=1 SV=2	0	23	98.2	100.2	103.4	95.6	98.6	112.6	99.1	100	102.7
Q6P9Q6	FK506-binding protein 15 OS=Mus musculus OX=10090 GN=Fkbp15 PE=1 SV=2	0	5	118.6	95.7	93.4	94.5	102.6	107.2	97.5	97	109.9
Q99P31	Hsp70-binding protein 1 OS=Mus musculus OX=10090 GN=Hspbp1 PE=1 SV=1	0	10	101.2	93.9	94.7	104.2	93.1	97.9	105.4	94.8	86.1
Q9D7S9	Charged multivesicular body protein 5 OS=Mus musculus OX=10090 GN=Chmp5 PE=1 SV=1	0	4	104.1	98.8	92.6	87.5	104.8	107.8	101.5	93.8	102.5
Q9CQ37	Ubiquitin-conjugating enzyme E2 T OS=Mus musculus OX=10090 GN=Ube2t PE=1 SV=1	0	2	102.8	101.4	107.8	100.8	100.7	110.9	105.2	99.4	104.2
Q9QXT0	Protein canopy homolog 2 OS=Mus musculus OX=10090 GN=Cnpy2 PE=1 SV=1	0	11	96.7	95.9	101.2	102.4	89.2	107	99.3	89.7	108.5
O89001	Carboxypeptidase D OS=Mus musculus OX=10090 GN=Cpd PE=1 SV=2	0	19	101.2	97	104.3	98.4	96.7	105.1	100	97.4	107.6
Q3UKC1	Tax1-binding protein 1 homolog OS=Mus musculus OX=10090 GN=Tax1bp1 PE=1 SV=2	0	8	99.6	92.4	109.3	95.8	109.5	95	88	98.4	107
Q3UDE2	Tubulin--tyrosine ligase-like protein 12 OS=Mus musculus OX=10090 GN=Ttll12 PE=1 SV=1	0	19	98.7	102.6	103.5	97.9	104.8	104.6	98.2	106.5	100.3
Q6P4S8	Integrator complex subunit 1 OS=Mus musculus OX=10090 GN=Ints1 PE=1 SV=2	0	15	105.9	100.2	97.3	110.3	93.8	95.1	98.5	101.9	97
Q9DB40	Mediator of RNA polymerase II transcription subunit 27 OS=Mus musculus OX=10090 GN=Med27 PE=1 SV=2	0	3	100.5	96	101.9	98.3	105.1	98.4	106	105.9	96
Q8BIJ7	RUN and FYVE domain-containing protein 1 OS=Mus musculus OX=10090 GN=Rufy1 PE=1 SV=1	0	8	87.1	100.5	80.7	85	101	87.9	95.4	92.7	86.3
Q9D7H3	RNA 3'-terminal phosphate cyclase OS=Mus musculus OX=10090 GN=RtcA PE=1 SV=2	0	7	99.3	100.9	96.1	103.4	95	92	100.9	97.6	92
Q9DCX2	ATP synthase subunit d, mitochondrial OS=Mus musculus OX=10090 GN=Atp5pd PE=1 SV=3	0	9	95.9	94.5	96.4	94.6	105.7	104.4	98.5	92.1	102.5
Q9CQN7	Large ribosomal subunit protein mL41 OS=Mus musculus OX=10090 GN=Mrpl41 PE=1 SV=1	0	6	95.6	101.4	103.3	95.8	94.1	108.2	106.9	96.4	102.5
Q8K0D5	Elongation factor G, mitochondrial OS=Mus musculus OX=10090 GN=Gfm1 PE=1 SV=1	0	23	104.3	102.1	100.8	103.2	103.1	100.1	104.3	102.7	99.9
Q9CQ06	Large ribosomal subunit protein uL24m OS=Mus musculus OX=10090 GN=Mrpl24 PE=1 SV=1	0	5	96	92.3	111.8	99.5	89.9	104.1	107.7	86.9	99.9
Q8R050	Eukaryotic peptide chain release factor GTP-binding subunit ERF3A OS=Mus musculus OX=10090 GN=Gspt1 PE=1 SV=2	0	20	103.6	106.4	98.8	102.4	103.7	96.5	103	103.4	99.4
Q7TSS2	Ubiquitin-conjugating enzyme E2 Q1 OS=Mus musculus OX=10090 GN=Ube2q1 PE=1 SV=2	0	5	110.9	105.4	99.2	104.1	102	102.5	109.3	109	98.8
Q9D4H1	Exocyst complex component 2 OS=Mus musculus OX=10090 GN=Exoc2 PE=1 SV=1	0	6	97.2	96.1	104.5	97.2	95.6	105.1	90.7	105.5	98.7
O35345	Importin subunit alpha-7 OS=Mus musculus OX=10090 GN=Kpna6 PE=1 SV=2	0	8	107.9	94.7	97.9	104.2	100	96.2	102.1	99.3	99.8
P62996	Transformer-2 protein homolog beta OS=Mus musculus OX=10090 GN=Tra2b PE=1 SV=1	0	10	104.1	99.1	94.7	95.4	96.8	104.1	104	95.5	102.2
O88456	Calpain small subunit 1 OS=Mus musculus OX=10090 GN=Capns1 PE=1 SV=2	0	5	93.5	114.3	104.8	100.1	99.8	103	97.4	97.4	117.3
Q9QZW0	Phospholipid-transporting ATPase 11C OS=Mus musculus OX=10090 GN=Atp11c PE=1 SV=2	0	4	102.1	86.5	103.2	86.7	102.1	100.8	98.2	80.1	114.3
Q61136	Serine/threonine-protein kinase PRP4 homolog OS=Mus musculus OX=10090 GN=Prpf4b PE=1 SV=3	0	8	93.3	99.9	101.4	101	99.4	89.8	105.7	102.8	90.8
Q9R060	Cytosolic Fe-S cluster assembly factor NUBP1 OS=Mus musculus OX=10090 GN=Nubp1 PE=1 SV=1	0	4	98.5	99.6	104.8	92.2	101	109.6	96.9	97.1	106.2
P17141	Zinc finger protein 37 OS=Mus musculus OX=10090 GN=Zfp37 PE=2 SV=4	0	4	96.6	97.8	103	83.1	124.8	121.1	96.5	99.1	114.2
Q9D0M0	Exosome complex exonuclease RRP42 OS=Mus musculus OX=10090 GN=Exosc7 PE=1 SV=2	0	6	88.7	107	108.2	105.5	99.2	102.7	94.1	100.9	88.9
Q7TME2	Sperm-associated antigen 5 OS=Mus musculus OX=10090 GN=Spag5 PE=1 SV=1	0	7	99.2	96.8	108.6	104.3	94.1	100.8	93.4	101.6	103.4
P60122	RuvB-like 1 OS=Mus musculus OX=10090 GN=Ruvbl1 PE=1 SV=1	0	16	101	96.5	102.5	102.5	103.1	94.9	102.7	100.3	92.1
B2RRD7	Peregrin OS=Mus musculus OX=10090 GN=Brpf1 PE=1 SV=1	0	4	85.5	113.9	103.7	105.2	110.3	96.6	102.9	96.9	98.7
Q3UMB9	WASH complex subunit 4 OS=Mus musculus OX=10090 GN=Washc4 PE=1 SV=2	0	9	95.7	93	99	98.9	90.7	97.2	95.7	95.3	112.3
Q60676	Serine/threonine-protein phosphatase 5 OS=Mus musculus OX=10090 GN=Ppp5c PE=1 SV=3	0	16	103	112	98.9	106.5	106.3	103.6	107.9	103.5	97.3
Q99JI6	Ras-related protein Rap-1b OS=Mus musculus OX=10090 GN=Rap1b PE=1 SV=2	0	3	85	129.4	103.6	96.3	123.5	93.7	92.8	117.8	95.5
Q91ZN5	Adenosine 3'-phospho 5'-phosphosulfate transporter 1 OS=Mus musculus OX=10090 GN=Slc35b2 PE=1 SV=1	0	3	68	110	133	94.1	101.4	113	99.4	94.2	109.6
Q9CXK8	60S ribosome subunit biogenesis protein NIP7 homolog OS=Mus musculus OX=10090 GN=Nip7 PE=1 SV=1	0	6	122.2	95.5	100.8	100	103.3	96.6	107.4	98.8	91.7
Q9D1D4	Transmembrane emp24 domain-containing protein 10 OS=Mus musculus OX=10090 GN=Tmed10 PE=1 SV=1	0	9	100.7	95.7	105.7	97.2	90.3	118.7	97.5	98	108.7
Q9Z2I0	Mitochondrial proton/calcium exchanger protein OS=Mus musculus OX=10090 GN=Letm1 PE=1 SV=1	0	20	97.9	97.5	104.8	98.5	103.5	102.5	98.2	95.9	104.2
Q3TDQ1	Dolichyl-diphosphooligosaccharide--protein glycosyltransferase subunit STT3B OS=Mus musculus OX=10090 GN=Stt3b PE=1 SV=2	0	4	99.1	100.8	107.3	95.1	99.8	103.6	96.1	90.9	111.9
Q6PB66	Leucine-rich PPR motif-containing protein, mitochondrial OS=Mus musculus OX=10090 GN=Lrpprc PE=1 SV=2	0	59	100.5	98.8	97.6	100.4	99.1	96.3	101.8	96.5	96.8
Q9DAI2	Intraflagellar transport protein 22 homolog OS=Mus musculus OX=10090 GN=Ift22 PE=1 SV=1	0	3	103.1	104.1	106.6	105.1	102.5	101.4	91.3	103.1	110.5
P09926	Surfeit locus protein 2 OS=Mus musculus OX=10090 GN=Surf2 PE=1 SV=1	0	4	97	92.1	94.8	97.4	101.6	109.1	103.5	90.1	111.3
O35691	Pinin OS=Mus musculus OX=10090 GN=Pnn PE=1 SV=4	0	19	94.9	109.7	98.6	90.8	113.4	95.8	86.3	119.7	101
Q8VDP2	STING ER exit protein OS=Mus musculus OX=10090 GN=Steep1 PE=1 SV=1	0	3	104.7	104.2	100.9	90.5	97	111.2	101.1	100	106.6
Q8K3E5	Jouberin OS=Mus musculus OX=10090 GN=Ahi1 PE=1 SV=2	0	6	102	98	115.4	101.3	102.1	105.5	100.8	102.7	110.1
Q8BVE8	Histone-lysine N-methyltransferase NSD2 OS=Mus musculus OX=10090 GN=Nsd2 PE=1 SV=2	0	19	99.2	101.5	97.1	101.9	99.8	89.8	100.1	95.2	100.3
Q9CY57	Chromatin target of PRMT1 protein OS=Mus musculus OX=10090 GN=Chtop PE=1 SV=2	0	4	103.7	94.7	96.3	103.6	96.2	96.2	102.6	104	100.8
P09055	Integrin beta-1 OS=Mus musculus OX=10090 GN=Itgb1 PE=1 SV=1	0	24	94.2	112.7	102	93.1	107.7	105.8	108	96.5	96.7
Q8C7V3	U3 small nucleolar RNA-associated protein 15 homolog OS=Mus musculus OX=10090 GN=Utp15 PE=1 SV=1	0	19	96	106.5	100	91.7	108.2	100.6	100	99.9	99.1
Q8K394	Inactive phospholipase C-like protein 2 OS=Mus musculus OX=10090 GN=Plcl2 PE=1 SV=2	0	15	92.2	101.3	118.2	95.3	103.6	106.9	100.3	102.7	103.6
Q3TN34	MICAL-like protein 2 OS=Mus musculus OX=10090 GN=Micall2 PE=1 SV=1	0	11	97.6	93.9	105.1	94.3	89.2	114.1	98	91.3	103.5
Q99KW3	TRIO and F-actin-binding protein OS=Mus musculus OX=10090 GN=Triobp PE=1 SV=3	0	7	91.7	100.6	105.2	90.8	98.2	101.2	98.7	94.5	99.9
Q91YT7	YTH domain-containing family protein 2 OS=Mus musculus OX=10090 GN=Ythdf2 PE=1 SV=1	0	5	98.5	101.9	92.4	104.1	97.7	93.4	89	100.3	96.1
Q8BK72	Small ribosomal subunit protein mS27 OS=Mus musculus OX=10090 GN=Mrps27 PE=1 SV=2	0	8	99.5	102.3	93.3	106.9	97.8	95.7	101	98.4	94.2
Q9D168	Integrator complex subunit 12 OS=Mus musculus OX=10090 GN=Ints12 PE=1 SV=1	0	3	103.4	94.7	104.7	101.7	97.7	96.5	121.1	89.6	97.4
Q148V7	RAB11-binding protein RELCH OS=Mus musculus OX=10090 GN=Relch PE=1 SV=1	0	9	98.4	99.3	105.8	98.1	103.1	108.4	98.6	89.2	104.6
P84096	Rho-related GTP-binding protein RhoG OS=Mus musculus OX=10090 GN=Rhog PE=1 SV=1	0	6	99.7	96.7	106.1	93.3	105.5	107.2	83.8	120.2	99.6
Q9Z1T6	1-phosphatidylinositol 3-phosphate 5-kinase OS=Mus musculus OX=10090 GN=Pikfyve PE=1 SV=3	0	4	106.5	106.4	83.7	95.1	92.6	108.1	113	99.1	96
Q8BGC4	Prostaglandin reductase-3 OS=Mus musculus OX=10090 GN=Ptgr3 PE=1 SV=1	0	5	94.6	91.9	110.6	99.5	96.5	105.1	100.7	108.1	96.2
Q7TQH0	Ataxin-2-like protein OS=Mus musculus OX=10090 GN=Atxn2l PE=1 SV=1	0	20	112.1	99.5	99.5	104.8	98.3	102.4	107.1	100.1	101.3
Q9CPT5	Nucleolar protein 16 OS=Mus musculus OX=10090 GN=Nop16 PE=1 SV=1	0	8	100.3	104.9	97.9	103.3	104.1	93.2	100.6	105.9	97.1
O09106	Histone deacetylase 1 OS=Mus musculus OX=10090 GN=Hdac1 PE=1 SV=1	0	9	89.3	110.4	101	104	103.2	91.9	102.1	104.8	95.3
Q99KD5	Protein unc-45 homolog A OS=Mus musculus OX=10090 GN=Unc45a PE=1 SV=2	0	16	100.4	99.4	103.3	97.5	99.3	108.4	97.8	99.2	105.8
Q9DB85	Ribosomal RNA-processing protein 8 OS=Mus musculus OX=10090 GN=Rrp8 PE=1 SV=1	0	5	103.1	97.9	98.7	104.6	102.1	92.2	112.3	88.1	98.9
Q91XU0	ATPase WRNIP1 OS=Mus musculus OX=10090 GN=Wrnip1 PE=1 SV=2	0	8	105.2	99.2	103.3	96.5	95.7	116.2	99.1	99	87.6
Q9QWH1	Polyhomeotic-like protein 2 OS=Mus musculus OX=10090 GN=Phc2 PE=1 SV=1	0	4	98.3	97.4	105.8	98.3	101.2	103.7	90.4	103.7	97.8
Q60932	Voltage-dependent anion-selective channel protein 1 OS=Mus musculus OX=10090 GN=Vdac1 PE=1 SV=3	0	17	95.3	92.4	99.4	94.5	91.9	98.2	95.9	91.2	97.4
Q99K85	Phosphoserine aminotransferase OS=Mus musculus OX=10090 GN=Psat1 PE=1 SV=1	0	17	97.9	100.1	101.5	94.8	100.8	104.2	99.9	103	100.5
Q3B7Z2	Oxysterol-binding protein 1 OS=Mus musculus OX=10090 GN=Osbp PE=1 SV=3	0	12	96	94.9	112	100.3	98.2	108.6	102.4	103	101.4
Q9Z2W0	Aspartyl aminopeptidase OS=Mus musculus OX=10090 GN=Dnpep PE=1 SV=2	0	14	98.3	103	102.5	96.7	105.5	102.8	97.9	99.5	104.5
Q9JI10	Serine/threonine-protein kinase 3 OS=Mus musculus OX=10090 GN=Stk3 PE=1 SV=1	0	11	104.6	99.5	92	102.3	98.7	92.2	104.1	89.7	98.1
P62849	Small ribosomal subunit protein eS24 OS=Mus musculus OX=10090 GN=Rps24 PE=1 SV=1	0	5	110.5	107.8	92.8	96.1	106	102.2	100.6	94	106.8
Q6P5H2	Nestin OS=Mus musculus OX=10090 GN=Nes PE=1 SV=1	0	24	114.1	101	106.5	111.4	98.2	107.6	105.5	101.8	109.7
Q99LF4	RNA-splicing ligase RtcB homolog OS=Mus musculus OX=10090 GN=Rtcb PE=1 SV=1	0	21	99.1	99.7	96.9	100.8	101.9	97.7	101.3	97.7	97.9
Q9Z108	Double-stranded RNA-binding protein Staufen homolog 1 OS=Mus musculus OX=10090 GN=Stau1 PE=1 SV=1	0	17	99.4	94.1	106.7	96.7	98	102.7	96.2	98.4	101.5
Q3UHX9	Putative methyltransferase C9orf114 homolog OS=Mus musculus OX=10090 GN=Spout1 PE=1 SV=1	0	5	105.5	118.6	99.7	105.4	90.4	108.8	98.8	99.4	115
Q8BJ05	Zinc finger CCCH domain-containing protein 14 OS=Mus musculus OX=10090 GN=Zc3h14 PE=1 SV=1	0	4	100.3	93.8	107.3	98.5	100	102	100.4	87.6	120.5
Q9D662	Protein transport protein Sec23B OS=Mus musculus OX=10090 GN=Sec23b PE=1 SV=1	0	13	100.3	98	104.6	98.1	96.4	103.2	99.6	95.4	104.7
Q8CCF0	U4/U6 small nuclear ribonucleoprotein Prp31 OS=Mus musculus OX=10090 GN=Prpf31 PE=1 SV=3	0	4	101.2	109.4	102	92.6	102.5	99.1	98.7	92.8	104.5
P84099	Large ribosomal subunit protein eL19 OS=Mus musculus OX=10090 GN=Rpl19 PE=1 SV=1	0	12	99.9	107.8	98	108.6	96.5	94.6	98.8	104.7	101.7
Q9DB15	Large ribosomal subunit protein bL12m OS=Mus musculus OX=10090 GN=Mrpl12 PE=1 SV=2	0	7	91.2	108.9	100.8	109.7	94.4	95.4	100	99.2	96.3
O88522	NF-kappa-B essential modulator OS=Mus musculus OX=10090 GN=Ikbkg PE=1 SV=2	0	5	100.9	99.2	97	107.5	97	105.1	91.7	101.3	106.4
Q9D7N3	Small ribosomal subunit protein uS9m OS=Mus musculus OX=10090 GN=Mrps9 PE=1 SV=3	0	10	99.8	99.4	97.3	105.7	100.3	96.4	96.6	103.7	99.2
Q6ZWQ0	Nesprin-2 OS=Mus musculus OX=10090 GN=Syne2 PE=1 SV=2	0	25	98.9	105.2	92.9	98.6	99.5	95.5	104.9	96.9	91.6
Q9CQM5	Thioredoxin domain-containing protein 17 OS=Mus musculus OX=10090 GN=Txndc17 PE=1 SV=1	0	3	97.1	100.2	92.6	107.5	112	84.4	103.1	97	92.2
Q8VDD8	WASH complex subunit 1 OS=Mus musculus OX=10090 GN=Washc1 PE=1 SV=1	0	8	94.8	93	105.6	96.4	96.7	99.9	95.8	95.4	102
Q9CX00	IST1 homolog OS=Mus musculus OX=10090 GN=Ist1 PE=1 SV=1	0	7	98.6	97.4	98.7	95.1	101.4	100.4	96.8	97	101.8
Q8VBX6	Multiple PDZ domain protein OS=Mus musculus OX=10090 GN=Mpdz PE=1 SV=2	0	8	102.5	102.1	104.7	98.2	100.4	104.7	99.5	91.6	108.1
O70133	ATP-dependent RNA helicase A OS=Mus musculus OX=10090 GN=Dhx9 PE=1 SV=2	0	44	101.8	103.4	99.8	104.8	102.3	97.6	104.3	102.4	100
P11103	Poly [ADP-ribose] polymerase 1 OS=Mus musculus OX=10090 GN=Parp1 PE=1 SV=3	0	34	103.9	104.1	105.2	94	109.6	110.7	101	107.6	107.3
Q9CQ75	NADH dehydrogenase [ubiquinone] 1 alpha subcomplex subunit 2 OS=Mus musculus OX=10090 GN=Ndufa2 PE=1 SV=3	0	5	97.8	97.3	96.6	101.9	94	101	103.6	93.4	97.7
E9Q5K9	YTH domain-containing protein 1 OS=Mus musculus OX=10090 GN=Ythdc1 PE=1 SV=2	0	9	90.3	98.5	113.6	124.6	91.4	98.1	96	98.9	106.6
Q9D0Q7	Large ribosomal subunit protein mL45 OS=Mus musculus OX=10090 GN=Mrpl45 PE=1 SV=1	0	4	97.2	95.7	100.6	101	89.7	107.1	94.3	94.8	105.1
P61202	COP9 signalosome complex subunit 2 OS=Mus musculus OX=10090 GN=Cops2 PE=1 SV=1	0	15	102.9	98.8	97.4	104.2	100.7	94.1	98.4	101.3	99.3
Q9CQI9	Mediator of RNA polymerase II transcription subunit 30 OS=Mus musculus OX=10090 GN=Med30 PE=1 SV=1	0	4	94.7	103.8	96.5	94.8	105.3	99.4	96.7	111.7	104.7
P97471	Mothers against decapentaplegic homolog 4 OS=Mus musculus OX=10090 GN=Smad4 PE=1 SV=2	0	8	104.7	101.2	97.4	100.8	107.3	92.2	109.4	95.6	94.6
Q8K4F5	Protein ABHD11 OS=Mus musculus OX=10090 GN=Abhd11 PE=1 SV=1	0	3	87.8	92.9	101.3	97.7	91.1	110.4	96.7	109.2	97.2
Q9WVM1	Rac GTPase-activating protein 1 OS=Mus musculus OX=10090 GN=Racgap1 PE=1 SV=1	0	14	102.9	103.9	90.4	100.5	98.7	96.8	107.3	101.9	88.3
D3YWQ0	Diacylglycerol kinase iota OS=Mus musculus OX=10090 GN=Dgki PE=1 SV=1	0	3	105	100.6	89	91.9	99.5	93.6	106.5	89.5	101.6
Q61990	Poly(rC)-binding protein 2 OS=Mus musculus OX=10090 GN=Pcbp2 PE=1 SV=1	0	6	99.6	102.6	100.3	106.2	95.7	101.5	105.3	105.1	92
Q8K2V1	Serine/threonine-protein phosphatase 4 regulatory subunit 1 OS=Mus musculus OX=10090 GN=Ppp4r1 PE=1 SV=2	0	8	102.1	100.4	95.4	98.2	114.4	86.7	103.7	95	96.7
O54916	RalBP1-associated Eps domain-containing protein 1 OS=Mus musculus OX=10090 GN=Reps1 PE=1 SV=2	0	11	98.3	96.8	104.1	94.3	95.5	112.7	107.2	100.9	93.4
Q64152	Transcription factor BTF3 OS=Mus musculus OX=10090 GN=Btf3 PE=1 SV=3	0	4	100	103.8	92.2	99.6	98.6	93.9	102.6	103.2	90.7
Q9CXV9	DCN1-like protein 5 OS=Mus musculus OX=10090 GN=Dcun1d5 PE=1 SV=1	0	6	111.1	98.6	94.9	102.5	100.8	92.4	98.6	102.8	97.5
P32020	Sterol carrier protein 2 OS=Mus musculus OX=10090 GN=Scp2 PE=1 SV=3	0	4	102.5	98	88.9	96.9	100.1	93.9	92.8	100.3	104.7
P45376	Aldo-keto reductase family 1 member B1 OS=Mus musculus OX=10090 GN=Akr1b1 PE=1 SV=3	0	15	102	102.2	97.8	102.6	103.1	96.2	102.2	101.9	97.4
Q6NS46	Protein RRP5 homolog OS=Mus musculus OX=10090 GN=Pdcd11 PE=1 SV=2	0	44	108.2	102.5	98.6	103.2	104.5	98	106.9	102.5	97.5
Q8C5Q4	G-rich sequence factor 1 OS=Mus musculus OX=10090 GN=Grsf1 PE=1 SV=2	0	7	103.1	98.5	93.6	97.5	102.8	91.6	93.7	100	92.2
Q9QXB9	Developmentally-regulated GTP-binding protein 2 OS=Mus musculus OX=10090 GN=Drg2 PE=1 SV=1	0	12	100.5	100.6	98.3	102.9	99.4	99	100.6	98.3	98.9
Q91WA1	TIMELESS-interacting protein OS=Mus musculus OX=10090 GN=Tipin PE=1 SV=2	0	4	99.9	108.2	99.3	103.8	109.9	97.3	104.8	101.9	103.4
Q9R0P6	Signal peptidase complex catalytic subunit SEC11A OS=Mus musculus OX=10090 GN=Sec11a PE=1 SV=1	0	4	98.5	96.4	109.6	106.9	89.3	111.1	95.3	94.6	120
P97470	Serine/threonine-protein phosphatase 4 catalytic subunit OS=Mus musculus OX=10090 GN=Ppp4c PE=1 SV=2	0	7	99.3	98.7	96.9	95.9	98.4	105.7	94.6	98.2	101.6
P32507	Nectin-2 OS=Mus musculus OX=10090 GN=Nectin2 PE=1 SV=2	0	4	108.6	97	79.3	105.4	86.6	93.8	103.3	99.6	95.2
Q60930	Voltage-dependent anion-selective channel protein 2 OS=Mus musculus OX=10090 GN=Vdac2 PE=1 SV=2	0	10	102.9	101.9	93.5	102.7	96.3	100.2	100.7	104.7	96.8
Q91WG2	Rab GTPase-binding effector protein 2 OS=Mus musculus OX=10090 GN=Rabep2 PE=1 SV=3	0	8	96.5	96.8	101.9	94.6	99.7	103.7	95.6	103	96.5
Q3U821	WD repeat-containing protein 75 OS=Mus musculus OX=10090 GN=Wdr75 PE=1 SV=1	0	11	101.9	102.2	102.9	110.3	99.6	92.2	101.4	100.9	104.9
A2A6A1	G patch domain-containing protein 8 OS=Mus musculus OX=10090 GN=Gpatch8 PE=1 SV=1	0	5	104.2	85.9	118.6	99.8	101.9	99.7	101.9	98	106.5
Q6NV83	U2 snRNP-associated SURP motif-containing protein OS=Mus musculus OX=10090 GN=U2surp PE=1 SV=3	0	13	101.8	101.7	94.9	100	102.5	96.9	99.6	105.2	95.6
Q9DB96	Neuroguidin OS=Mus musculus OX=10090 GN=Ngdn PE=1 SV=1	0	6	95	103.4	107.8	101.9	100.7	102.8	84.9	100.9	123.1
Q7TS68	tRNA (cytosine(72)-C(5))-methyltransferase NSUN6 OS=Mus musculus OX=10090 GN=Nsun6 PE=2 SV=2	0.001	2	94.6	103.7	104.1	95.5	95.2	105.7	116.1	94.2	94.8
P15105	Glutamine synthetase OS=Mus musculus OX=10090 GN=Glul PE=1 SV=6	0	4	105.6	125.5	103.6	109.3	110.6	104.5	115.4	109.6	102.6
P62320	Small nuclear ribonucleoprotein Sm D3 OS=Mus musculus OX=10090 GN=Snrpd3 PE=1 SV=1	0	5	105	97.6	107.4	108.8	95.3	102.5	108	99.4	95.9
Q9CSH3	Exosome complex exonuclease RRP44 OS=Mus musculus OX=10090 GN=Dis3 PE=1 SV=4	0	18	107.9	105.5	98.7	105.1	105.3	97.8	108.2	96.5	102.6
P63276	Small ribosomal subunit protein eS17 OS=Mus musculus OX=10090 GN=Rps17 PE=1 SV=2	0	11	96.3	104.5	96.5	100.1	96.5	104.3	96.2	98.5	108.2
Q3U9G9	Delta(14)-sterol reductase LBR OS=Mus musculus OX=10090 GN=Lbr PE=1 SV=2	0	17	102.5	98.6	102.5	101.1	96.8	109.1	102.9	100.8	103.4
Q61189	Methylosome subunit pICln OS=Mus musculus OX=10090 GN=Clns1a PE=1 SV=1	0	4	105.6	99.8	86.4	104.5	89	96.7	93.3	97.4	115.7
Q9QXA5	U6 snRNA-associated Sm-like protein LSm4 OS=Mus musculus OX=10090 GN=Lsm4 PE=1 SV=1	0	6	95.6	116.7	97.3	100.1	106.4	94.4	106.5	100.7	96.7
O54825	Bystin OS=Mus musculus OX=10090 GN=Bysl PE=1 SV=3	0	12	106.8	101.8	101.8	106.1	99.4	96.9	103.1	104.2	96.4
Q9JIX8	Apoptotic chromatin condensation inducer in the nucleus OS=Mus musculus OX=10090 GN=Acin1 PE=1 SV=3	0	26	102.7	106.1	94.7	103.7	101.3	101.2	104.1	95.1	101.3
Q99LP6	GrpE protein homolog 1, mitochondrial OS=Mus musculus OX=10090 GN=Grpel1 PE=1 SV=1	0	11	103	93.6	103	90.5	106.7	102	96.7	93.1	102.4
Q69ZC8	GPALPP motifs-containing protein 1 OS=Mus musculus OX=10090 GN=Gpalpp1 PE=1 SV=2	0	4	101	107.6	96.9	107.9	82.6	102.5	109.4	87.6	94.1
Q9QXN3	Activating signal cointegrator 1 OS=Mus musculus OX=10090 GN=Trip4 PE=1 SV=2	0	7	91.7	99.5	102	104.3	79.2	111.8	97	99.5	101.7
Q8C7E9	Cleavage stimulation factor subunit 2 tau variant OS=Mus musculus OX=10090 GN=Cstf2t PE=1 SV=2	0	3	100.7	123.6	79.3	100.9	94.8	100.9	118.6	88.6	96.8
Q62348	Translin OS=Mus musculus OX=10090 GN=Tsn PE=1 SV=1	0	8	107.1	98.9	94.1	99.2	100	97.6	104.1	96.6	94
Q8R035	Large ribosomal subunit protein mL62 OS=Mus musculus OX=10090 GN=Mrpl58 PE=1 SV=1	0	5	98.5	91.6	100.7	103	98.5	108.5	101.7	96.7	98.6
Q921H8	3-ketoacyl-CoA thiolase A, peroxisomal OS=Mus musculus OX=10090 GN=Acaa1a PE=1 SV=1	0	5	99	96.5	109.8	100.7	108.2	97.4	120.5	97.8	82
P35922	Fragile X messenger ribonucleoprotein 1 OS=Mus musculus OX=10090 GN=Fmr1 PE=1 SV=1	0	6	115.3	113.9	112.1	98.8	115.6	115.9	123.5	129.9	122.8
Q9CR41	Huntingtin-interacting protein K OS=Mus musculus OX=10090 GN=Hypk PE=1 SV=3	0	2	95.6	101	111.4	89.5	104.3	97.6	110.3	90.9	94
Q3U5F4	Threonylcarbamoyl-AMP synthase OS=Mus musculus OX=10090 GN=Yrdc PE=1 SV=1	0	9	97	101.5	95.5	98.6	102.6	94.3	104.5	102.6	93.2
Q8CH72	E3 ubiquitin-protein ligase TRIM32 OS=Mus musculus OX=10090 GN=Trim32 PE=1 SV=2	0	10	97.4	94.4	100.4	95.8	94.1	103.8	98.5	104.8	105.2
P62862	Ubiquitin-like FUBI-ribosomal protein eS30 fusion protein OS=Mus musculus OX=10090 GN=Fau PE=1 SV=2	0	3	100.3	93.3	101.3	104.2	96.8	97.1	106.9	95.9	95.1
Q99J99	3-mercaptopyruvate sulfurtransferase OS=Mus musculus OX=10090 GN=Mpst PE=1 SV=4	0	8	100	100.3	107.8	99.3	102.2	103.7	98.2	108.3	98.3
Q9Z1N5	Spliceosome RNA helicase Ddx39b OS=Mus musculus OX=10090 GN=Ddx39b PE=1 SV=1	0	10	101.9	98.7	97.5	104.1	101.3	94.7	102.7	102	95.6
Q9R1P4	Proteasome subunit alpha type-1 OS=Mus musculus OX=10090 GN=Psma1 PE=1 SV=1	0	18	96.6	99.5	101.4	100.3	97.4	100.1	94.2	98.5	100.8
Q8BGA9	Mitochondrial inner membrane protein OXA1L OS=Mus musculus OX=10090 GN=Oxa1l PE=1 SV=1	0	4	104.6	98.7	94.5	97	100.1	98.9	94.4	96.8	104.8
Q61584	RNA-binding protein FXR1 OS=Mus musculus OX=10090 GN=Fxr1 PE=1 SV=2	0	17	101.4	103.4	104.2	107.3	102	99.6	103.5	102.2	99.8
Q3TCN2	Putative phospholipase B-like 2 OS=Mus musculus OX=10090 GN=Plbd2 PE=1 SV=2	0	5	100.1	99.9	108	92.7	108	105.9	100	96	110.2
P97386	DNA ligase 3 OS=Mus musculus OX=10090 GN=Lig3 PE=1 SV=2	0	18	100.6	95.9	111.2	106.1	103.3	100.6	109	102.1	96.7
Q91WK2	Eukaryotic translation initiation factor 3 subunit H OS=Mus musculus OX=10090 GN=Eif3h PE=1 SV=1	0	8	100	103	96.8	101.8	103	95.1	103.2	101.4	96.6
Q60749	KH domain-containing, RNA-binding, signal transduction-associated protein 1 OS=Mus musculus OX=10090 GN=Khdrbs1 PE=1 SV=2	0	15	101.6	98.2	97.4	100.7	97.1	96.6	102	98.3	96.1
Q03958	Prefoldin subunit 6 OS=Mus musculus OX=10090 GN=Pfdn6 PE=1 SV=1	0	8	100.7	94.8	104.8	93.1	98.3	112.7	101.9	93.6	103.1
Q99LB6	Methionine adenosyltransferase 2 subunit beta OS=Mus musculus OX=10090 GN=Mat2b PE=1 SV=1	0	10	100.1	91.2	91.2	101	97.1	91.7	100	101	100.1
Q3UA06	Pachytene checkpoint protein 2 homolog OS=Mus musculus OX=10090 GN=Trip13 PE=1 SV=1	0	4	96.6	98.6	91.4	89.4	94.2	93.3	110.2	92.9	86.5
Q9JLV5	Cullin-3 OS=Mus musculus OX=10090 GN=Cul3 PE=1 SV=1	0	13	98.7	97.9	99.8	95.5	99.3	96.2	93.2	97	100.4
Q9D8N0	Elongation factor 1-gamma OS=Mus musculus OX=10090 GN=Eef1g PE=1 SV=3	0	21	100.2	101.8	96.9	99.4	99.3	91.7	101.6	98.9	95.5
O35864	COP9 signalosome complex subunit 5 OS=Mus musculus OX=10090 GN=Cops5 PE=1 SV=3	0	13	119	108.2	88	100	99.9	97.4	105.3	96.8	98.8
Q8R570	Synaptosomal-associated protein 47 OS=Mus musculus OX=10090 GN=Snap47 PE=1 SV=1	0	6	96.2	106.2	99.1	101.4	96.4	98.7	95.9	100.2	101.9
Q6ZWV3	Large ribosomal subunit protein uL16 OS=Mus musculus OX=10090 GN=Rpl10 PE=1 SV=3	0	16	98.7	102.4	98	101.3	103.6	95.7	97.3	104.1	97.5
Q9CZW5	Mitochondrial import receptor subunit TOM70 OS=Mus musculus OX=10090 GN=Tomm70 PE=1 SV=2	0	21	95.1	104.6	97.5	96.5	102.9	99.8	102	95.2	103
Q9CPS7	RNA-binding protein PNO1 OS=Mus musculus OX=10090 GN=Pno1 PE=1 SV=1	0	8	107	99.1	87.1	102.5	105.6	92	91.9	99.7	99.7
P62196	26S proteasome regulatory subunit 8 OS=Mus musculus OX=10090 GN=Psmc5 PE=1 SV=1	0	18	107.2	98.7	94.4	99.5	105.7	99.6	102	98	101.6
Q80WC7	Arf-GAP domain and FG repeat-containing protein 2 OS=Mus musculus OX=10090 GN=Agfg2 PE=1 SV=1	0	5	103.5	99.3	91.9	97.6	114.9	103	92.3	102.1	110.8
D3YXK2	Scaffold attachment factor B1 OS=Mus musculus OX=10090 GN=Safb PE=1 SV=2	0	24	102.7	99.3	96.8	98.8	103.3	97.1	103.7	100.6	97.6
Q9WUK4	Replication factor C subunit 2 OS=Mus musculus OX=10090 GN=Rfc2 PE=1 SV=1	0	16	98.5	101.5	102.7	99.3	103.8	103.6	96.8	102.8	105.1
A2ADY9	Protein DDI1 homolog 2 OS=Mus musculus OX=10090 GN=Ddi2 PE=1 SV=1	0	9	93.9	97.9	103.3	94.8	97.4	104.7	100.6	97.5	98.1
P61025	Cyclin-dependent kinases regulatory subunit 1 OS=Mus musculus OX=10090 GN=Cks1b PE=3 SV=1	0	3	116	109.6	98.7	107.7	104.3	97.9	113.2	107.3	91.5
O08915	AH receptor-interacting protein OS=Mus musculus OX=10090 GN=Aip PE=1 SV=1	0	8	98.4	100.3	92.5	85.9	110.1	95.6	101.1	96.5	93.3
Q9DC69	NADH dehydrogenase [ubiquinone] 1 alpha subcomplex subunit 9, mitochondrial OS=Mus musculus OX=10090 GN=Ndufa9 PE=1 SV=2	0	8	99.8	97.6	96.9	90.3	110.2	91.3	105.1	117.7	75.6
Q61881	DNA replication licensing factor MCM7 OS=Mus musculus OX=10090 GN=Mcm7 PE=1 SV=1	0	30	103.5	105.2	95.5	103.7	101.7	96.8	102.3	102.8	96.5
Q9ES00	Ubiquitin conjugation factor E4 B OS=Mus musculus OX=10090 GN=Ube4b PE=1 SV=3	0	18	104.1	103.7	97.4	107	99.4	97.2	100.2	108.1	96.7
Q5U458	DnaJ homolog subfamily C member 11 OS=Mus musculus OX=10090 GN=Dnajc11 PE=1 SV=2	0	10	93.9	90.3	101.7	98	94.3	101.4	77.1	116.1	106.4
Q5SNZ0	Girdin OS=Mus musculus OX=10090 GN=Ccdc88a PE=1 SV=2	0	9	97.5	89.6	104.2	86.1	108.3	109.3	95.8	90.7	99
Q64525	Histone H2B type 2-B OS=Mus musculus OX=10090 GN=Hist2h2bb PE=1 SV=3	0	5	96.4	111.4	96.9	94.3	111.9	103	99.6	110.2	96
Q91X20	Set1/Ash2 histone methyltransferase complex subunit ASH2 OS=Mus musculus OX=10090 GN=Ash2l PE=1 SV=1	0	13	104.6	103	96.2	98.5	105.6	99.7	100.2	105	97.5
Q5F2E8	Serine/threonine-protein kinase TAO1 OS=Mus musculus OX=10090 GN=Taok1 PE=1 SV=1	0	7	98.2	93.7	102	99	87.6	99.7	105.9	78.8	114.8
Q8VDP4	Cell cycle and apoptosis regulator protein 2 OS=Mus musculus OX=10090 GN=Ccar2 PE=1 SV=2	0	20	102.9	103.5	100.6	113.5	105.2	88.3	97.8	117	91.2
Q9ERU9	E3 SUMO-protein ligase RanBP2 OS=Mus musculus OX=10090 GN=Ranbp2 PE=1 SV=2	0	57	99.8	98.9	99.1	101.7	98	99.8	102.6	96.4	97
Q9D773	Large ribosomal subunit protein uL2m OS=Mus musculus OX=10090 GN=Mrpl2 PE=1 SV=1	0	5	93.1	103.4	100.8	93.1	101.7	102.8	97	97.6	102.2
Q6ZQ73	Cullin-associated NEDD8-dissociated protein 2 OS=Mus musculus OX=10090 GN=Cand2 PE=1 SV=2	0	16	99.2	98.5	98.5	100.4	100.8	94.9	100.4	95.9	97.3
Q91YP2	Neurolysin, mitochondrial OS=Mus musculus OX=10090 GN=Nln PE=1 SV=1	0	15	100	90.6	103.3	100.4	92.4	104.6	99.6	95.1	100.4
Q91VJ5	Polyglutamine-binding protein 1 OS=Mus musculus OX=10090 GN=Pqbp1 PE=1 SV=1	0	5	98.5	101.1	94.8	101.5	95.2	102.4	101.9	98.5	95.8
Q9JHU4	Cytoplasmic dynein 1 heavy chain 1 OS=Mus musculus OX=10090 GN=Dync1h1 PE=1 SV=2	0	130	99.7	97.5	101.1	98.7	96.7	101.6	98.5	97.5	99.9
Q91Z49	UAP56-interacting factor OS=Mus musculus OX=10090 GN=Fyttd1 PE=1 SV=1	0	5	101.3	104.3	102.9	102.8	98.8	104.4	102.9	99.6	104.5
Q9CW46	Ribonucleoprotein PTB-binding 1 OS=Mus musculus OX=10090 GN=Raver1 PE=1 SV=2	0	9	102.5	94.1	100.8	94.1	99.5	116.5	100.8	91.4	105.3
Q8R2K4	TAF6-like RNA polymerase II p300/CBP-associated factor-associated factor 65 kDa subunit 6L OS=Mus musculus OX=10090 GN=Taf6l PE=1 SV=1	0	6	107.7	101.6	96	102.3	103.8	94.3	100.6	93.2	101.2
Q8CHH9	Septin-8 OS=Mus musculus OX=10090 GN=Septin8 PE=1 SV=4	0	4	94.8	90.1	92.2	92.7	93	101.6	90.6	85.7	103.3
Q8R2U4	N-terminal Xaa-Pro-Lys N-methyltransferase 1 OS=Mus musculus OX=10090 GN=Ntmt1 PE=1 SV=3	0	6	106.6	100.7	93.9	100.7	106.7	100.2	112.4	94.7	90.8
P62827	GTP-binding nuclear protein Ran OS=Mus musculus OX=10090 GN=Ran PE=1 SV=3	0	12	100.9	103.8	93.9	103.6	98.7	100.3	104	102.2	101.9
Q9D0N7	Chromatin assembly factor 1 subunit B OS=Mus musculus OX=10090 GN=Chaf1b PE=1 SV=1	0	12	104.7	110.6	98.4	92.5	102.7	111.9	104.9	109.4	91.8
Q9D0W5	Peptidyl-prolyl cis-trans isomerase-like 1 OS=Mus musculus OX=10090 GN=Ppil1 PE=1 SV=1	0	5	101.9	103.7	99.6	100.1	104.1	96.7	101	107.9	100
Q9DC50	Peroxisomal carnitine O-octanoyltransferase OS=Mus musculus OX=10090 GN=Crot PE=1 SV=1	0	4	96.1	103.4	95.2	108.1	95	97.6	97.8	108.5	93.5
Q9EPC1	Alpha-parvin OS=Mus musculus OX=10090 GN=Parva PE=1 SV=1	0	9	101.6	96.8	94.2	106.4	94.8	96.4	100.9	93	96.2
A2AN08	E3 ubiquitin-protein ligase UBR4 OS=Mus musculus OX=10090 GN=Ubr4 PE=1 SV=1	0	47	99.4	98	100.6	97.5	98.9	101.8	100.1	97.1	99.8
Q80XI3	Eukaryotic translation initiation factor 4 gamma 3 OS=Mus musculus OX=10090 GN=Eif4g3 PE=1 SV=2	0	14	101.4	97.6	94.1	98.4	102.4	95.9	106.5	95.9	94.6
Q99J77	Sialic acid synthase OS=Mus musculus OX=10090 GN=Nans PE=1 SV=1	0	9	101.5	89.9	113.5	100.4	97.7	106.7	97.2	99.7	101.6
Q9QYF1	Retinol dehydrogenase 11 OS=Mus musculus OX=10090 GN=Rdh11 PE=1 SV=2	0	6	94.5	95.8	104.5	102.1	98.3	104.6	97.7	95.7	104.9
P17751	Triosephosphate isomerase OS=Mus musculus OX=10090 GN=Tpi1 PE=1 SV=5	0	15	86.7	100	101.4	94.8	94.8	93.7	98.1	93.9	89.7
P61620	Protein transport protein Sec61 subunit alpha isoform 1 OS=Mus musculus OX=10090 GN=Sec61a1 PE=1 SV=2	0	10	102	96.3	106.2	100.8	94.7	109.4	99.8	95.1	106.9
Q9D0R4	Probable ATP-dependent RNA helicase DDX56 OS=Mus musculus OX=10090 GN=Ddx56 PE=1 SV=1	0	9	98.7	98.1	90	87	105	98.9	100.6	99.7	92.9
Q9Z247	Peptidyl-prolyl cis-trans isomerase FKBP9 OS=Mus musculus OX=10090 GN=Fkbp9 PE=1 SV=1	0	11	99.1	106	96.2	103	104.8	92.3	99.3	108.1	88.9
P62270	Small ribosomal subunit protein uS13 OS=Mus musculus OX=10090 GN=Rps18 PE=1 SV=3	0	14	95.6	116.3	93.1	95.6	111.2	97.9	97.7	115.3	93.9
Q8C1M2	Zinc finger protein 428 OS=Mus musculus OX=10090 GN=Znf428 PE=1 SV=1	0	4	99.8	109.7	94.2	109.8	82.9	106.3	99.7	105.5	95.1
Q9JKB1	Ubiquitin carboxyl-terminal hydrolase isozyme L3 OS=Mus musculus OX=10090 GN=Uchl3 PE=1 SV=2	0	9	102.7	97	103.3	96.9	104.9	104.4	95.6	101	102.2
Q3TLP5	Enoyl-CoA hydratase domain-containing protein 2, mitochondrial OS=Mus musculus OX=10090 GN=Echdc2 PE=1 SV=2	0	4	107.6	95.7	97.1	103.6	94.8	109.3	107.9	93.8	99.3
Q8K1A6	Coiled-coil and C2 domain-containing protein 1A OS=Mus musculus OX=10090 GN=Cc2d1a PE=1 SV=2	0	7	112.8	92.1	95.4	105.1	89.1	108.2	95	92.6	106.2
Q921X6	DNA-directed RNA polymerase III subunit RPC6 OS=Mus musculus OX=10090 GN=Polr3f PE=1 SV=1	0	4	97.3	99.5	96.1	95.7	98.7	106.1	95	102.5	98.6
Q9D1Q6	Endoplasmic reticulum resident protein 44 OS=Mus musculus OX=10090 GN=Erp44 PE=1 SV=1	0	12	101.8	102	103.3	100.9	100.1	110.6	103.7	97.9	105.4
P63005	Platelet-activating factor acetylhydrolase IB subunit beta OS=Mus musculus OX=10090 GN=Pafah1b1 PE=1 SV=2	0	15	102.9	102.6	95.7	103.2	97.4	103.8	103.1	98.9	99.1
Q9CR98	Protein FAM136A OS=Mus musculus OX=10090 GN=Fam136a PE=1 SV=1	0	3	64.5	88.9	123	95.4	90	100.3	92.8	94	97.3
O88487	Cytoplasmic dynein 1 intermediate chain 2 OS=Mus musculus OX=10090 GN=Dync1i2 PE=1 SV=1	0	9	97.5	102.1	95.4	99.9	95.9	101.1	95.5	97.8	105
Q922P9	Cytokine-like nuclear factor N-PAC OS=Mus musculus OX=10090 GN=Glyr1 PE=1 SV=1	0	7	111.3	100.6	99.6	104.2	104.9	98.2	106.4	107	98.2
Q4VAA2	Protein CDV3 OS=Mus musculus OX=10090 GN=Cdv3 PE=1 SV=2	0	13	96.6	92.3	98.1	101.9	93.4	88.7	100.8	93.6	98.6
P58854	Gamma-tubulin complex component 3 OS=Mus musculus OX=10090 GN=Tubgcp3 PE=1 SV=2	0	6	95.9	88.7	121	101.5	100.2	95.2	95.6	107.7	105.7
Q9R0D8	WD repeat-containing protein 54 OS=Mus musculus OX=10090 GN=Wdr54 PE=1 SV=1	0	3	114.8	81	105.3	89.8	102	107.1	103.4	101.3	94.8
P97855	Ras GTPase-activating protein-binding protein 1 OS=Mus musculus OX=10090 GN=G3bp1 PE=1 SV=1	0	13	98.8	100.8	93.5	99.9	102	99.2	100.5	96.4	94.8
Q3UM45	Protein phosphatase 1 regulatory subunit 7 OS=Mus musculus OX=10090 GN=Ppp1r7 PE=1 SV=2	0	12	98.7	99.4	101.7	91.6	102.3	101.2	96	100.2	102.4
O35459	Delta(3,5)-Delta(2,4)-dienoyl-CoA isomerase, mitochondrial OS=Mus musculus OX=10090 GN=Ech1 PE=1 SV=1	0	4	100.2	88.6	126.3	94.3	101.4	87.5	99.6	96.2	87.3
Q62261	Spectrin beta chain, non-erythrocytic 1 OS=Mus musculus OX=10090 GN=Sptbn1 PE=1 SV=2	0	104	96.6	94.3	98.3	95.4	93.3	98.9	97.2	91	98.2
P63323	Small ribosomal subunit protein eS12 OS=Mus musculus OX=10090 GN=Rps12 PE=1 SV=3	0	7	102	96.7	99.8	101.3	102.2	95.4	102.5	100.4	95.3
Q62376	U1 small nuclear ribonucleoprotein 70 kDa OS=Mus musculus OX=10090 GN=Snrnp70 PE=1 SV=2	0	18	102.3	104.9	94.5	104.6	102.2	96.1	98.5	103.4	95.8
G5E8P1	Bromodomain-containing protein 1 OS=Mus musculus OX=10090 GN=Brd1 PE=1 SV=1	0	13	103.1	103.7	96.5	99.9	115.5	102.6	105.2	100.7	98.2
Q9CQR4	Acyl-coenzyme A thioesterase 13 OS=Mus musculus OX=10090 GN=Acot13 PE=1 SV=1	0	3	100.1	93.4	104.9	87.3	88.8	109.3	87.9	96.9	93.6
Q9DAR7	m7GpppX diphosphatase OS=Mus musculus OX=10090 GN=Dcps PE=1 SV=1	0	15	100.2	99.8	98.1	100.5	95.4	97.5	101.4	97.1	94.2
G3X9Z4	Pre-mRNA cleavage complex 2 protein Pcf11 OS=Mus musculus OX=10090 GN=Pcf11 PE=2 SV=1	0	5	104.5	99	92.9	100.3	86.7	100.5	99.3	101.3	96.6
Q9D0M1	Phosphoribosyl pyrophosphate synthase-associated protein 1 OS=Mus musculus OX=10090 GN=Prpsap1 PE=1 SV=1	0	6	100.9	107.4	97.5	113.7	92	99.2	103	101.8	99.2
P60843	Eukaryotic initiation factor 4A-I OS=Mus musculus OX=10090 GN=Eif4a1 PE=1 SV=1	0	11	98.1	100.7	97.1	100.9	100.6	97.4	99	99.2	98
P18242	Cathepsin D OS=Mus musculus OX=10090 GN=Ctsd PE=1 SV=1	0	9	98.9	100	102.7	95.8	97	107.1	98.9	101.2	109.2
P60766	Cell division control protein 42 homolog OS=Mus musculus OX=10090 GN=Cdc42 PE=1 SV=2	0	7	102.2	92.3	103.9	62.2	134.3	117.7	99.5	103.9	98.8
F8VPK0	Superkiller complex protein 3 OS=Mus musculus OX=10090 GN=Skic3 PE=3 SV=1	0	13	93.7	92.9	96.3	93.3	96.6	98.1	82	97.4	106.4
Q9D051	Pyruvate dehydrogenase E1 component subunit beta, mitochondrial OS=Mus musculus OX=10090 GN=Pdhb PE=1 SV=1	0	11	97.3	89.4	104.1	96	94.8	98.1	94.8	95	97.7
P42932	T-complex protein 1 subunit theta OS=Mus musculus OX=10090 GN=Cct8 PE=1 SV=3	0	36	99	103.7	98.7	98.2	106.6	98.1	101.2	101.7	96.9
Q9JJ80	Ribosome production factor 2 homolog OS=Mus musculus OX=10090 GN=Rpf2 PE=2 SV=2	0	8	98.7	101.7	98.4	96.2	102.8	104.4	98.7	99.2	101.1
Q9ES46	Beta-parvin OS=Mus musculus OX=10090 GN=Parvb PE=1 SV=1	0	9	97.9	103.9	106.9	98.2	98.7	106.3	105.1	101.4	102.7
Q8C4J7	Transducin beta-like protein 3 OS=Mus musculus OX=10090 GN=Tbl3 PE=2 SV=1	0	14	97.9	101.5	105.7	99.1	97.3	98.6	101.6	96.6	99.6
Q8BZH4	Pogo transposable element with ZNF domain OS=Mus musculus OX=10090 GN=Pogz PE=1 SV=2	0	14	100.9	105.2	93.4	105.1	94	90.2	100.6	96.2	93.7
Q9DAM7	Transmembrane protein 263 OS=Mus musculus OX=10090 GN=Tmem263 PE=1 SV=1	0	2	105.1	98.7	95.4	100	99.4	125.8	104	99.4	90
P63213	Guanine nucleotide-binding protein G(I)/G(S)/G(O) subunit gamma-2 OS=Mus musculus OX=10090 GN=Gng2 PE=1 SV=2	0	3	87	141.3	97.1	92.8	142.6	97.6	106.5	96.1	97.1
P62141	Serine/threonine-protein phosphatase PP1-beta catalytic subunit OS=Mus musculus OX=10090 GN=Ppp1cb PE=1 SV=3	0	4	100.5	88.4	103.6	97.5	95.1	97.4	101.8	103.9	91.4
Q9DBP5	UMP-CMP kinase OS=Mus musculus OX=10090 GN=Cmpk1 PE=1 SV=1	0	6	100.4	98	101.3	100	103.3	100.9	82.9	114.6	111.8
Q9D1M0	Protein SEC13 homolog OS=Mus musculus OX=10090 GN=Sec13 PE=1 SV=3	0	10	97.3	105.5	106.4	101.2	97.6	104.5	98	103.4	103.9
Q9DBC7	cAMP-dependent protein kinase type I-alpha regulatory subunit OS=Mus musculus OX=10090 GN=Prkar1a PE=1 SV=3	0	21	103.4	103.9	99.6	103	101.4	98.8	103.5	104.3	97.5
Q9D880	Mitochondrial import inner membrane translocase subunit TIM50 OS=Mus musculus OX=10090 GN=Timm50 PE=1 SV=1	0	12	95.6	101.9	98.7	99.4	95.4	102.4	96.3	98.7	101.6
P12023	Amyloid-beta precursor protein OS=Mus musculus OX=10090 GN=App PE=1 SV=3	0	9	100.4	99	108.3	101.8	103.3	119.4	107.5	91.8	111.3
Q8C8U0	Liprin-beta-1 OS=Mus musculus OX=10090 GN=Ppfibp1 PE=1 SV=3	0	18	105.3	101.2	93.9	114.3	92.7	88.2	104.8	101.2	104.2
O88712	C-terminal-binding protein 1 OS=Mus musculus OX=10090 GN=Ctbp1 PE=1 SV=2	0	5	102.1	99.6	97.1	83.5	108.6	112.3	99.2	101.3	102.7
P21278	Guanine nucleotide-binding protein subunit alpha-11 OS=Mus musculus OX=10090 GN=Gna11 PE=1 SV=1	0	3	97.8	100.3	103.8	98.3	101.1	106.3	96.8	103.5	109.8
O55029	Coatomer subunit beta' OS=Mus musculus OX=10090 GN=Copb2 PE=1 SV=2	0	28	97.4	98.3	107.7	101.6	97.2	107.8	101.6	98.5	106
Q6AXC6	ATP-dependent DNA helicase DDX11 OS=Mus musculus OX=10090 GN=Ddx11 PE=1 SV=2	0	6	98.6	112.1	108.2	96.6	96.7	115.4	123.6	104.6	96.5
Q8BU03	Periodic tryptophan protein 2 homolog OS=Mus musculus OX=10090 GN=Pwp2 PE=1 SV=1	0	8	103.6	93.3	104.9	103.4	96.8	95	107.5	96.4	94.4
P38647	Stress-70 protein, mitochondrial OS=Mus musculus OX=10090 GN=Hspa9 PE=1 SV=3	0	35	93.7	89.5	94.8	92.5	91.4	94.4	90.7	95	94.8
Q9QZS3	Protein numb homolog OS=Mus musculus OX=10090 GN=Numb PE=1 SV=1	0	4	104.9	102.3	98.6	101.9	101.5	104.8	108.6	93.5	103.5
Q80VD1	Protein FAM98B OS=Mus musculus OX=10090 GN=Fam98b PE=1 SV=1	0	9	94.3	110.3	101.6	104.9	101.6	98.7	95.3	101.6	107.4
P07901	Heat shock protein HSP 90-alpha OS=Mus musculus OX=10090 GN=Hsp90aa1 PE=1 SV=4	0	25	98.1	100.8	98.1	98.2	101	101	96.5	102.4	99.4
Q9Z1J3	Cysteine desulfurase OS=Mus musculus OX=10090 GN=Nfs1 PE=1 SV=3	0	5	100.6	98	99	96.2	98.6	93.4	100.1	103.5	99.7
P23492	Purine nucleoside phosphorylase OS=Mus musculus OX=10090 GN=Pnp PE=1 SV=2	0	8	97.2	102.3	111	102.6	110.4	98.2	104.6	94.4	104.1
Q8BUV3	Gephyrin OS=Mus musculus OX=10090 GN=Gphn PE=1 SV=2	0	15	101.3	100.7	100.5	94	99.8	99.2	98	97.2	100
Q8CG46	Structural maintenance of chromosomes protein 5 OS=Mus musculus OX=10090 GN=Smc5 PE=1 SV=1	0	5	104.2	96.7	99.2	105.8	96.7	99	98.9	93.3	105
O88544	COP9 signalosome complex subunit 4 OS=Mus musculus OX=10090 GN=Cops4 PE=1 SV=1	0	16	98.2	106.6	90.1	100.3	95.9	95.6	98.8	98.7	98.4
Q91Z53	Glyoxylate reductase/hydroxypyruvate reductase OS=Mus musculus OX=10090 GN=Grhpr PE=1 SV=1	0	5	100.8	95.5	108.4	100.3	93.9	117.6	103.2	95.4	105
Q99KR3	Endoribonuclease LACTB2 OS=Mus musculus OX=10090 GN=Lactb2 PE=1 SV=1	0	6	292.7	30	37.6	89.5	94.6	110.9	67.5	93.9	138.2
Q99PG2	Opioid growth factor receptor OS=Mus musculus OX=10090 GN=Ogfr PE=1 SV=1	0	10	97.4	100	98.4	90.7	103.8	100.1	94.3	102.1	90.6
Q66JS6	Eukaryotic translation initiation factor 3 subunit J-B OS=Mus musculus OX=10090 GN=Eif3j2 PE=1 SV=1	0	11	101.4	96.6	102.5	91.6	102.8	103.7	101.8	97.1	95.7
Q80U93	Nuclear pore complex protein Nup214 OS=Mus musculus OX=10090 GN=Nup214 PE=1 SV=2	0	22	102.6	99.4	97.9	99.5	97.8	102.2	99.3	96.2	103.3
Q8BI72	CDKN2A-interacting protein OS=Mus musculus OX=10090 GN=Cdkn2aip PE=1 SV=1	0	15	105.2	99.4	97.9	104.6	97.4	97.1	100.7	100	103.6
O35295	Transcriptional activator protein Pur-beta OS=Mus musculus OX=10090 GN=Purb PE=1 SV=3	0	6	87.9	87.7	85.7	77.2	89.5	94.2	85.2	92.8	93.1
Q9Z2V5	Histone deacetylase 6 OS=Mus musculus OX=10090 GN=Hdac6 PE=1 SV=3	0	8	97.2	98.6	105.3	95.8	97.9	101.9	95.7	97.7	111
Q9ESN9	C-Jun-amino-terminal kinase-interacting protein 3 OS=Mus musculus OX=10090 GN=Mapk8ip3 PE=1 SV=1	0	9	116.9	106.8	103.4	111.7	109.6	99.6	92.7	109	130.3
Q9Z0P5	Twinfilin-2 OS=Mus musculus OX=10090 GN=Twf2 PE=1 SV=1	0	8	99	107.2	100.2	92.5	106.7	102.8	103.7	102.8	99.7
Q8VE99	Coiled-coil domain-containing protein 115 OS=Mus musculus OX=10090 GN=Ccdc115 PE=1 SV=1	0	4	92.1	99.9	101.2	106.7	100.8	100.4	102.1	95.2	93.2
B2RQC6	CAD protein OS=Mus musculus OX=10090 GN=Cad PE=1 SV=1	0	57	100.5	99.5	98.1	100.1	98.9	97	101	99.9	96.7
Q9DCZ4	MICOS complex subunit Mic26 OS=Mus musculus OX=10090 GN=Apoo PE=1 SV=2	0	3	102.5	100.2	99	92.5	96.1	100.2	94.8	100.9	99.3
P35486	Pyruvate dehydrogenase E1 component subunit alpha, somatic form, mitochondrial OS=Mus musculus OX=10090 GN=Pdha1 PE=1 SV=1	0	18	93.3	93.7	98.4	94.8	93.9	99.8	95.7	94.2	104.6
Q8K3C3	Protein LZIC OS=Mus musculus OX=10090 GN=Lzic PE=1 SV=1	0	6	106.1	99.7	105.7	106.6	103.8	99	90.5	107.7	110.2
Q3TX08	tRNA (guanine(26)-N(2))-dimethyltransferase OS=Mus musculus OX=10090 GN=Trmt1 PE=1 SV=2	0	10	101.1	101.9	110.6	100.3	94.5	94.5	98.1	95.8	110.3
Q9CQV8	14-3-3 protein beta/alpha OS=Mus musculus OX=10090 GN=Ywhab PE=1 SV=3	0	6	102	95	102.6	94.1	100	105.2	89.1	98.6	112.3
Q61009	Scavenger receptor class B member 1 OS=Mus musculus OX=10090 GN=Scarb1 PE=1 SV=1	0	3	95.7	115.4	104	100.3	98.2	108.1	106.9	103.3	108.9
O70591	Prefoldin subunit 2 OS=Mus musculus OX=10090 GN=Pfdn2 PE=1 SV=2	0	8	100.6	96.8	104	92	105.7	109.4	103.7	98.7	105.8
Q99K43	Protein regulator of cytokinesis 1 OS=Mus musculus OX=10090 GN=Prc1 PE=1 SV=2	0	11	106.9	113.8	84.4	98.8	104	95.6	101.4	92.2	104.8
Q8BVY0	Ribosomal L1 domain-containing protein 1 OS=Mus musculus OX=10090 GN=Rsl1d1 PE=1 SV=1	0	16	106.6	105.7	97.5	101.4	108.4	105.1	100.7	102.9	102.7
Q9Z204	Heterogeneous nuclear ribonucleoproteins C1/C2 OS=Mus musculus OX=10090 GN=Hnrnpc PE=1 SV=1	0	16	106.5	94.8	103.4	94.5	108.2	103.2	99.9	99.7	102.5
Q9Z0S1	3'(2'),5'-bisphosphate nucleotidase 1 OS=Mus musculus OX=10090 GN=Bpnt1 PE=1 SV=2	0	9	99.9	104.5	105.4	102.8	101.3	104	98.5	105.2	103.5
Q9Z2U0	Proteasome subunit alpha type-7 OS=Mus musculus OX=10090 GN=Psma7 PE=1 SV=1	0	11	97.2	96.2	99.6	101.4	95.1	99.1	97.3	101	99.9
P62488	DNA-directed RNA polymerase II subunit RPB7 OS=Mus musculus OX=10090 GN=Polr2g PE=1 SV=1	0	5	103.1	108.8	90.1	109.3	91	107.6	99.7	106.5	96.4
Q99JY0	Trifunctional enzyme subunit beta, mitochondrial OS=Mus musculus OX=10090 GN=Hadhb PE=1 SV=1	0	14	93.5	94.5	103.1	96.5	99.8	103.6	96.7	98.3	103.3
Q9JLB0	Protein PALS2 OS=Mus musculus OX=10090 GN=Pals2 PE=1 SV=1	0	13	101.1	101.2	97.6	96	97.7	92.9	102.4	100.3	96.4
Q8K202	DNA-directed RNA polymerase I subunit RPA49 OS=Mus musculus OX=10090 GN=Polr1e PE=1 SV=2	0	8	105.7	94.5	100.8	97.4	105.1	94.4	102	94.7	99
Q7TQK5	Coiled-coil domain-containing protein 93 OS=Mus musculus OX=10090 GN=Ccdc93 PE=1 SV=1	0	9	92.1	101.2	103.2	98.7	101.7	99.2	91	95.2	100.5
P61222	ATP-binding cassette sub-family E member 1 OS=Mus musculus OX=10090 GN=Abce1 PE=1 SV=1	0	24	98.4	102.1	98.4	99.3	95	101.6	98.4	97	100.1
P68510	14-3-3 protein eta OS=Mus musculus OX=10090 GN=Ywhah PE=1 SV=2	0	10	99.2	99.9	101.5	102.1	101.6	94.9	101.1	102.3	96.2
Q8BFU3	RING finger protein 214 OS=Mus musculus OX=10090 GN=Rnf214 PE=1 SV=1	0	3	101.8	91.4	100.8	109.4	95.1	108.9	100.9	100.6	85.1
O35129	Prohibitin-2 OS=Mus musculus OX=10090 GN=Phb2 PE=1 SV=1	0	17	96.9	100.2	100.2	95.4	101.7	97.9	94.7	102.8	97.7
Q9CQ54	NADH dehydrogenase [ubiquinone] 1 subunit C2 OS=Mus musculus OX=10090 GN=Ndufc2 PE=1 SV=1	0	4	98.5	89.3	105.8	96.4	93.9	107.4	92.7	94.3	118
P14131	Small ribosomal subunit protein uS9 OS=Mus musculus OX=10090 GN=Rps16 PE=1 SV=4	0	13	98.2	106.7	98.8	103.5	101.9	89.6	99.5	102.9	95.3
O54984	ATPase GET3 OS=Mus musculus OX=10090 GN=Get3 PE=1 SV=2	0	7	95.1	109.4	116	102.6	101.9	97.7	104.7	111.6	92.7
Q99N96	Large ribosomal subunit protein uL1m OS=Mus musculus OX=10090 GN=Mrpl1 PE=1 SV=2	0	7	98	96.8	101.5	96.6	97.1	103.2	95.7	94.6	99.8
P62082	Small ribosomal subunit protein eS7 OS=Mus musculus OX=10090 GN=Rps7 PE=1 SV=1	0	10	96.8	112.2	88.2	101.3	106.5	93.3	95.2	110	98.1
Q8R4U7	Leucine zipper protein 1 OS=Mus musculus OX=10090 GN=Luzp1 PE=1 SV=2	0	15	103.1	99.1	103.6	99.4	99.5	106.8	96.4	99.5	103.4
Q8CH18	Cell division cycle and apoptosis regulator protein 1 OS=Mus musculus OX=10090 GN=Ccar1 PE=1 SV=1	0	17	106.3	94.8	107.4	103.3	100.5	103.5	100	99.7	109.5
Q60972	Histone-binding protein RBBP4 OS=Mus musculus OX=10090 GN=Rbbp4 PE=1 SV=5	0	7	108.5	99.9	94.6	104.1	102.6	93.6	97.7	109.4	94
P48024	Eukaryotic translation initiation factor 1 OS=Mus musculus OX=10090 GN=Eif1 PE=1 SV=2	0	4	98.2	105.8	113.7	95.2	92.5	109.1	101.2	103.3	103.5
O89050	Muskelin OS=Mus musculus OX=10090 GN=Mkln1 PE=1 SV=1	0	5	107.5	102.1	98.2	100.4	106.1	99.2	107.9	97.6	103.6
P83877	Thioredoxin-like protein 4A OS=Mus musculus OX=10090 GN=Txnl4a PE=1 SV=1	0	5	102.1	98.9	95.7	99	101.2	95.3	109	92.4	97.2
Q9CPY7	Cytosol aminopeptidase OS=Mus musculus OX=10090 GN=Lap3 PE=1 SV=3	0	26	99.7	99.8	98	97.9	102	95.9	100.9	101.9	96.9
P40630	Transcription factor A, mitochondrial OS=Mus musculus OX=10090 GN=Tfam PE=1 SV=2	0	7	99.6	94.7	94.2	96.4	95.7	96.6	101.2	99.3	101
Q8BKE6	Cytochrome P450 20A1 OS=Mus musculus OX=10090 GN=Cyp20a1 PE=1 SV=1	0	5	100.9	89.7	104.4	92.2	99.4	101.9	95.1	92.3	107.9
Q8VDG3	Poly(A)-specific ribonuclease PARN OS=Mus musculus OX=10090 GN=Parn PE=1 SV=1	0	9	108.4	98.8	97.9	102.2	94.3	104.3	103.1	104.8	96.2
Q8VI63	MOB kinase activator 2 OS=Mus musculus OX=10090 GN=Mob2 PE=1 SV=1	0.001	2	93.6	105.9	104.4	97.5	104.9	99.6	104.8	101.6	93.6
Q6PGH2	Jupiter microtubule associated homolog 2 OS=Mus musculus OX=10090 GN=Jpt2 PE=1 SV=1	0	5	97.5	96.1	106.7	104.9	101.7	95.5	99.4	97.2	94.3
Q9Z2I8	Succinate--CoA ligase [GDP-forming] subunit beta, mitochondrial OS=Mus musculus OX=10090 GN=Suclg2 PE=1 SV=3	0	17	97.9	97.7	93.4	97.4	91.1	92.7	95.2	98	96.8
Q3URQ0	Testis-expressed protein 10 OS=Mus musculus OX=10090 GN=Tex10 PE=1 SV=1	0	9	108.1	93.8	104.1	104.7	96.2	95.3	106.9	101.6	95.3
Q924W5	Structural maintenance of chromosomes protein 6 OS=Mus musculus OX=10090 GN=Smc6 PE=1 SV=1	0	8	99.6	106	94.4	99.3	102.4	102.9	83	108.3	114.2
Q9ESP1	Stromal cell-derived factor 2-like protein 1 OS=Mus musculus OX=10090 GN=Sdf2l1 PE=1 SV=2	0	7	121.5	102.4	109.9	108.5	109.5	114.8	100.5	110	117.4
Q64674	Spermidine synthase OS=Mus musculus OX=10090 GN=Srm PE=1 SV=1	0	8	100	92.3	106.5	100.8	95.6	95.3	104.1	101.4	93.6
Q8BTZ7	Mannose-1-phosphate guanyltransferase beta OS=Mus musculus OX=10090 GN=Gmppb PE=1 SV=1	0	5	101.7	95.4	106.9	103.2	87.6	107.2	96.1	96.8	111.5
Q8BJU0	Small glutamine-rich tetratricopeptide repeat-containing protein alpha OS=Mus musculus OX=10090 GN=Sgta PE=1 SV=2	0	11	102.5	101.1	97.6	104.1	96	100.4	99	101.6	102
Q8CGP0	Histone H2B type 3-B OS=Mus musculus OX=10090 GN=H2bc26 PE=1 SV=3	0	4	81.3	158.3	79	85.7	149	95	88	152.1	91.7
Q6PFD9	Nuclear pore complex protein Nup98-Nup96 OS=Mus musculus OX=10090 GN=Nup98 PE=1 SV=2	0	22	102.5	103.3	98.5	106.3	99.4	98.4	100.1	101.6	96.5
Q3TKY6	Spliceosome-associated protein CWC27 homolog OS=Mus musculus OX=10090 GN=Cwc27 PE=1 SV=1	0	5	87.4	98.2	96.4	111.8	87.7	95.1	105.1	84.7	110
E9Q1P8	Interferon regulatory factor 2-binding protein 2 OS=Mus musculus OX=10090 GN=Irf2bp2 PE=1 SV=1	0	7	102.1	100.5	92.7	93.7	103.1	94.3	117.1	81.2	107.7
P00493	Hypoxanthine-guanine phosphoribosyltransferase OS=Mus musculus OX=10090 GN=Hprt1 PE=1 SV=3	0	9	100.8	94.6	103.4	99.8	91.9	103.2	98.5	93.9	108.6
P99027	Large ribosomal subunit protein P2 OS=Mus musculus OX=10090 GN=Rplp2 PE=1 SV=3	0	8	101.7	100	95.1	102.7	100.8	95	100.2	98.3	101.2
P42669	Transcriptional activator protein Pur-alpha OS=Mus musculus OX=10090 GN=Pura PE=1 SV=1	0	6	89.7	87.3	98.7	93.6	78.2	99	96.5	88.5	91.4
Q64364	Tumor suppressor ARF OS=Mus musculus OX=10090 GN=Cdkn2a PE=1 SV=1	0	6	143.7	88.4	84.5	104.4	84.7	106.4	106.3	82.9	111.9
Q62073	Mitogen-activated protein kinase kinase kinase 7 OS=Mus musculus OX=10090 GN=Map3k7 PE=1 SV=1	0	5	105	101.9	99.2	104.6	102.3	97.6	117.9	96.3	88.2
P21126	Ubiquitin-like protein 4A OS=Mus musculus OX=10090 GN=Ubl4a PE=1 SV=1	0	9	102.4	98.8	97	91.4	103.3	103.8	102.8	104.7	93.7
Q9CRY7	Lysophospholipase D GDPD1 OS=Mus musculus OX=10090 GN=Gdpd1 PE=1 SV=1	0	4	109.7	90.1	124.9	116	103.2	100	106.3	91.8	108.3
Q91VR2	ATP synthase subunit gamma, mitochondrial OS=Mus musculus OX=10090 GN=Atp5f1c PE=1 SV=1	0	10	93.1	98.9	105.1	98	102.4	100.5	95.8	102.1	98.1
P80314	T-complex protein 1 subunit beta OS=Mus musculus OX=10090 GN=Cct2 PE=1 SV=4	0	36	99.2	99.2	93.5	95.9	100.9	95.5	99.9	102.7	94.2
D3Z7P3	Glutaminase kidney isoform, mitochondrial OS=Mus musculus OX=10090 GN=Gls PE=1 SV=1	0	10	106.2	93.6	98.1	100.3	97	91.4	103.6	102	96.8
Q9D1J3	SAP domain-containing ribonucleoprotein OS=Mus musculus OX=10090 GN=Sarnp PE=1 SV=3	0	8	94.8	109.7	96.8	103.3	103.6	97.1	104.5	98	95.2
Q9CZG3	COMM domain-containing protein 8 OS=Mus musculus OX=10090 GN=Commd8 PE=1 SV=1	0	4	77.9	103.1	124	93.7	103.3	100.3	93.1	108.6	99.8
Q8BFY9	Transportin-1 OS=Mus musculus OX=10090 GN=Tnpo1 PE=1 SV=2	0	17	102.4	97	99.1	104.9	96.3	95.2	103.8	97.5	96.9
P28659	CUGBP Elav-like family member 1 OS=Mus musculus OX=10090 GN=Celf1 PE=1 SV=2	0	6	93.3	104.1	102.4	96.6	102.7	103	102.6	108.7	96.1
Q8VE38	Oxidoreductase NAD-binding domain-containing protein 1 OS=Mus musculus OX=10090 GN=Oxnad1 PE=1 SV=2	0	4	110.4	90.5	113.8	95.6	96.4	109.5	106	86.4	110.8
Q99104	Unconventional myosin-Va OS=Mus musculus OX=10090 GN=Myo5a PE=1 SV=2	0	33	100.6	103.6	99.3	102.4	99	99.5	103.8	100	99.1
Q922V4	Pleiotropic regulator 1 OS=Mus musculus OX=10090 GN=Plrg1 PE=1 SV=1	0	14	102.7	99	99.9	109.9	104.3	98	100.4	101.2	97.1
Q91VR5	ATP-dependent RNA helicase DDX1 OS=Mus musculus OX=10090 GN=Ddx1 PE=1 SV=1	0	34	101.4	102.3	99.4	106.5	97.7	97.6	101.6	102.4	97.5
Q6PDL0	Cytoplasmic dynein 1 light intermediate chain 2 OS=Mus musculus OX=10090 GN=Dync1li2 PE=1 SV=2	0	9	98.8	97.2	101.5	96.3	95.3	118.1	101.3	97.3	105.6
Q99LC5	Electron transfer flavoprotein subunit alpha, mitochondrial OS=Mus musculus OX=10090 GN=Etfa PE=1 SV=2	0	10	89.7	95.4	99.9	97.5	92.7	98.8	98	95.4	105.5
Q8R5M8	Cell adhesion molecule 1 OS=Mus musculus OX=10090 GN=Cadm1 PE=1 SV=2	0	3	110.8	94.9	100.9	101	105	95.9	119	108.4	107.6
Q9JK38	Glucosamine 6-phosphate N-acetyltransferase OS=Mus musculus OX=10090 GN=Gnpnat1 PE=1 SV=1	0	5	97.6	107.6	113	91.5	106.3	113.5	106.3	97.5	97.4
Q62318	Transcription intermediary factor 1-beta OS=Mus musculus OX=10090 GN=Trim28 PE=1 SV=3	0	30	99.7	104.7	97.7	103.9	102.4	97.7	101.1	100.1	100.6
Q8BSQ9	Protein polybromo-1 OS=Mus musculus OX=10090 GN=Pbrm1 PE=1 SV=4	0	34	103.4	102.4	99.3	100	105.6	99.5	100.9	104.1	97.4
Q6PAC3	DDB1- and CUL4-associated factor 13 OS=Mus musculus OX=10090 GN=Dcaf13 PE=1 SV=2	0	12	102.4	96.7	101.9	102.7	96.9	96.1	102.2	95	97.2
P63028	Translationally-controlled tumor protein OS=Mus musculus OX=10090 GN=Tpt1 PE=1 SV=1	0	7	102.6	106.3	108.8	104.9	106.1	103.8	92.9	112.1	111.6
Q9CXW2	Small ribosomal subunit protein mS22 OS=Mus musculus OX=10090 GN=Mrps22 PE=1 SV=1	0	15	100.8	98.4	101.4	99.3	97.2	99.1	102.8	93.5	99.1
P70303	CTP synthase 2 OS=Mus musculus OX=10090 GN=Ctps2 PE=1 SV=1	0	11	106.2	106.9	100.9	105.4	119.7	100.3	107.3	107.9	100.8
Q9CW03	Structural maintenance of chromosomes protein 3 OS=Mus musculus OX=10090 GN=Smc3 PE=1 SV=2	0	43	99.6	103	98.5	101.1	102.7	94.6	101.2	103.9	96.9
Q99L27	GMP reductase 2 OS=Mus musculus OX=10090 GN=Gmpr2 PE=1 SV=2	0	8	98.3	100	110.6	104.8	103.2	100.1	105.4	99.1	103.4
Q9JKY0	CCR4-NOT transcription complex subunit 9 OS=Mus musculus OX=10090 GN=Cnot9 PE=1 SV=1	0	6	103.6	99.8	97.7	102.8	104.3	96.3	107.6	96.4	99.1
Q8CHU3	Epsin-2 OS=Mus musculus OX=10090 GN=Epn2 PE=1 SV=1	0	4	104.7	101.6	105	99.2	92.1	109.5	103.4	91.4	104
B2RY56	RNA-binding protein 25 OS=Mus musculus OX=10090 GN=Rbm25 PE=1 SV=2	0	15	101.1	101	99.3	108	99.8	95.9	99.8	104.3	97.3
Q99K48	Non-POU domain-containing octamer-binding protein OS=Mus musculus OX=10090 GN=Nono PE=1 SV=3	0	22	100.5	101.3	97.3	100.9	101.1	95.4	100.1	95.7	97.8
Q8CB77	Elongin-A OS=Mus musculus OX=10090 GN=Eloa PE=1 SV=3	0	9	98.3	103.9	101.8	100.6	96.3	100.5	94.4	94.5	105.9
E9Q8D0	DnaJ homolog subfamily C member 21 OS=Mus musculus OX=10090 GN=Dnajc21 PE=1 SV=1	0	10	103.4	104.7	92.3	99.3	91.3	106	112.9	89.8	97.2
Q9JJY4	Probable ATP-dependent RNA helicase DDX20 OS=Mus musculus OX=10090 GN=Ddx20 PE=1 SV=2	0	15	100.4	100.2	98.9	98	97.5	102.5	95.4	98.5	103.3
Q9CR09	Ubiquitin-fold modifier-conjugating enzyme 1 OS=Mus musculus OX=10090 GN=Ufc1 PE=1 SV=1	0	6	109	100.8	89.8	101.8	105.6	93.9	94.6	110	95.4
Q8BIJ6	Isoleucine--tRNA ligase, mitochondrial OS=Mus musculus OX=10090 GN=Iars2 PE=1 SV=1	0	9	104.2	100.2	106.9	105.3	92.2	117.6	103.2	98.2	112.2
Q9CWX9	Probable ATP-dependent RNA helicase DDX47 OS=Mus musculus OX=10090 GN=Ddx47 PE=2 SV=2	0	9	106.8	98.9	96.9	101.8	99.8	99	108.2	101.5	94.9
Q9R0P4	Small acidic protein OS=Mus musculus OX=10090 GN=Smap PE=1 SV=1	0	3	84.1	86.3	108.6	93.6	94	98.5	97.2	98.5	102.3
B7ZNG0	Kinesin-like protein KIF7 OS=Mus musculus OX=10090 GN=Kif7 PE=1 SV=1	0	10	98.5	108.1	87.6	97.4	104	97.2	106.7	100.2	95.8
Q61458	Cyclin-H OS=Mus musculus OX=10090 GN=Ccnh PE=1 SV=2	0	6	96	106.9	99.7	105.8	100.8	94	98.3	106.2	98.9
P70399	TP53-binding protein 1 OS=Mus musculus OX=10090 GN=Tp53bp1 PE=1 SV=3	0	5	108.5	100.6	93.7	108.6	102.3	105.1	75.5	96.4	102.5
Q9JHU9	Inositol-3-phosphate synthase 1 OS=Mus musculus OX=10090 GN=Isyna1 PE=1 SV=1	0	10	107.3	100.1	111.2	104.5	107.9	107.2	102.3	104.4	110
P05213	Tubulin alpha-1B chain OS=Mus musculus OX=10090 GN=Tuba1b PE=1 SV=2	0	4	99.5	98.8	99.5	99.9	99.7	97.8	101.1	99.8	96.3
Q9D0I9	Arginine--tRNA ligase, cytoplasmic OS=Mus musculus OX=10090 GN=Rars1 PE=1 SV=2	0	33	100.6	94.5	96.5	99	93.5	94.4	98.3	94.3	93.8
Q9Z2X1	Heterogeneous nuclear ribonucleoprotein F OS=Mus musculus OX=10090 GN=Hnrnpf PE=1 SV=3	0	15	101.2	100.3	101.7	99.4	100.2	103.5	102.5	99.5	94.4
Q8VEJ4	Notchless protein homolog 1 OS=Mus musculus OX=10090 GN=Nle1 PE=1 SV=4	0	9	101.5	96.7	105.9	105.4	103.5	100.2	106.7	97.7	99.5
Q9D1A2	Cytosolic non-specific dipeptidase OS=Mus musculus OX=10090 GN=Cndp2 PE=1 SV=1	0	12	97.9	95.5	106.1	96.6	99.9	102.1	101.4	90.3	113
Q8R4X3	RNA-binding protein 12 OS=Mus musculus OX=10090 GN=Rbm12 PE=1 SV=3	0	13	101.9	99.3	98.2	102.6	96.6	97.5	106.1	93.3	96.4
P62137	Serine/threonine-protein phosphatase PP1-alpha catalytic subunit OS=Mus musculus OX=10090 GN=Ppp1ca PE=1 SV=1	0	4	99.8	97.2	100.2	99.9	104.4	95.7	100.5	101.5	99.3
Q8C6B9	Active regulator of SIRT1 OS=Mus musculus OX=10090 GN=Rps19bp1 PE=1 SV=1	0	5	90.8	94.5	120.5	98.4	92.7	106.5	96.1	100.4	99.5
Q9JLJ2	4-trimethylaminobutyraldehyde dehydrogenase OS=Mus musculus OX=10090 GN=Aldh9a1 PE=1 SV=1	0	19	94.8	99.3	98	95.2	102	99.8	99.5	98.5	97.8
Q8BK58	HSPB1-associated protein 1 OS=Mus musculus OX=10090 GN=Hspbap1 PE=1 SV=2	0	6	92.2	102.5	107.9	98.4	98.3	92.6	97.1	93.6	86.6
Q60960	Importin subunit alpha-5 OS=Mus musculus OX=10090 GN=Kpna1 PE=1 SV=2	0	8	99.3	99.6	103.1	98.5	103.3	100.6	99.9	97.3	103.5
Q8K4B0	Metastasis-associated protein MTA1 OS=Mus musculus OX=10090 GN=Mta1 PE=1 SV=1	0	15	103.5	101	100.3	101.1	101.4	93.1	100.8	103.6	95.7
Q8BYR2	Serine/threonine-protein kinase LATS1 OS=Mus musculus OX=10090 GN=Lats1 PE=1 SV=3	0	3	106.8	98.6	96.4	100.3	85.1	119.4	103.9	102.5	95.9
Q3UFK8	FERM domain-containing protein 8 OS=Mus musculus OX=10090 GN=Frmd8 PE=1 SV=2	0	4	107.9	94.5	91.9	103.3	94.6	101.2	98.1	92.4	108.9
Q8BJ90	Zinc finger protein 771 OS=Mus musculus OX=10090 GN=Znf771 PE=2 SV=1	0	6	98.5	100.1	96.1	80.2	98.6	86.3	108.7	95.1	96.3
Q8K3Z9	Nuclear envelope pore membrane protein POM 121 OS=Mus musculus OX=10090 GN=Pom121 PE=1 SV=2	0	6	101.7	110.5	101.1	101.7	104.7	98.1	106	107	96.3
Q6A068	Cell division cycle 5-like protein OS=Mus musculus OX=10090 GN=Cdc5l PE=1 SV=2	0	25	95.8	97.1	105	95.1	99.3	102.2	101.7	95.6	98
Q64213	Splicing factor 1 OS=Mus musculus OX=10090 GN=Sf1 PE=1 SV=6	0	7	100.9	102.9	97.1	105.5	132.3	72	101.7	96.1	100.2
Q811S7	Upstream-binding protein 1 OS=Mus musculus OX=10090 GN=Ubp1 PE=1 SV=1	0	2	86	102.7	107.3	100.8	101	108	100.8	116.5	95.2
O35226	26S proteasome non-ATPase regulatory subunit 4 OS=Mus musculus OX=10090 GN=Psmd4 PE=1 SV=1	0	12	99.9	100	109.2	98.1	101.2	103.7	99.4	101.4	102.3
Q9DB34	Charged multivesicular body protein 2a OS=Mus musculus OX=10090 GN=Chmp2a PE=1 SV=1	0	6	92.5	94.1	101.2	96.9	97.2	98.3	95.6	99.8	98.7
L0N7N1	Kinesin-like protein KIF14 OS=Mus musculus OX=10090 GN=Kif14 PE=1 SV=1	0	8	98.6	99.1	93.3	98.7	97.2	105.4	106.7	97.8	86.2
Q8BH15	CCR4-NOT transcription complex subunit 10 OS=Mus musculus OX=10090 GN=Cnot10 PE=1 SV=1	0	8	106.2	99.4	100.5	88.2	108.1	105.1	106.2	99.5	92.3
Q4FK66	Pre-mRNA-splicing factor 38A OS=Mus musculus OX=10090 GN=Prpf38a PE=1 SV=1	0	4	103.2	97.3	100.5	107.5	92.3	85.9	101.9	97.8	95.2
Q5RJG1	Nucleolar protein 10 OS=Mus musculus OX=10090 GN=Nol10 PE=2 SV=1	0	12	105.2	102.5	97.5	102.8	104.1	97.8	101.6	101.5	100.5
Q60598	Src substrate cortactin OS=Mus musculus OX=10090 GN=Cttn PE=1 SV=2	0	22	100.8	97.3	100.9	99.5	99	98.3	95.5	97.5	103.2
Q9CPP0	Nucleoplasmin-3 OS=Mus musculus OX=10090 GN=Npm3 PE=1 SV=3	0	5	96.9	100.2	96.4	100.2	95.2	99.5	103.2	93.4	92.8
Q8C7K6	Prenylcysteine oxidase-like OS=Mus musculus OX=10090 GN=Pcyox1l PE=1 SV=1	0	4	94.5	105.6	103.4	105.5	92.2	104	103.8	100.9	100.7
Q7TPM1	Protein PRRC2B OS=Mus musculus OX=10090 GN=Prrc2b PE=1 SV=1	0	12	96.7	97.6	101.7	99.4	93.9	103	103.1	93.7	99.2
Q8C1A5	Thimet oligopeptidase OS=Mus musculus OX=10090 GN=Thop1 PE=1 SV=1	0	32	100.4	106.9	98.2	102	103.4	97.5	102.5	99.1	100.4
Q9D0J4	ADP-ribosylation factor-like protein 2 OS=Mus musculus OX=10090 GN=Arl2 PE=1 SV=1	0	5	105.1	100.4	90.7	96.7	101.7	96.7	100.4	103.8	91.8
Q8BH79	Anoctamin-10 OS=Mus musculus OX=10090 GN=Ano10 PE=1 SV=1	0	5	90.4	95.7	105.7	115.5	68.3	132	99.4	95.2	108.6
Q921G8	Gamma-tubulin complex component 2 OS=Mus musculus OX=10090 GN=Tubgcp2 PE=1 SV=2	0	6	101.4	98.5	111.8	98.7	103.9	101.4	102.4	95.5	99.7
Q9QXK2	E3 ubiquitin-protein ligase RAD18 OS=Mus musculus OX=10090 GN=Rad18 PE=1 SV=2	0	5	109.9	87.8	101	92.2	91.7	101.2	89.6	100.8	109.4
P62869	Elongin-B OS=Mus musculus OX=10090 GN=Elob PE=1 SV=1	0	8	95.9	101.1	100.7	99.7	103.1	101.9	98.3	103.1	99.8
P62889	Large ribosomal subunit protein eL30 OS=Mus musculus OX=10090 GN=Rpl30 PE=1 SV=2	0	10	96.9	101.7	100.2	90.4	108.5	100.2	102.4	101.4	94.9
Q810A7	ATP-dependent RNA helicase DDX42 OS=Mus musculus OX=10090 GN=Ddx42 PE=1 SV=3	0	24	103.2	105.6	99.9	104.2	104.5	96.4	104.1	102.5	98.8
Q99J36	THUMP domain-containing protein 1 OS=Mus musculus OX=10090 GN=Thumpd1 PE=1 SV=1	0	12	101.1	99.2	94.8	102.5	106.6	89.8	99.5	100.4	99.2
Q91VW5	Golgin subfamily A member 4 OS=Mus musculus OX=10090 GN=Golga4 PE=1 SV=2	0	6	105.7	99.1	107.7	97.9	104.5	112.2	107.2	104.7	117
O88379	Bromodomain adjacent to zinc finger domain protein 1A OS=Mus musculus OX=10090 GN=Baz1a PE=1 SV=3	0	21	104.6	104	91.6	96.1	104.9	103.4	101.7	105.2	94.7
P47757	F-actin-capping protein subunit beta OS=Mus musculus OX=10090 GN=Capzb PE=1 SV=3	0	11	98.5	101.5	96.7	101	99.4	100.4	102.3	97.7	98.7
Q9DC23	DnaJ homolog subfamily C member 10 OS=Mus musculus OX=10090 GN=Dnajc10 PE=1 SV=2	0	4	109.9	100.7	98.3	110.9	95.6	99.4	105.3	87.5	116.7
Q8BZA9	Fructose-2,6-bisphosphatase TIGAR OS=Mus musculus OX=10090 GN=Tigar PE=1 SV=1	0	5	100.9	95.4	95.4	96.8	105.9	95.4	115.8	93.1	101.3
Q6PEB6	MOB-like protein phocein OS=Mus musculus OX=10090 GN=Mob4 PE=1 SV=1	0	4	96.4	102.2	102.1	100.2	98	102.1	93.8	99.2	107.5
Q8R5K4	Nucleolar protein 6 OS=Mus musculus OX=10090 GN=Nol6 PE=2 SV=2	0	13	104	97.4	100.1	108	95.6	99.8	102.3	99	98.3
Q8K411	Presequence protease, mitochondrial OS=Mus musculus OX=10090 GN=Pitrm1 PE=1 SV=1	0	28	95	92.8	93.4	97.2	92.2	97.7	92.5	94.6	101.9
P52480	Pyruvate kinase PKM OS=Mus musculus OX=10090 GN=Pkm PE=1 SV=4	0	38	99.8	100	99.4	98.7	100	97.9	97.9	103.9	96.8
Q91WQ5	TAF5-like RNA polymerase II p300/CBP-associated factor-associated factor 65 kDa subunit 5L OS=Mus musculus OX=10090 GN=Taf5l PE=2 SV=1	0	5	89.6	97.2	106.3	100.9	96.8	97.8	101.5	96.6	96.1
Q99KN9	Clathrin interactor 1 OS=Mus musculus OX=10090 GN=Clint1 PE=1 SV=2	0	14	95.6	102.7	104	102	98.7	98.2	94.3	103.6	99
Q61102	Iron-sulfur clusters transporter ABCB7, mitochondrial OS=Mus musculus OX=10090 GN=Abcb7 PE=1 SV=3	0	6	96.1	95.4	104.3	93.5	102.2	93.8	102.8	97.7	102.1
Q8R3K3	Pentatricopeptide repeat-containing protein 2, mitochondrial OS=Mus musculus OX=10090 GN=Ptcd2 PE=1 SV=1	0	4	107.6	98	90.2	91.2	110.1	93.6	103.4	103	85.2
Q9CQJ2	PIH1 domain-containing protein 1 OS=Mus musculus OX=10090 GN=Pih1d1 PE=1 SV=1	0	7	109	72.4	111.2	96.5	104.3	98.8	90.7	99.2	104.9
Q3V3R1	Monofunctional C1-tetrahydrofolate synthase, mitochondrial OS=Mus musculus OX=10090 GN=Mthfd1l PE=1 SV=2	0	39	99.8	99.1	98.4	105	95.3	100.3	102.8	95.8	100.1
Q9DB20	ATP synthase subunit O, mitochondrial OS=Mus musculus OX=10090 GN=Atp5po PE=1 SV=1	0	11	94.6	102.4	95	97.6	101.1	95.9	95.8	100.1	94.4
P70122	Ribosome maturation protein SBDS OS=Mus musculus OX=10090 GN=Sbds PE=1 SV=4	0	12	99.8	106.8	101.7	104.4	103.3	95.3	110.7	105.6	97
P51912	Neutral amino acid transporter B(0) OS=Mus musculus OX=10090 GN=Slc1a5 PE=1 SV=2	0	8	97.1	89.6	105	99.6	91.9	102.8	97.6	93.2	97.6
Q6PAQ4	RNA exonuclease 4 OS=Mus musculus OX=10090 GN=Rexo4 PE=2 SV=2	0	12	91.6	99	108.4	101.8	100.6	101.3	100	100.8	104.7
P0C0A3	Charged multivesicular body protein 6 OS=Mus musculus OX=10090 GN=Chmp6 PE=1 SV=2	0	3	82.9	128.4	101.2	91	103.6	102.2	98	115.2	92.9
Q3TAS6	ER membrane protein complex subunit 10 OS=Mus musculus OX=10090 GN=Emc10 PE=2 SV=2	0	2	103	92.3	88.5	96.6	86.5	100.1	90.1	96.9	106.5
P81117	Nucleobindin-2 OS=Mus musculus OX=10090 GN=Nucb2 PE=1 SV=2	0	9	105	89.9	107.8	106.4	90.8	110.9	104	90.6	107.5
O88447	Kinesin light chain 1 OS=Mus musculus OX=10090 GN=Klc1 PE=1 SV=3	0	5	102	91.2	107.7	96.9	96.3	103.6	101.1	96.9	103.8
Q4U2R1	E3 ubiquitin-protein ligase HERC2 OS=Mus musculus OX=10090 GN=Herc2 PE=1 SV=3	0	7	97.2	95.7	109.4	101.3	100.8	102.5	95.6	99.9	96.3
Q6ZQB6	Inositol hexakisphosphate and diphosphoinositol-pentakisphosphate kinase 2 OS=Mus musculus OX=10090 GN=Ppip5k2 PE=1 SV=3	0	5	94.1	94.3	111.8	99.4	97.6	107.6	113.8	69	100.4
Q8R3Y8	Interferon regulatory factor 2-binding protein 1 OS=Mus musculus OX=10090 GN=Irf2bp1 PE=1 SV=2	0	11	93.2	104.9	95.7	106.1	97.5	93.8	90.9	114.7	98.4
Q8C0E3	E3 ubiquitin-protein ligase TRIM47 OS=Mus musculus OX=10090 GN=Trim47 PE=1 SV=2	0	4	95.5	86	102.8	95.3	93.7	108.5	98.9	92.2	97.7
Q9Z207	Protein diaphanous homolog 3 OS=Mus musculus OX=10090 GN=Diaph3 PE=1 SV=1	0	5	102.7	94.6	105.5	108.5	79.7	110.1	109	104.6	98.2
Q2YDW2	Protein misato homolog 1 OS=Mus musculus OX=10090 GN=Msto1 PE=1 SV=1	0	11	112.6	90.9	98.5	106.5	98.5	104.3	107.5	94.7	96.1
Q11011	Puromycin-sensitive aminopeptidase OS=Mus musculus OX=10090 GN=Npepps PE=1 SV=2	0	19	100.7	107.9	100.7	106.5	110.2	97.6	110.8	102	97.1
P28660	Nck-associated protein 1 OS=Mus musculus OX=10090 GN=Nckap1 PE=1 SV=2	0	12	102.1	107.6	90.7	100.3	102.1	98.3	102.5	93.1	104.5
Q6PAV2	Probable E3 ubiquitin-protein ligase HERC4 OS=Mus musculus OX=10090 GN=Herc4 PE=1 SV=2	0	6	102.8	90.8	107.1	98.5	105.2	104.5	91.3	90.5	113.2
Q9D710	Thioredoxin-related transmembrane protein 2 OS=Mus musculus OX=10090 GN=Tmx2 PE=1 SV=1	0	4	96.3	90.8	97.5	83.4	96.2	110.2	98	88.8	98.6
Q99JB2	Stomatin-like protein 2, mitochondrial OS=Mus musculus OX=10090 GN=Stoml2 PE=1 SV=1	0	12	97.7	93.6	94.6	97.8	90.5	99.5	101.3	90.9	94.6
P97450	ATP synthase-coupling factor 6, mitochondrial OS=Mus musculus OX=10090 GN=Atp5pf PE=1 SV=1	0	6	90.5	101.4	99.4	99.5	93.3	104	100.1	100.5	97.1
Q9CQU0	Thioredoxin domain-containing protein 12 OS=Mus musculus OX=10090 GN=Txndc12 PE=1 SV=1	0	7	104.8	89.8	98.3	105.7	90.1	96.4	100	95	97.1
Q8CDN6	Thioredoxin-like protein 1 OS=Mus musculus OX=10090 GN=Txnl1 PE=1 SV=3	0	11	103.5	93.7	97.2	99.2	95.7	101.7	102.7	97.9	97.5
Q6NZL6	Tonsoku-like protein OS=Mus musculus OX=10090 GN=Tonsl PE=1 SV=2	0	4	97.2	86.4	105.8	77.5	104.5	96.4	103.9	98.9	94.5
Q9DBN5	Lon protease homolog 2, peroxisomal OS=Mus musculus OX=10090 GN=Lonp2 PE=1 SV=1	0	7	109.2	94.1	104.5	100	84.9	103.5	104.5	105.3	97.1
O88396	GrpE protein homolog 2, mitochondrial OS=Mus musculus OX=10090 GN=Grpel2 PE=2 SV=2	0	5	97.5	89	112.4	116.5	85.9	98.7	101.2	96.8	105.1
P53564	Homeobox protein cut-like 1 OS=Mus musculus OX=10090 GN=Cux1 PE=1 SV=3	0	8	94.3	105.1	96.2	106	95.4	93.8	101	93.7	105.8
Q99KN2	Probable cytosolic iron-sulfur protein assembly protein CIAO1 OS=Mus musculus OX=10090 GN=Ciao1 PE=1 SV=1	0	2	133.2	79.3	98.4	94.6	103.8	91.5	106.8	83.4	89.4
Q9JKY5	Huntingtin-interacting protein 1-related protein OS=Mus musculus OX=10090 GN=Hip1r PE=1 SV=2	0	14	106.9	96.5	106.2	98.8	92	110.5	99.6	87.2	122.6
Q9D8B3	Charged multivesicular body protein 4b OS=Mus musculus OX=10090 GN=Chmp4b PE=1 SV=2	0	8	104.3	96.6	101.8	104.3	99.7	95.1	99.6	101.5	103.1
Q9WU78	Programmed cell death 6-interacting protein OS=Mus musculus OX=10090 GN=Pdcd6ip PE=1 SV=3	0	26	99.6	101.6	99.4	100.9	97.8	104	101.3	99.8	103.9
P03958	Adenosine deaminase OS=Mus musculus OX=10090 GN=Ada PE=1 SV=3	0	5	97.3	102.2	106.5	101.1	100.9	101.9	106.9	99.1	105.3
P61290	Proteasome activator complex subunit 3 OS=Mus musculus OX=10090 GN=Psme3 PE=1 SV=1	0	13	104.6	105.3	101.8	107.6	99.1	108.4	106.2	104.6	95.9
O08539	Myc box-dependent-interacting protein 1 OS=Mus musculus OX=10090 GN=Bin1 PE=1 SV=1	0	9	96.6	105	96.5	104.3	99.6	95.3	102.9	97.6	95.1
Q3UL36	Arginine and glutamate-rich protein 1 OS=Mus musculus OX=10090 GN=Arglu1 PE=1 SV=2	0	7	100.9	101.9	98.3	102.7	98.5	99	99.8	97.6	96.9
P97393	Rho GTPase-activating protein 5 OS=Mus musculus OX=10090 GN=Arhgap5 PE=1 SV=3	0	5	113.7	109.8	89.3	107.3	96.8	96.6	98.3	97.8	102.8
Q8CE90	Dual specificity mitogen-activated protein kinase kinase 7 OS=Mus musculus OX=10090 GN=Map2k7 PE=1 SV=1	0	5	98.2	104.1	97.3	98.9	99.6	95.1	103.1	100.4	89.9
Q9QZQ1	Afadin OS=Mus musculus OX=10090 GN=Afdn PE=1 SV=3	0	26	102.7	100.6	93.8	98.9	102.8	98.8	98.2	104.1	97
Q9EPE9	Endoplasmic reticulum transmembrane helix translocase OS=Mus musculus OX=10090 GN=Atp13a1 PE=1 SV=2	0	14	99.6	97.3	101.5	98.1	100	98.9	99.7	99.8	93.8
O08796	Eukaryotic elongation factor 2 kinase OS=Mus musculus OX=10090 GN=Eef2k PE=1 SV=1	0	7	90	98.9	85.3	89	103.3	91.3	95.7	96.7	92.1
P31938	Dual specificity mitogen-activated protein kinase kinase 1 OS=Mus musculus OX=10090 GN=Map2k1 PE=1 SV=2	0	9	97.9	97.8	98.8	98.1	98.6	99	104.7	98.2	97.1
Q8BTI8	Serine/arginine repetitive matrix protein 2 OS=Mus musculus OX=10090 GN=Srrm2 PE=1 SV=3	0	30	90.3	119.5	90.2	83.2	132	90.6	96.3	105.2	95.1
Q8VCT3	Aminopeptidase B OS=Mus musculus OX=10090 GN=Rnpep PE=1 SV=2	0	10	91.7	103.4	101.6	97.3	104.5	105.6	97.9	101.3	100.5
P67984	Large ribosomal subunit protein eL22 OS=Mus musculus OX=10090 GN=Rpl22 PE=1 SV=2	0	4	98.1	103.7	99.1	97.8	102	94.5	106.8	97.9	97.1
O08788	Dynactin subunit 1 OS=Mus musculus OX=10090 GN=Dctn1 PE=1 SV=3	0	28	99.1	98	101.5	96.9	97.9	101.3	99.7	101.6	100.2
Q9CQV7	Mitochondrial import inner membrane translocase subunit TIM14 OS=Mus musculus OX=10090 GN=Dnajc19 PE=1 SV=3	0	5	106.6	95.5	111.1	98.4	105.4	106.7	95.2	100.6	104
Q9WUK2	Eukaryotic translation initiation factor 4H OS=Mus musculus OX=10090 GN=Eif4h PE=1 SV=3	0	13	108.4	99.2	99	102.3	101.6	99.5	90.4	113.7	109.5
Q9DBG7	Signal recognition particle receptor subunit alpha OS=Mus musculus OX=10090 GN=Srpra PE=1 SV=1	0	25	101.6	97.3	101.9	97.4	91	104.2	100.6	92.7	106
Q7TMY8	E3 ubiquitin-protein ligase HUWE1 OS=Mus musculus OX=10090 GN=Huwe1 PE=1 SV=5	0	77	98.9	97.3	96.9	101.2	96.9	95.9	98.4	98.8	96.6
Q9CQX2	Cytochrome b5 type B OS=Mus musculus OX=10090 GN=Cyb5b PE=1 SV=1	0	3	98.7	99.8	103	99.7	105.1	97.3	91.9	102.4	96.3
Q8BML9	Glutamine--tRNA ligase OS=Mus musculus OX=10090 GN=Qars1 PE=1 SV=1	0	20	103.4	101.6	97.6	98.4	99.2	102.7	100.1	101.9	99.5
Q8K297	Procollagen galactosyltransferase 1 OS=Mus musculus OX=10090 GN=Colgalt1 PE=1 SV=2	0	19	106	96.9	101.6	104.7	102.7	99.7	101.5	102.7	99.7
Q8K1E0	Syntaxin-5 OS=Mus musculus OX=10090 GN=Stx5 PE=1 SV=3	0	7	96.9	104.2	108.3	88.6	99.1	111.3	95.5	94.2	97.5
P81122	Insulin receptor substrate 2 OS=Mus musculus OX=10090 GN=Irs2 PE=1 SV=2	0	6	98.9	103.4	99.3	90.5	98.8	103.6	80	112.9	105.8
Q9CZX8	Small ribosomal subunit protein eS19 OS=Mus musculus OX=10090 GN=Rps19 PE=1 SV=3	0	11	99.6	102.1	100.7	104	99.9	99.4	102.9	98	96.3
O88543	COP9 signalosome complex subunit 3 OS=Mus musculus OX=10090 GN=Cops3 PE=1 SV=3	0	9	107.4	93.7	92.8	101.1	98.2	99.8	101.5	97.6	100.9
Q8BX09	Retinoblastoma-binding protein 5 OS=Mus musculus OX=10090 GN=Rbbp5 PE=1 SV=2	0	12	102.6	92.3	106.4	100.3	100.1	101.9	98	97.5	103
Q61103	Zinc finger protein ubi-d4 OS=Mus musculus OX=10090 GN=Dpf2 PE=1 SV=1	0	6	109.2	93	95.4	99.4	101.3	94.1	98.3	107.3	90.2
Q9D0E1	Heterogeneous nuclear ribonucleoprotein M OS=Mus musculus OX=10090 GN=Hnrnpm PE=1 SV=3	0	44	101	101.6	96.4	100.5	99.5	98.4	99.1	102.3	100
Q8K4X7	1-acyl-sn-glycerol-3-phosphate acyltransferase delta OS=Mus musculus OX=10090 GN=Agpat4 PE=1 SV=1	0	4	117	78.5	112.5	118.2	105.6	88.7	94.5	95.7	110.6
Q8BUK6	Protein Hook homolog 3 OS=Mus musculus OX=10090 GN=Hook3 PE=1 SV=2	0	16	101.1	99.5	102.3	97.2	98.1	102.5	98.4	101.2	105
Q7TNP2	Serine/threonine-protein phosphatase 2A 65 kDa regulatory subunit A beta isoform OS=Mus musculus OX=10090 GN=Ppp2r1b PE=1 SV=2	0	8	98.5	97.5	95.3	98.2	103.8	92.1	104.1	96.3	91.8
Q9WTI7	Unconventional myosin-Ic OS=Mus musculus OX=10090 GN=Myo1c PE=1 SV=2	0	15	102.9	100.3	98.5	107.8	98.9	96.8	104	95.5	102.6
P35980	Large ribosomal subunit protein eL18 OS=Mus musculus OX=10090 GN=Rpl18 PE=1 SV=3	0	8	102.5	111.3	91.9	98.7	109.5	100.8	100	108.9	99.4
Q80TL7	Protein MON2 homolog OS=Mus musculus OX=10090 GN=Mon2 PE=1 SV=2	0	11	102.6	96.2	107.4	97.7	104.5	105.1	101.9	101	102.1
Q9JJ89	Coiled-coil domain-containing protein 86 OS=Mus musculus OX=10090 GN=Ccdc86 PE=1 SV=2	0	6	104.6	102.4	96.2	105.5	95.7	100.1	100	97.7	93.6
Q9CWQ0	Diphthine methyl ester synthase OS=Mus musculus OX=10090 GN=Dph5 PE=1 SV=2	0	3	98.1	79.6	104.3	106.3	72.8	103.2	105	82	93.1
P97807	Fumarate hydratase, mitochondrial OS=Mus musculus OX=10090 GN=Fh PE=1 SV=3	0	14	104.6	106.5	95.6	106.6	99.4	99	101.2	101.1	103.2
Q8BH24	Transmembrane 9 superfamily member 4 OS=Mus musculus OX=10090 GN=Tm9sf4 PE=1 SV=1	0	4	93.4	98.2	98.7	89.3	109.4	99.6	96	90.7	102.4
Q8BNV1	tRNA (uracil-5-)-methyltransferase homolog A OS=Mus musculus OX=10090 GN=Trmt2a PE=1 SV=2	0	8	95.1	127.5	86.9	95.5	95	102.2	103.6	104	100.7
Q9R0P3	S-formylglutathione hydrolase OS=Mus musculus OX=10090 GN=Esd PE=1 SV=1	0	10	101.4	103.7	105.1	100.9	105.4	106.2	97.7	103.3	107.1
Q569Z6	Thyroid hormone receptor-associated protein 3 OS=Mus musculus OX=10090 GN=Thrap3 PE=1 SV=1	0	25	103.5	100.2	98.5	104.3	103.1	97.4	98.8	104.6	101.8
P42567	Epidermal growth factor receptor substrate 15 OS=Mus musculus OX=10090 GN=Eps15 PE=1 SV=1	0	15	102.1	100.8	94.1	102.9	94.9	99	110.8	91.8	95.7
Q9CQF3	Cleavage and polyadenylation specificity factor subunit 5 OS=Mus musculus OX=10090 GN=Nudt21 PE=1 SV=1	0	9	98.5	110.7	102.3	96.3	108.2	94.5	104.3	106.9	92.6
Q8R3N6	THO complex subunit 1 OS=Mus musculus OX=10090 GN=Thoc1 PE=1 SV=1	0	9	99.8	93.2	105.7	107.4	93	97.5	97	94	111.2
Q8BH43	Actin-binding protein WASF2 OS=Mus musculus OX=10090 GN=Wasf2 PE=1 SV=1	0	5	98.1	104.6	89.9	100.7	96.1	97.2	101.8	93.6	95.7
P12815	Programmed cell death protein 6 OS=Mus musculus OX=10090 GN=Pdcd6 PE=1 SV=2	0	4	99	90	101.7	87	96.6	95.8	88.9	92.6	92.9
P51410	Large ribosomal subunit protein uL6 OS=Mus musculus OX=10090 GN=Rpl9 PE=1 SV=2	0	10	99.5	107.8	95.4	96.5	105.5	99	99.5	109.3	95.8
Q8BUI3	Leucine-rich repeat and WD repeat-containing protein 1 OS=Mus musculus OX=10090 GN=LRWD1 PE=2 SV=1	0	8	100.6	106.8	94.2	102.9	101.9	109	101.7	99.9	106.3
Q8R2T8	General transcription factor 3C polypeptide 5 OS=Mus musculus OX=10090 GN=Gtf3c5 PE=2 SV=2	0	5	91.8	105.3	111.2	105.1	102.4	94.2	78.1	101.1	115.4
Q8K1J6	CCA tRNA nucleotidyltransferase 1, mitochondrial OS=Mus musculus OX=10090 GN=Trnt1 PE=1 SV=1	0	10	100	99	96.6	101.1	99.8	94.7	96	106.9	97.9
Q05793	Basement membrane-specific heparan sulfate proteoglycan core protein OS=Mus musculus OX=10090 GN=Hspg2 PE=1 SV=1	0	12	110.9	88.8	105.1	123.3	78	109.5	99.7	79	107.2
P70362	Ubiquitin recognition factor in ER-associated degradation protein 1 OS=Mus musculus OX=10090 GN=Ufd1 PE=1 SV=2	0	5	100.9	97.4	97.6	110.9	96.6	103	104.9	100	102.9
Q9D6U8	Protein FAM162A OS=Mus musculus OX=10090 GN=Fam162a PE=1 SV=1	0	5	94.1	96.1	109.1	111.2	88.2	105.7	119.5	103.4	88.5
O55131	Septin-7 OS=Mus musculus OX=10090 GN=Septin7 PE=1 SV=1	0	12	99.5	98.2	94.5	95.3	103.4	102.8	97	99.5	100.3
Q8BXC6	COMM domain-containing protein 2 OS=Mus musculus OX=10090 GN=Commd2 PE=1 SV=1	0	3	102.1	102.3	105.2	103.2	101.3	104.6	99.1	105.8	106.2
Q99KK7	Dipeptidyl peptidase 3 OS=Mus musculus OX=10090 GN=Dpp3 PE=1 SV=2	0	17	93.8	109	100.4	103.5	103.9	98.3	103.6	100.8	96.3
Q9D8X2	Coiled-coil domain-containing protein 124 OS=Mus musculus OX=10090 GN=Ccdc124 PE=1 SV=1	0	12	102.2	109.2	92.7	101.1	95	106.4	107.1	96.8	100.7
P48754	Breast cancer type 1 susceptibility protein homolog OS=Mus musculus OX=10090 GN=Brca1 PE=1 SV=3	0	13	105.9	106.2	103.1	107.3	99.2	100.8	100.4	99.7	99.1
Q3V009	Transmembrane emp24 domain-containing protein 1 OS=Mus musculus OX=10090 GN=Tmed1 PE=1 SV=1	0	5	104.8	87.3	104.1	106	101.7	103.9	99.5	83.3	121
Q8CHI8	E1A-binding protein p400 OS=Mus musculus OX=10090 GN=Ep400 PE=1 SV=3	0	6	99.8	90.1	102	95.4	110.5	95	99	98.7	101.1
Q6P5E4	UDP-glucose:glycoprotein glucosyltransferase 1 OS=Mus musculus OX=10090 GN=Uggt1 PE=1 SV=4	0	38	103.7	95.5	100.2	98.6	99.1	105.1	103.3	97.8	103.1
A6H630	Damage-control phosphatase ARMT1 OS=Mus musculus OX=10090 GN=Armt1 PE=1 SV=1	0	4	101.1	107.7	102.5	96.7	99.7	110.3	111.3	96.6	97.5
Q61183	Poly(A) polymerase alpha OS=Mus musculus OX=10090 GN=Papola PE=1 SV=4	0	10	103.6	103.9	94.3	110.3	103.5	93.7	100.7	101.4	95.6
Q9WU56	Pseudouridylate synthase 1 homolog OS=Mus musculus OX=10090 GN=Pus1 PE=1 SV=2	0	16	103.5	100.4	102.3	104.4	104	96.2	104.9	105.2	102.7
Q61941	NAD(P) transhydrogenase, mitochondrial OS=Mus musculus OX=10090 GN=Nnt PE=1 SV=2	0	26	98	93.4	98.6	96	91.8	95.6	93.4	94.1	98.8
Q9CQ62	2,4-dienoyl-CoA reductase [(3E)-enoyl-CoA-producing], mitochondrial OS=Mus musculus OX=10090 GN=Decr1 PE=1 SV=1	0	9	98.4	102.5	97.9	73.1	110.1	120.1	94.7	92.1	99
Q9CSU0	Regulation of nuclear pre-mRNA domain-containing protein 1B OS=Mus musculus OX=10090 GN=Rprd1b PE=1 SV=2	0	9	107.9	100	89.1	99.4	100.3	99.5	103	100.9	96.7
P47962	Large ribosomal subunit protein uL18 OS=Mus musculus OX=10090 GN=Rpl5 PE=1 SV=3	0	21	99.1	104.1	95.5	98.9	102.6	99	99.7	102.3	97.6
Q8K019	Bcl-2-associated transcription factor 1 OS=Mus musculus OX=10090 GN=Bclaf1 PE=1 SV=2	0	22	97.3	101.7	98.8	92.8	106.2	99.3	98.9	99.4	99.6
Q6Y5D8	Rho GTPase-activating protein 10 OS=Mus musculus OX=10090 GN=Arhgap10 PE=1 SV=2	0	7	97.5	92.3	105.8	104.6	101.1	93.5	104.5	95.4	103.3
Q9Z0U1	Tight junction protein ZO-2 OS=Mus musculus OX=10090 GN=Tjp2 PE=1 SV=2	0	22	96.8	97.8	106	103.1	98	102.6	102.2	96	101.9
Q8R323	Replication factor C subunit 3 OS=Mus musculus OX=10090 GN=Rfc3 PE=1 SV=1	0	9	108.8	102.8	93.6	98.4	104.5	98	99.3	111	94.7
Q6PG16	Holliday junction recognition protein OS=Mus musculus OX=10090 GN=Hjurp PE=1 SV=1	0	7	101.8	102.4	105.9	102.4	89	104.6	100.4	105.6	101.6
P26043	Radixin OS=Mus musculus OX=10090 GN=Rdx PE=1 SV=3	0	18	97.2	104.1	97.6	93.1	107.9	99.8	101.3	102	91.8
Q5XJY5	Coatomer subunit delta OS=Mus musculus OX=10090 GN=Arcn1 PE=1 SV=2	0	22	97.4	99.9	103.4	102.8	97.4	101.7	101.8	99.8	103.1
P14152	Malate dehydrogenase, cytoplasmic OS=Mus musculus OX=10090 GN=Mdh1 PE=1 SV=3	0	15	94.5	92.3	99	89.6	96.3	98.5	92.4	92.5	91.4
Q91YI4	Beta-arrestin-2 OS=Mus musculus OX=10090 GN=Arrb2 PE=1 SV=1	0	7	102.7	88.7	100.8	99.8	99.6	102.2	105.2	99.4	96.6
Q01853	Transitional endoplasmic reticulum ATPase OS=Mus musculus OX=10090 GN=Vcp PE=1 SV=4	0	51	99.8	99.2	99.3	97.8	98	104.6	98.6	99.5	101.2
P57780	Alpha-actinin-4 OS=Mus musculus OX=10090 GN=Actn4 PE=1 SV=1	0	33	99.4	101	101.7	101.1	98.8	101.8	101.6	98.1	101.8
Q922Y1	UBX domain-containing protein 1 OS=Mus musculus OX=10090 GN=Ubxn1 PE=1 SV=1	0	10	99	99.1	95.7	91.6	107	100.3	94.5	116	109.1
P54116	Stomatin OS=Mus musculus OX=10090 GN=Stom PE=1 SV=3	0	6	91.9	102	104.1	98.9	100.8	93.9	100	88.4	95.3
P60898	DNA-directed RNA polymerase II subunit RPB9 OS=Mus musculus OX=10090 GN=Polr2i PE=1 SV=1	0	4	95.8	104.6	100.6	104.8	108.7	91.1	97.8	104.8	108.9
Q8K1R3	Polyribonucleotide nucleotidyltransferase 1, mitochondrial OS=Mus musculus OX=10090 GN=Pnpt1 PE=1 SV=1	0	19	95.7	93.9	93.2	94.8	94.3	95.1	100.3	98.2	88.9
Q80Y81	Zinc phosphodiesterase ELAC protein 2 OS=Mus musculus OX=10090 GN=Elac2 PE=1 SV=1	0	15	95.9	95.5	101.1	100	87.8	104.6	97.7	94.2	99.9
Q9JIX0	Transcription and mRNA export factor ENY2 OS=Mus musculus OX=10090 GN=Eny2 PE=1 SV=1	0	4	98.5	91.7	102.8	92	98.2	100.8	96.8	106.1	96.7
O08529	Calpain-2 catalytic subunit OS=Mus musculus OX=10090 GN=Capn2 PE=1 SV=4	0	11	105.1	97.9	108.2	101.3	95.3	111.9	104	98.4	105.9
Q9DCD2	Pre-mRNA-splicing factor SYF1 OS=Mus musculus OX=10090 GN=Xab2 PE=1 SV=1	0	18	101.2	99.8	104.8	98.4	104.3	102.2	97.3	102.1	104.7
Q9Z0R4	Intersectin-1 OS=Mus musculus OX=10090 GN=Itsn1 PE=1 SV=2	0	9	100.8	88	109.6	100.3	99.9	110.1	103.4	96.8	104
Q61553	Fascin OS=Mus musculus OX=10090 GN=Fscn1 PE=1 SV=4	0	25	95.5	109.4	98.1	102.8	103.8	93.4	102.6	102.6	100.8
Q61194	Phosphatidylinositol 4-phosphate 3-kinase C2 domain-containing subunit alpha OS=Mus musculus OX=10090 GN=Pik3c2a PE=1 SV=2	0	5	99.2	92.1	111.6	94.1	107	96.6	115.8	80	113.9
Q8BLH7	HIRA-interacting protein 3 OS=Mus musculus OX=10090 GN=Hirip3 PE=1 SV=1	0	14	89.6	96.3	87.1	96.2	93.5	84.9	76.7	73	98.8
Q9EQG9	Ceramide transfer protein OS=Mus musculus OX=10090 GN=Cert1 PE=1 SV=1	0	12	104.9	93.8	97.1	100.3	101.6	97.9	96.3	97	101.8
Q9CZY3	Ubiquitin-conjugating enzyme E2 variant 1 OS=Mus musculus OX=10090 GN=Ube2v1 PE=1 SV=1	0	4	102.5	98.4	96.3	105.9	105.7	92.8	96.7	101.7	102.7
Q99M31	Heat shock 70 kDa protein 14 OS=Mus musculus OX=10090 GN=Hspa14 PE=1 SV=2	0	24	98.9	103.7	93.7	106	94.8	96.1	99.6	99.5	97.5
Q9QUR7	Peptidyl-prolyl cis-trans isomerase NIMA-interacting 1 OS=Mus musculus OX=10090 GN=Pin1 PE=1 SV=1	0	7	99.2	98	101.7	106.7	90.2	104.6	100.9	96.9	107.1
Q64012	RNA-binding protein Raly OS=Mus musculus OX=10090 GN=Raly PE=1 SV=3	0	11	99.8	102.2	100.3	100.4	100.9	98.5	107.3	98.3	99.3
Q3UHJ0	AP2-associated protein kinase 1 OS=Mus musculus OX=10090 GN=Aak1 PE=1 SV=2	0	5	109	100.2	90.7	103.1	86.2	96.2	84	113.5	107.2
Q9Z2Y8	Pyridoxal phosphate homeostasis protein OS=Mus musculus OX=10090 GN=Plpbp PE=1 SV=1	0	5	100.2	95.6	99.6	100.1	98.4	105.8	99.6	102.7	102.2
Q9Z2H5	Band 4.1-like protein 1 OS=Mus musculus OX=10090 GN=Epb41l1 PE=1 SV=2	0	11	98.6	99.4	105.3	111.6	104.6	95.1	92.2	106.6	101.3
Q8BIZ6	Smad nuclear-interacting protein 1 OS=Mus musculus OX=10090 GN=Snip1 PE=1 SV=1	0	3	97.1	113.8	99.7	99.7	103.3	97.8	100.9	107.8	92.7
Q99KQ4	Nicotinamide phosphoribosyltransferase OS=Mus musculus OX=10090 GN=Nampt PE=1 SV=1	0	17	101.2	99.1	95	100.6	99.8	95.3	95	100.2	95.7
Q9JL35	High mobility group nucleosome-binding domain-containing protein 5 OS=Mus musculus OX=10090 GN=Hmgn5 PE=1 SV=2	0	9	95.7	99.9	93.9	89.6	94.8	109.9	95.5	96.8	98.4
Q8C156	Condensin complex subunit 2 OS=Mus musculus OX=10090 GN=Ncaph PE=1 SV=1	0	16	104.1	101.2	95.2	103.5	101.9	102.1	101.6	101.2	95.4
Q6DFW4	Nucleolar protein 58 OS=Mus musculus OX=10090 GN=Nop58 PE=1 SV=1	0	16	97.9	100.4	96.6	99.1	100.3	96.9	100.1	100.1	96.7
Q9JKP5	Muscleblind-like protein 1 OS=Mus musculus OX=10090 GN=Mbnl1 PE=1 SV=1	0	5	104.7	96.6	97.6	100.3	97.4	111.9	101.8	100.9	111.4
Q6PHN9	Ras-related protein Rab-35 OS=Mus musculus OX=10090 GN=Rab35 PE=1 SV=1	0	2	99.3	102	99.1	92.8	104	100.9	101.6	104.1	92.3
Q6ZQ08	CCR4-NOT transcription complex subunit 1 OS=Mus musculus OX=10090 GN=Cnot1 PE=1 SV=2	0	43	104.9	103.4	94.5	100.4	101.2	102	101.8	99.2	100.6
Q91YE6	Importin-9 OS=Mus musculus OX=10090 GN=Ipo9 PE=1 SV=3	0	17	100.4	97.2	92.2	98.4	99.4	97.6	101.5	103.8	92.7
P11688	Integrin alpha-5 OS=Mus musculus OX=10090 GN=Itga5 PE=1 SV=3	0	8	110.8	99.7	105.8	92.3	103.5	121.7	105.9	98.9	105.8
Q811I0	ATP synthase mitochondrial F1 complex assembly factor 1 OS=Mus musculus OX=10090 GN=Atpaf1 PE=1 SV=1	0	5	92	91.9	96.7	102.7	99.5	107.3	96.1	93.2	103.6
Q9D824	Pre-mRNA 3'-end-processing factor FIP1 OS=Mus musculus OX=10090 GN=Fip1l1 PE=1 SV=1	0	12	101.5	100.7	96.8	100.8	98.7	96.2	98.6	100.1	94.8
P83870	PHD finger-like domain-containing protein 5A OS=Mus musculus OX=10090 GN=Phf5a PE=1 SV=1	0	8	101	107.6	101	101.6	98.3	101.8	104.3	102.1	94.9
P33611	DNA polymerase alpha subunit B OS=Mus musculus OX=10090 GN=Pola2 PE=1 SV=2	0	7	109.8	86.6	100.2	95.5	101.8	101.8	106.7	96.2	95.8
Q9CR26	Vacuolar protein sorting-associated protein VTA1 homolog OS=Mus musculus OX=10090 GN=Vta1 PE=1 SV=1	0	9	100.6	101.7	101	106.9	98.7	97.6	98.3	107.5	100.7
Q62384	Zinc finger protein ZPR1 OS=Mus musculus OX=10090 GN=Zpr1 PE=1 SV=1	0	10	103.1	94.5	97.6	99.7	98.1	97.2	104.8	97	98.3
Q9CQ45	Neudesin OS=Mus musculus OX=10090 GN=Nenf PE=1 SV=1	0	3	104.6	96.5	106.6	111.8	95.3	98.8	98.7	92.8	107.2
Q91ZE0	Trimethyllysine dioxygenase, mitochondrial OS=Mus musculus OX=10090 GN=Tmlhe PE=1 SV=2	0	6	102.8	103.5	105.8	105.2	107.2	107.5	98.5	98.5	107.1
Q3TCH7	Cullin-4A OS=Mus musculus OX=10090 GN=Cul4a PE=1 SV=1	0	9	99	97.8	101.6	101.4	102.7	101.3	101	98.8	100.7
P58742	Aladin OS=Mus musculus OX=10090 GN=Aaas PE=1 SV=1	0	7	98.3	94.9	106	98.7	96.5	97.7	99	97.7	99.2
Q99KY4	Cyclin-G-associated kinase OS=Mus musculus OX=10090 GN=Gak PE=1 SV=2	0	7	82.6	114.5	91.7	87.1	125.6	89.2	98.2	98.7	104.3
Q61937	Nucleophosmin OS=Mus musculus OX=10090 GN=Npm1 PE=1 SV=1	0	14	90.9	96.9	97.5	93	93.7	95.7	96.3	99.8	94.4
Q62523	Zyxin OS=Mus musculus OX=10090 GN=Zyx PE=1 SV=2	0	6	102.4	97.2	108.4	98.7	95.4	112.4	100.9	96.7	108.4
Q9D061	Acyl-CoA-binding domain-containing protein 6 OS=Mus musculus OX=10090 GN=Acbd6 PE=1 SV=2	0	6	101.8	101.5	107.3	105.1	102.3	100.5	104.2	106.4	96.9
Q9JHE7	U5 small nuclear ribonucleoprotein TSSC4 OS=Mus musculus OX=10090 GN=Tssc4 PE=1 SV=1	0	8	99.3	97.9	109.2	109.8	86.8	106.3	103	95.7	105.5
P97452	Ribosome biogenesis protein BOP1 OS=Mus musculus OX=10090 GN=Bop1 PE=1 SV=1	0	12	106.5	102	99.1	98.1	101.3	96.7	97.2	98.3	93.8
Q9DBH5	Vesicular integral-membrane protein VIP36 OS=Mus musculus OX=10090 GN=Lman2 PE=1 SV=2	0	9	103.8	100.6	104.3	104.1	115.8	90.2	113.1	101.3	98.7
Q8BFQ4	WD repeat-containing protein 82 OS=Mus musculus OX=10090 GN=Wdr82 PE=1 SV=1	0	10	95.8	99.7	98.9	96.6	105.3	98.6	96	102.2	103.7
Q9CQR2	Small ribosomal subunit protein eS21 OS=Mus musculus OX=10090 GN=Rps21 PE=1 SV=1	0	6	107.6	95.7	99.1	100.7	105.3	98	99.9	111.7	102.1
Q61687	Transcriptional regulator ATRX OS=Mus musculus OX=10090 GN=Atrx PE=1 SV=3	0	10	107.7	99	99.6	90	98.2	98.3	94.3	93.8	95.5
Q9CR02	Translation machinery-associated protein 16 OS=Mus musculus OX=10090 GN=Tma16 PE=1 SV=1	0	9	100.3	96.8	95.1	102.9	96.5	97.8	100.8	97.7	96.1
Q924H7	WW domain-containing adapter protein with coiled-coil OS=Mus musculus OX=10090 GN=Wac PE=1 SV=2	0	3	82.9	106.6	94.4	98.7	95.5	92	101.7	89.9	93.8
Q6NZR5	Superkiller complex protein 2 OS=Mus musculus OX=10090 GN=Skic2 PE=2 SV=1	0	19	100.8	95.1	95.3	99.7	91.2	94.3	98	95.5	101.7
Q03265	ATP synthase subunit alpha, mitochondrial OS=Mus musculus OX=10090 GN=Atp5f1a PE=1 SV=1	0	28	96	98.9	101	98.7	97.1	98.4	93.9	95.2	101.2
Q5NCR9	Nuclear speckle splicing regulatory protein 1 OS=Mus musculus OX=10090 GN=Nsrp1 PE=1 SV=1	0	5	120	86.5	101	99.3	94.5	110.2	109.6	99	98.8
C0HKD9	Microfibrillar-associated protein 1B OS=Mus musculus OX=10090 GN=Mfap1b PE=1 SV=1	0	8	111.1	89.1	93.8	95.7	104.5	97.2	91	104.4	103.7
Q62511	E3 ubiquitin-protein ligase ZFP91 OS=Mus musculus OX=10090 GN=Zfp91 PE=1 SV=3	0	5	88.3	104.2	99.7	105	97.7	101.5	98.3	82.6	99.5
Q922H9	Zinc finger protein 330 OS=Mus musculus OX=10090 GN=Znf330 PE=1 SV=1	0	5	102.2	99.9	99.8	105.3	101.2	95.2	105.7	98.7	98.9
P67871	Casein kinase II subunit beta OS=Mus musculus OX=10090 GN=Csnk2b PE=1 SV=1	0	4	105.1	102.7	98.1	117	97.5	94.5	92.7	111.6	96.8
Q3UQN2	F-BAR domain only protein 2 OS=Mus musculus OX=10090 GN=Fcho2 PE=1 SV=1	0	10	96.5	102.8	91.5	97.8	97.1	94.1	98.5	99	99.3
Q6IRU2	Tropomyosin alpha-4 chain OS=Mus musculus OX=10090 GN=Tpm4 PE=1 SV=3	0	15	96.1	107.7	103.9	105.8	98.6	99.6	103.2	102.3	100.1
P48725	Pericentrin OS=Mus musculus OX=10090 GN=Pcnt PE=1 SV=2	0	22	98	97	99.8	100.4	95.9	95	100.7	99.2	98.2
Q9CQV1	Mitochondrial import inner membrane translocase subunit TIM16 OS=Mus musculus OX=10090 GN=Pam16 PE=1 SV=1	0	5	95	105.7	100.6	94.9	110	101.8	92.6	105.8	106.6
Q8K298	Anillin OS=Mus musculus OX=10090 GN=Anln PE=1 SV=2	0	19	100	106.4	97.7	97.4	98.8	106.5	102.5	100.1	104.6
Q91Z38	Tetratricopeptide repeat protein 1 OS=Mus musculus OX=10090 GN=Ttc1 PE=1 SV=1	0	8	96	95.2	98.5	91.6	97.5	99.7	99	90.7	95.1
Q80X85	Small ribosomal subunit protein uS7m OS=Mus musculus OX=10090 GN=Mrps7 PE=1 SV=1	0	7	101.5	98	99.2	102.3	98.3	99.3	99.5	103.5	97.2
Q8BVF2	Phosducin-like protein 3 OS=Mus musculus OX=10090 GN=Pdcl3 PE=1 SV=1	0	5	102.1	102.3	97.9	104.5	98.8	94.8	96.9	103.5	101.2
P17710	Hexokinase-1 OS=Mus musculus OX=10090 GN=Hk1 PE=1 SV=3	0	24	94.4	94.5	98	94.5	100.6	97.1	94.1	96.9	98
Q9JM14	5'(3')-deoxyribonucleotidase, cytosolic type OS=Mus musculus OX=10090 GN=Nt5c PE=1 SV=1	0	5	106.8	112.3	102.9	89	117	117.7	99.9	117.7	116
Q9EP97	Sentrin-specific protease 3 OS=Mus musculus OX=10090 GN=Senp3 PE=1 SV=1	0	4	90.6	104.2	96.2	97	132.5	77.9	96	100.3	114.6
Q3THK7	GMP synthase [glutamine-hydrolyzing] OS=Mus musculus OX=10090 GN=Gmps PE=1 SV=2	0	27	104.9	102.9	97	100.7	104	102.3	100.8	103	100.6
P35831	Tyrosine-protein phosphatase non-receptor type 12 OS=Mus musculus OX=10090 GN=Ptpn12 PE=1 SV=3	0	6	104.4	93	100.5	104.7	103.7	102.5	135.1	84.5	92.5
Q9ER73	Elongator complex protein 4 OS=Mus musculus OX=10090 GN=Elp4 PE=1 SV=2	0	6	97.1	104.2	95.9	88.5	98.9	101.9	95.5	101	104.7
P17427	AP-2 complex subunit alpha-2 OS=Mus musculus OX=10090 GN=Ap2a2 PE=1 SV=2	0	16	99.7	94.5	102.9	98.3	90.9	107	104	91	105.4
Q9JKV1	Proteasomal ubiquitin receptor ADRM1 OS=Mus musculus OX=10090 GN=Adrm1 PE=1 SV=2	0	6	99.2	100.9	100.8	103.3	105.5	94.7	102.6	97.7	102
Q8BH95	Enoyl-CoA hydratase, mitochondrial OS=Mus musculus OX=10090 GN=Echs1 PE=1 SV=1	0	12	96.7	93.1	98.7	99.7	88.4	100.3	93.8	95.9	101.2
Q8CG70	Prolyl 3-hydroxylase 3 OS=Mus musculus OX=10090 GN=P3h3 PE=1 SV=1	0	7	89.4	99.6	105.2	84.3	112.2	92.5	101	101.7	99.9
Q61112	45 kDa calcium-binding protein OS=Mus musculus OX=10090 GN=Sdf4 PE=1 SV=1	0	6	106.1	103.9	95.8	103.5	103.1	98.5	96.7	106.3	104.7
Q99K70	Ras-related GTP-binding protein C OS=Mus musculus OX=10090 GN=Rragc PE=1 SV=1	0	3	105.6	92.4	96.1	112	96.8	107.1	89.8	105.9	104.5
Q8VCN5	Cystathionine gamma-lyase OS=Mus musculus OX=10090 GN=Cth PE=1 SV=1	0	8	97.7	96.2	97.5	96.6	95	92.3	93.6	82.1	103.1
Q4VBE8	WD repeat-containing protein 18 OS=Mus musculus OX=10090 GN=Wdr18 PE=1 SV=1	0	8	99	103.8	99.3	98.9	101.2	95	102.5	108.8	93.6
P70403	Protein CASP OS=Mus musculus OX=10090 GN=Cux1 PE=1 SV=2	0	6	110.2	91.9	102.4	108.1	93.4	98.2	98.3	108.1	106.1
Q8CII2	Cell division cycle protein 123 homolog OS=Mus musculus OX=10090 GN=Cdc123 PE=1 SV=2	0	4	91.4	108.5	96.2	122	92.7	78.1	104.4	101.1	96.6
O35465	Peptidyl-prolyl cis-trans isomerase FKBP8 OS=Mus musculus OX=10090 GN=Fkbp8 PE=1 SV=2	0	11	97.4	99	94.9	96.8	110.6	85.7	105.1	95.8	88.3
Q9Z1D1	Eukaryotic translation initiation factor 3 subunit G OS=Mus musculus OX=10090 GN=Eif3g PE=1 SV=2	0	17	104.8	100.1	99.6	100.8	100.3	94.3	99.6	104.1	101.3
Q8VHN8	Tudor-interacting repair regulator protein OS=Mus musculus OX=10090 GN=Nudt16l1 PE=1 SV=2	0	5	97	100.7	94.7	92.8	106.3	106.2	93.7	106.3	107.4
Q9JIF7	Coatomer subunit beta OS=Mus musculus OX=10090 GN=Copb1 PE=1 SV=1	0	24	102.5	93.4	109.8	101.5	100.8	107.3	103.5	97.8	103
Q9WTX6	Cullin-1 OS=Mus musculus OX=10090 GN=Cul1 PE=1 SV=1	0	17	101.4	100.9	99.7	98.5	99.6	100.7	100.6	100.9	97.6
Q9CQ40	Large ribosomal subunit protein mL49 OS=Mus musculus OX=10090 GN=Mrpl49 PE=1 SV=1	0	4	98.4	94.8	98.1	94.2	105.7	96.2	101.2	97.1	90.6
O35286	ATP-dependent RNA helicase DHX15 OS=Mus musculus OX=10090 GN=Dhx15 PE=1 SV=2	0	31	98.9	97.1	99.4	101.9	97.4	96.9	99.9	97.4	100
Q9JIH2	Nuclear pore complex protein Nup50 OS=Mus musculus OX=10090 GN=Nup50 PE=1 SV=3	0	13	98.1	101.3	102.2	100.8	97.4	101.3	98.2	101.4	105.6
Q8K1M6	Dynamin-1-like protein OS=Mus musculus OX=10090 GN=Dnm1l PE=1 SV=2	0	28	100	98.7	103.8	100.9	99.7	104.3	99.5	101.2	101.5
Q8CC88	von Willebrand factor A domain-containing protein 8 OS=Mus musculus OX=10090 GN=Vwa8 PE=1 SV=2	0	17	100.9	92.7	101.4	100.7	100.6	100.4	95.8	98.3	104.7
Q80W47	WD repeat domain phosphoinositide-interacting protein 2 OS=Mus musculus OX=10090 GN=Wipi2 PE=1 SV=1	0	3	108.1	101	101.5	108	98	104.8	109.6	92.5	107.9
P24527	Leukotriene A-4 hydrolase OS=Mus musculus OX=10090 GN=Lta4h PE=1 SV=4	0	22	100.7	97.1	102.1	100.4	99	102	100	99.3	102.1
Q3TLH4	Protein PRRC2C OS=Mus musculus OX=10090 GN=Prrc2c PE=1 SV=3	0	36	102.7	97.8	97.5	101	99	99	103.6	98.1	98.7
P62317	Small nuclear ribonucleoprotein Sm D2 OS=Mus musculus OX=10090 GN=Snrpd2 PE=1 SV=1	0	8	98.2	97.9	94.6	96.6	93.8	93	99	94.7	93.9
Q5NC05	Transcription termination factor 2 OS=Mus musculus OX=10090 GN=Ttf2 PE=1 SV=2	0	12	132	83.5	119.2	97.8	99.8	94.7	103.5	102.2	96.6
Q9CQW2	ADP-ribosylation factor-like protein 8B OS=Mus musculus OX=10090 GN=Arl8b PE=1 SV=1	0	3	95.3	99.7	105.5	137.3	63.4	123.3	99.3	99.6	99.3
P00375	Dihydrofolate reductase OS=Mus musculus OX=10090 GN=Dhfr PE=1 SV=3	0	10	90.7	99.7	96.3	88.2	97.4	95.6	93.8	97.7	96
Q9CQI7	U2 small nuclear ribonucleoprotein B'' OS=Mus musculus OX=10090 GN=Snrpb2 PE=1 SV=1	0	8	92.1	108.2	104.8	97.1	109.6	97	105.3	101.4	94.1
O89032	SH3 and PX domain-containing protein 2A OS=Mus musculus OX=10090 GN=Sh3pxd2a PE=1 SV=2	0	4	100.9	101.1	101.4	98.6	101.3	103	102.4	89.1	107
P62835	Ras-related protein Rap-1A OS=Mus musculus OX=10090 GN=Rap1a PE=1 SV=1	0	3	94.8	116.8	97.5	93.1	119.2	99.6	99.1	114.7	93.5
Q61235	Beta-2-syntrophin OS=Mus musculus OX=10090 GN=Sntb2 PE=1 SV=2	0	8	103.4	93.5	103.6	101.2	97.9	105.9	96.5	102.7	98.3
P42859	Huntingtin OS=Mus musculus OX=10090 GN=Htt PE=1 SV=2	0	7	104.7	90.9	107.6	97.2	97.2	102.8	100.7	101.1	96.8
Q9D3D9	ATP synthase subunit delta, mitochondrial OS=Mus musculus OX=10090 GN=Atp5f1d PE=1 SV=1	0	2	99.5	98.9	106.9	101.7	93.5	102.9	101.4	95.9	91.5
O35887	Calumenin OS=Mus musculus OX=10090 GN=Calu PE=1 SV=1	0	18	100.9	100.3	104.8	104.6	104.3	104.4	103.6	94.6	109.5
Q9CYG7	Mitochondrial import receptor subunit TOM34 OS=Mus musculus OX=10090 GN=Tomm34 PE=1 SV=1	0	16	97.5	101.2	107.3	98.7	106.1	98.4	104.7	101.1	98.9
P61255	Large ribosomal subunit protein uL24 OS=Mus musculus OX=10090 GN=Rpl26 PE=1 SV=1	0	8	99.3	99.6	97.7	98.3	98.4	101.4	102.3	95.2	98.5
[truncated: 902 more rows]

## Sheet: N2A-Daidzin-131-DEP
Accession	Description	Exp_q.value_Combined	Unique.Peptides	Abundances_Scaled_F1_128_Sample	Abundances_Scaled_F1_130_Sample	Abundances_Scaled_F1_131_Sample	Abundances_Scaled_F2_128_Sample	Abundances_Scaled_F2_130_Sample	Abundances_Scaled_F2_131_Sample	Abundances_Scaled_F3_128_Sample	Abundances_Scaled_F3_130_Sample	Abundances_Scaled_F3_131_Sample	mean_128	mean_131	mean_130	ratio_131vs128	adjP_131vs128
Q64FW2	All-trans-retinol 13,14-reductase OS=Mus musculus OX=10090 GN=Retsat PE=1 SV=3	0	9	67.1	82.4	178.9	71.8	74.2	187.9	74	78.8	179.2	70.9667	182	78.4667	2.56458	0.00268043
Q64337	Sequestosome-1 OS=Mus musculus OX=10090 GN=Sqstm1 PE=1 SV=1	0	7	74.4	93.9	143	74.9	77.2	132.8	83.3	77.3	116.9	77.5333	130.9	82.8	1.68831	0.0283182
Q9QYR9	Acyl-coenzyme A thioesterase 2, mitochondrial OS=Mus musculus OX=10090 GN=Acot2 PE=1 SV=2	0	5	83.3	81.3	122.8	85.3	83.5	113.1	90.5	84.4	111.1	86.3667	115.667	83.0667	1.33925	0.0248462
P42225	Signal transducer and activator of transcription 1 OS=Mus musculus OX=10090 GN=Stat1 PE=1 SV=1	0	8	100.3	83.8	71.5	102	84.3	78.8	96.1	85.1	73.5	99.4667	74.6	84.4	0.75	0.017956
P16460	Argininosuccinate synthase OS=Mus musculus OX=10090 GN=Ass1 PE=1 SV=1	0	19	86.2	86.7	129.4	86.1	83.8	131.9	84.5	82.8	135.6	85.6	132.3	84.4333	1.54556	0.00303533
Q9CXR1	Dehydrogenase/reductase SDR family member 7 OS=Mus musculus OX=10090 GN=Dhrs7 PE=1 SV=2	0	4	89.2	78.2	147.4	93.3	94.7	127.8	83.2	80.5	150.6	88.5667	141.933	84.4667	1.60256	0.0253629
Q8K009	Mitochondrial 10-formyltetrahydrofolate dehydrogenase OS=Mus musculus OX=10090 GN=Aldh1l2 PE=1 SV=2	0	21	87.3	84.8	123.4	83.5	82.6	129.6	86	86.1	123	85.6	125.333	84.5	1.46417	0.00658714
P20152	Vimentin OS=Mus musculus OX=10090 GN=Vim PE=1 SV=3	0	38	95.7	84.2	114.6	92.1	85.9	115.8	89.8	85	118.5	92.5333	116.3	85.0333	1.25684	0.0112236
Q9CWY3	N-lysine methyltransferase SETD6 OS=Mus musculus OX=10090 GN=Setd6 PE=1 SV=1	0	5	101.2	74.2	131.1	99.4	93.1	120.5	91.8	88.8	123.6	97.4667	125.067	85.3667	1.28317	0.0293037
Q80TM9	Nischarin OS=Mus musculus OX=10090 GN=Nisch PE=1 SV=2	0	24	91.7	85.5	124.9	91	86.7	118.4	87.6	88.9	124.6	90.1	122.633	87.0333	1.36108	0.00924187
Q8BLN5	Lanosterol synthase OS=Mus musculus OX=10090 GN=Lss PE=1 SV=2	0	13	89.7	83.5	123.9	88.8	90.7	125.9	93.4	87.4	121	90.6333	123.6	87.2	1.36374	0.00658714
Q91VE0	Long-chain fatty acid transport protein 4 OS=Mus musculus OX=10090 GN=Slc27a4 PE=1 SV=1	0	5	94.1	91.2	118.8	106.7	86.7	120.8	94.8	85	118.3	98.5333	119.3	87.6333	1.21076	0.0493791
Q8R180	ERO1-like protein alpha OS=Mus musculus OX=10090 GN=Ero1a PE=1 SV=2	0	6	101	81.8	128.7	101.4	95.8	121	96.9	86.3	129.8	99.7667	126.5	87.9667	1.26796	0.0185449
P51174	Long-chain specific acyl-CoA dehydrogenase, mitochondrial OS=Mus musculus OX=10090 GN=Acadl PE=1 SV=2	0	16	89.6	87.3	111.4	87.4	87.6	118.3	84	89.2	116.2	87	115.3	88.0333	1.32529	0.0125719
Q05915	GTP cyclohydrolase 1 OS=Mus musculus OX=10090 GN=Gch1 PE=1 SV=1	0	8	92.2	84.8	142.2	94	91.7	136.1	90	88.3	150.8	92.0667	143.033	88.2667	1.55358	0.0112236
P10852	Amino acid transporter heavy chain SLC3A2 OS=Mus musculus OX=10090 GN=Slc3a2 PE=1 SV=1	0	16	95.4	89.3	113.8	94.4	88.2	116.9	91.8	88.6	116.6	93.8667	115.767	88.7	1.23331	0.00790215
Q8BH04	Phosphoenolpyruvate carboxykinase [GTP], mitochondrial OS=Mus musculus OX=10090 GN=Pck2 PE=1 SV=1	0	17	90.2	90.5	116.9	96.2	87.3	119.4	92	88.9	116.6	92.8	117.633	88.9	1.2676	0.010053
Q61425	Hydroxyacyl-coenzyme A dehydrogenase, mitochondrial OS=Mus musculus OX=10090 GN=Hadh PE=1 SV=2	0	6	90.1	88.4	107.5	87.9	87.4	111.7	90.4	92.7	103.9	89.4667	107.7	89.5	1.2038	0.0220218
P45952	Medium-chain specific acyl-CoA dehydrogenase, mitochondrial OS=Mus musculus OX=10090 GN=Acadm PE=1 SV=1	0	9	88.2	90.9	116	88.6	95.1	114.1	94.6	82.9	116.3	90.4667	115.467	89.6333	1.27634	0.0112236
Q8CCJ3	E3 UFM1-protein ligase 1 OS=Mus musculus OX=10090 GN=Ufl1 PE=1 SV=2	0	17	98.9	84.9	126.9	100.7	92.1	113.4	96.8	92.3	118.5	98.8	119.6	89.7667	1.21053	0.0485192
Q8VDL4	ADP-dependent glucokinase OS=Mus musculus OX=10090 GN=Adpgk PE=1 SV=2	0	7	94.5	91	114.4	92	87.8	109.6	92.5	90.7	117.5	93	113.833	89.8333	1.22401	0.0185449
P07356	Annexin A2 OS=Mus musculus OX=10090 GN=Anxa2 PE=1 SV=2	0	18	101.4	92.6	121.3	95.6	85.6	137.4	98.6	92.8	126.9	98.5333	128.533	90.3333	1.30447	0.0343001
P27546	Microtubule-associated protein 4 OS=Mus musculus OX=10090 GN=Map4 PE=1 SV=3	0	24	92.6	89.8	114.7	93.9	89.4	113.8	91.8	92.6	114.3	92.7667	114.267	90.6	1.23176	0.002639
P50544	Very long-chain specific acyl-CoA dehydrogenase, mitochondrial OS=Mus musculus OX=10090 GN=Acadvl PE=1 SV=3	0	14	88.5	88.1	125.4	87.8	89.7	126.7	92.4	94	117.2	89.5667	123.1	90.6	1.3744	0.014028
Q9D2R0	Acetoacetyl-CoA synthetase OS=Mus musculus OX=10090 GN=Aacs PE=1 SV=1	0	14	86.5	92.4	127.1	97	87.1	128.9	91.3	95.8	125.6	91.6	127.2	91.7667	1.38865	0.0114433
P03975	IgE-binding protein OS=Mus musculus OX=10090 GN=Iap PE=2 SV=1	0	27	90	91.6	114.7	89.9	93.3	116.7	87.7	91.3	116.5	89.2	115.967	92.0667	1.30007	0.0028275
Q9R257	Heme-binding protein 1 OS=Mus musculus OX=10090 GN=Hebp1 PE=1 SV=2	0	3	83.3	92.8	136.5	90.7	93.6	137	87.6	90.3	144.8	87.2	139.433	92.2333	1.59901	0.00790215
Q9D2V7	Coronin-7 OS=Mus musculus OX=10090 GN=Coro7 PE=1 SV=2	0	12	93.7	94.9	111	96.2	89.4	118.9	91.6	94.8	116.8	93.8333	115.567	93.0333	1.23162	0.0208104
P37040	NADPH--cytochrome P450 reductase OS=Mus musculus OX=10090 GN=Por PE=1 SV=2	0	17	91.3	93	121	95.6	92.1	120	91.9	94.2	119.9	92.9333	120.3	93.1	1.29448	0.00437231
Q8CGK3	Lon protease homolog, mitochondrial OS=Mus musculus OX=10090 GN=Lonp1 PE=1 SV=2	0	26	94.3	92.8	116.6	92.3	95	116.8	95.6	93.8	115.5	94.0667	116.3	93.8667	1.23636	0.00373375
P36552	Oxygen-dependent coproporphyrinogen-III oxidase, mitochondrial OS=Mus musculus OX=10090 GN=Cpox PE=1 SV=2	0	11	97.6	92.5	118.9	96.2	93.5	126.8	93.2	95.6	120.8	95.6667	122.167	93.8667	1.277	0.0144803
P62814	V-type proton ATPase subunit B, brain isoform OS=Mus musculus OX=10090 GN=Atp6v1b2 PE=1 SV=1	0	12	93.9	95.3	120	96.4	95.3	111.4	95.1	91.1	113.4	95.1333	114.933	93.9	1.20813	0.0237186
Q8R409	Protein HEXIM1 OS=Mus musculus OX=10090 GN=Hexim1 PE=1 SV=1	0	10	99.4	95.2	118.6	102.1	91.9	120.3	91.5	94.8	119.6	97.6667	119.5	93.9667	1.22355	0.026395
Q9D8L5	Coiled-coil domain-containing protein 91 OS=Mus musculus OX=10090 GN=Ccdc91 PE=1 SV=2	0	12	84.3	96.7	109.4	92.9	92.3	105.7	93.7	93.5	110.4	90.3	108.5	94.1667	1.20155	0.0422041
Q8QZS1	3-hydroxyisobutyryl-CoA hydrolase, mitochondrial OS=Mus musculus OX=10090 GN=Hibch PE=1 SV=1	0	6	92.6	92	118	95.6	89.9	116.3	88.8	101.1	124.9	92.3333	119.733	94.3333	1.29675	0.0195833
Q8K0C4	Lanosterol 14-alpha demethylase OS=Mus musculus OX=10090 GN=Cyp51a1 PE=1 SV=1	0	12	86.4	92.8	137.6	93.5	95.7	125.3	93.1	94.5	124.7	91	129.2	94.3333	1.41978	0.0210529
P21981	Protein-glutamine gamma-glutamyltransferase 2 OS=Mus musculus OX=10090 GN=Tgm2 PE=1 SV=4	0	10	90.5	92.7	73.8	97.5	102.3	68.4	95.9	88.8	78.1	94.6333	73.4333	94.6	0.775977	0.0340081
Q923D2	Flavin reductase (NADPH) OS=Mus musculus OX=10090 GN=Blvrb PE=1 SV=3	0	6	94.6	96.4	118.5	93.2	93.2	126.6	96.7	94.8	117.3	94.8333	120.8	94.8	1.27381	0.0194701
Q501J6	Probable ATP-dependent RNA helicase DDX17 OS=Mus musculus OX=10090 GN=Ddx17 PE=1 SV=1	0	26	95	99.5	73.9	92.8	92	80.9	97.1	93.7	78.8	94.9667	77.8667	95.0667	0.819937	0.0244366
Q9CQT1	Methylthioribose-1-phosphate isomerase OS=Mus musculus OX=10090 GN=Mri1 PE=1 SV=1	0	7	93.5	99.2	109.9	89.1	93.9	124.1	92.8	93.1	114.1	91.8	116.033	95.4	1.26398	0.0421613
P55302	Alpha-2-macroglobulin receptor-associated protein OS=Mus musculus OX=10090 GN=Lrpap1 PE=1 SV=1	0	11	87.2	96.2	111.9	93.8	99.6	110.5	97	90.9	112.3	92.6667	111.567	95.5667	1.20396	0.0295031
Q8BVI4	Dihydropteridine reductase OS=Mus musculus OX=10090 GN=Qdpr PE=1 SV=2	0	9	90.5	96.3	116.5	84.3	100	120.2	97.6	91.5	112.6	90.8	116.433	95.9333	1.28231	0.0372052
P15331	Peripherin OS=Mus musculus OX=10090 GN=Prph PE=1 SV=2	0	35	95.9	96.7	122.1	92.5	97.1	121.9	95.2	95.9	122.6	94.5333	122.2	96.5667	1.29267	0.00283308
Q8JZU2	Tricarboxylate transport protein, mitochondrial OS=Mus musculus OX=10090 GN=Slc25a1 PE=1 SV=1	0	9	90.5	103	115.2	97	91.8	121.1	97.5	95.4	116	95	117.433	96.7333	1.23614	0.0220218
P20029	Endoplasmic reticulum chaperone BiP OS=Mus musculus OX=10090 GN=Hspa5 PE=1 SV=3	0	38	98.3	97	126.6	100	98.3	122.3	100.3	95.1	126.7	99.5333	125.2	96.8	1.25787	0.0067425
E9Q555	E3 ubiquitin-protein ligase RNF213 OS=Mus musculus OX=10090 GN=Rnf213 PE=1 SV=3	0	42	101.8	95.1	83.3	102.2	96.9	78.4	100.4	99.1	81.6	101.467	81.1	97.0333	0.799277	0.00924187
B2RXS4	Plexin-B2 OS=Mus musculus OX=10090 GN=Plxnb2 PE=1 SV=1	0	18	107.2	97.1	88.9	108.3	95.9	88.4	106.1	98.1	89.3	107.2	88.8667	97.0333	0.82898	0.0028275
Q8VHX6	Filamin-C OS=Mus musculus OX=10090 GN=Flnc PE=1 SV=3	0	64	101.7	94.1	119.2	100.8	96	122.4	97.1	101.3	119.7	99.8667	120.433	97.1333	1.20594	0.0112039
P51863	V-type proton ATPase subunit d 1 OS=Mus musculus OX=10090 GN=Atp6v0d1 PE=1 SV=2	0	8	96	92.2	112.4	89.8	104	115.7	95.4	95.2	113	93.7333	113.7	97.1333	1.21302	0.0177979
O88844	Isocitrate dehydrogenase [NADP] cytoplasmic OS=Mus musculus OX=10090 GN=Idh1 PE=1 SV=2	0	18	95.8	96.9	114.7	96.4	95.4	117.5	96.3	99.3	116.4	96.1667	116.2	97.2	1.20832	0.00324437
Q8BH97	Reticulocalbin-3 OS=Mus musculus OX=10090 GN=Rcn3 PE=1 SV=1	0	8	109.2	98.4	87.6	107	100	88.9	109.5	93.3	89.4	108.567	88.6333	97.2333	0.816395	0.00373375
P14069	Protein S100-A6 OS=Mus musculus OX=10090 GN=S100a6 PE=1 SV=3	0	6	95.8	98.5	117.4	93.7	94.8	115.9	95.2	98.6	111.2	94.9	114.833	97.3	1.21005	0.014028
Q9CYR6	Phosphoacetylglucosamine mutase OS=Mus musculus OX=10090 GN=Pgm3 PE=1 SV=1	0	7	88.5	96.2	119.3	95.2	99.5	113.8	93.6	96.2	121.9	92.4333	118.333	97.3	1.2802	0.0197539
Q64727	Vinculin OS=Mus musculus OX=10090 GN=Vcl PE=1 SV=4	0	64	100	97.5	122.5	99	97.3	121.9	101.1	97.7	117.7	100.033	120.7	97.5	1.2066	0.00972629
Q9D1G2	Phosphomevalonate kinase OS=Mus musculus OX=10090 GN=Pmvk PE=1 SV=3	0	7	87.9	95.9	138.6	88.2	100.5	128.3	95	96.9	128.6	90.3667	131.833	97.7667	1.45887	0.014028
Q9JJL8	Serine--tRNA ligase, mitochondrial OS=Mus musculus OX=10090 GN=Sars2 PE=1 SV=2	0	6	97.4	101.2	109.5	86.9	98.2	115.6	93	94.1	113.1	92.4333	112.733	97.8333	1.21962	0.0376716
Q791T5	Mitochondrial carrier homolog 1 OS=Mus musculus OX=10090 GN=Mtch1 PE=1 SV=1	0	6	93.5	96.3	107.8	88.6	104.4	119	83.9	93.7	115.6	88.6667	114.133	98.1333	1.28722	0.0352551
P52760	2-iminobutanoate/2-iminopropanoate deaminase OS=Mus musculus OX=10090 GN=Rida PE=1 SV=3	0	3	86.7	103.6	113.7	93.9	93.8	105.6	89.9	99	106.6	90.1667	108.633	98.8	1.20481	0.039867
Q08093	Calponin-2 OS=Mus musculus OX=10090 GN=Cnn2 PE=1 SV=1	0	4	112.6	96.8	99.1	115.3	100.4	93	124.2	100	96.1	117.367	96.0667	99.0667	0.818517	0.0425585
Q920A5	Retinoid-inducible serine carboxypeptidase OS=Mus musculus OX=10090 GN=Scpep1 PE=1 SV=2	0	9	100.1	99.7	115.5	100.8	95.7	121.1	94.5	101.8	123.1	98.4667	119.9	99.0667	1.21767	0.0244366
Q9D172	Glutamine amidotransferase-like class 1 domain-containing protein 3, mitochondrial OS=Mus musculus OX=10090 GN=Gatd3 PE=1 SV=1	0	5	92.7	89.6	116.9	88.2	107.4	115	93.3	101	114.8	91.4	115.567	99.3333	1.26441	0.00914515
Q8BVU0	DISP complex protein LRCH3 OS=Mus musculus OX=10090 GN=Lrch3 PE=1 SV=3	0	5	88.9	102.9	115.3	92.2	100.3	116.3	93.1	94.9	116	91.4	115.867	99.3667	1.26769	0.00502321
Q9WUD1	E3 ubiquitin-protein ligase CHIP OS=Mus musculus OX=10090 GN=Stub1 PE=1 SV=1	0	14	92	103.9	112.7	89.3	100.9	120.4	92.4	94.4	122	91.2333	118.367	99.7333	1.29741	0.0178499
Q99LW0	Ankyrin repeat domain-containing protein 10 OS=Mus musculus OX=10090 GN=Ankrd10 PE=2 SV=2	0	3	109.7	102.7	86.1	109	103.8	83.8	110.5	92.8	87.6	109.733	85.8333	99.7667	0.782199	0.0041644
Q60631	Growth factor receptor-bound protein 2 OS=Mus musculus OX=10090 GN=Grb2 PE=1 SV=1	0	9	96.9	98.6	118.4	102.1	100	114.4	95.7	100.7	125.7	98.2333	119.5	99.7667	1.21649	0.0415695
P60824	Cold-inducible RNA-binding protein OS=Mus musculus OX=10090 GN=Cirbp PE=1 SV=1	0	4	91.8	102.5	130.4	94	97.8	128	91.7	99.5	131.9	92.5	130.1	99.9333	1.40649	0.0028275
P02340	Cellular tumor antigen p53 OS=Mus musculus OX=10090 GN=Tp53 PE=1 SV=4	0	9	107.4	99.4	71.3	101	99.3	83	107.1	102.1	80.7	105.167	78.3333	100.267	0.744849	0.029258
P01900	H-2 class I histocompatibility antigen, D-D alpha chain OS=Mus musculus OX=10090 GN=H2-D1 PE=1 SV=1	0	3	103.6	102.3	126.2	98.9	98.6	133.1	100.8	101.7	119.8	101.1	126.367	100.867	1.24992	0.0323133
P07607	Thymidylate synthase OS=Mus musculus OX=10090 GN=Tyms PE=1 SV=1	0	9	101.4	105.6	87.8	103.8	100.2	80.1	102.9	97.9	88.1	102.7	85.3333	101.233	0.830899	0.0296466
Q63961	Endoglin OS=Mus musculus OX=10090 GN=Eng PE=1 SV=2	0	4	105.9	103.4	89.1	102.1	98.9	85.5	111.6	103	79.2	106.533	84.6	101.767	0.794118	0.0420919
Q922Q1	Mitochondrial amidoxime reducing component 2 OS=Mus musculus OX=10090 GN=Mtarc2 PE=1 SV=1	0	7	100.6	102.3	116.4	95	99.4	125.9	98.2	105.6	116.2	97.9333	119.5	102.433	1.22022	0.0341974
P48428	Tubulin-specific chaperone A OS=Mus musculus OX=10090 GN=Tbca PE=1 SV=3	0	10	104.1	102.4	86.9	107	104.2	79.4	104.6	102.1	79.5	105.233	81.9333	102.9	0.778587	0.017956
Q9R0B9	Procollagen-lysine,2-oxoglutarate 5-dioxygenase 2 OS=Mus musculus OX=10090 GN=Plod2 PE=1 SV=2	0	21	107.2	105.7	84.7	104.9	103.9	90.1	105.4	101.6	87.7	105.833	87.5	103.733	0.826772	0.0126553
P18572	Basigin OS=Mus musculus OX=10090 GN=Bsg PE=1 SV=2	0	6	112.3	101.4	90.4	107.4	105.1	92.6	106.1	105.8	87.6	108.6	90.2	104.1	0.830571	0.0219865
Q3URU2	Paternally-expressed gene 3 protein OS=Mus musculus OX=10090 GN=Peg3 PE=1 SV=1	0	18	106.6	109.2	83.6	111.9	103	86.1	109.3	100.6	90.1	109.267	86.6	104.267	0.792556	0.0161351
P23249	Putative helicase MOV-10 OS=Mus musculus OX=10090 GN=Mov10 PE=1 SV=2	0	19	104.6	104.8	87.4	108.9	104.1	82.5	101.3	104.9	83.4	104.933	84.4333	104.6	0.804638	0.0220218
Q5XJY4	Presenilin-associated rhomboid-like protein, mitochondrial OS=Mus musculus OX=10090 GN=Parl PE=1 SV=1	0	8	94.2	100.9	121.7	86.1	110.4	119.5	96.9	103.4	115.2	92.4	118.8	104.9	1.28571	0.024765
Q8K354	Carbonyl reductase [NADPH] 3 OS=Mus musculus OX=10090 GN=Cbr3 PE=1 SV=1	0	8	121.8	99.6	96.1	113.6	110.7	98.1	116.6	105.1	95.8	117.333	96.6667	105.133	0.823864	0.0197539
P11440	Cyclin-dependent kinase 1 OS=Mus musculus OX=10090 GN=Cdk1 PE=1 SV=3	0	13	108.1	103.8	86.7	108.3	105.7	90.7	108.3	106.1	88.4	108.233	88.6	105.2	0.818602	0.00658714
Q920E5	Farnesyl pyrophosphate synthase OS=Mus musculus OX=10090 GN=Fdps PE=1 SV=1	0	13	92.7	111.2	116.4	100.9	101.2	115.3	94.3	103.2	118.1	95.9667	116.6	105.2	1.21501	0.0213528
Q9WV91	Prostaglandin F2 receptor negative regulator OS=Mus musculus OX=10090 GN=Ptgfrn PE=1 SV=2	0	7	102.8	104.1	88.5	101.7	103.8	85.3	103.7	108.9	75.7	102.733	83.1667	105.6	0.809539	0.0490713
P11276	Fibronectin OS=Mus musculus OX=10090 GN=Fn1 PE=1 SV=4	0	11	113	101.5	92.5	110.2	111.1	90.1	117.8	104.5	93.4	113.667	92	105.7	0.809384	0.0179284
P24860	G2/mitotic-specific cyclin-B1 OS=Mus musculus OX=10090 GN=Ccnb1 PE=1 SV=3	0	8	101.1	105.9	81.2	109.3	103.7	73.2	102.5	107.6	78.5	104.3	77.6333	105.733	0.744327	0.0219865
Q9CR95	Adaptin ear-binding coat-associated protein 1 OS=Mus musculus OX=10090 GN=Necap1 PE=1 SV=2	0	3	83.8	101.8	124.3	93.7	97.9	116.4	78.1	118.8	115.8	85.2	118.833	106.167	1.39476	0.0305522
P26231	Catenin alpha-1 OS=Mus musculus OX=10090 GN=Ctnna1 PE=1 SV=1	0	9	107.2	109.2	89	106	104.5	79.6	103.2	105	83	105.467	83.8667	106.233	0.795196	0.0243184
Q8R1X6	Spartin OS=Mus musculus OX=10090 GN=Spart PE=1 SV=1	0	11	106.2	103.3	87.6	103.9	109.3	83.1	105.2	107.3	85.3	105.1	85.3333	106.633	0.811925	0.00924187
P27090	Transforming growth factor beta-2 proprotein OS=Mus musculus OX=10090 GN=Tgfb2 PE=1 SV=2	0	7	115	107.1	77.4	122.4	109.9	74.2	121.8	103.1	73	119.733	74.8667	106.7	0.625278	0.00658714
Q8C8M1	SIN3-HDAC complex-associated factor OS=Mus musculus OX=10090 GN=Sinhcaf PE=1 SV=1	0	3	114.5	108.1	85.1	107.2	107.1	79	117.7	105.2	78.3	113.133	80.8	106.8	0.714202	0.0185449
P26645	Myristoylated alanine-rich C-kinase substrate OS=Mus musculus OX=10090 GN=Marcks PE=1 SV=2	0	11	113.9	105.8	78.7	106.2	104.2	87.7	107.6	110.4	78.3	109.233	81.5667	106.8	0.74672	0.0243184
P28063	Proteasome subunit beta type-8 OS=Mus musculus OX=10090 GN=Psmb8 PE=1 SV=2	0	2	104.9	111.9	81.3	110.6	102.3	88.1	109.1	106.6	87.9	108.2	85.7667	106.933	0.792668	0.0210529
Q62188	Dihydropyrimidinase-related protein 3 OS=Mus musculus OX=10090 GN=Dpysl3 PE=1 SV=1	0	17	111	104.9	88.6	112.2	109.1	87.9	107.2	108.5	90.4	110.133	88.9667	107.5	0.807809	0.009909
Q9JJ78	Lymphokine-activated killer T-cell-originated protein kinase OS=Mus musculus OX=10090 GN=Pbk PE=1 SV=1	0	12	107.9	107.1	90.5	105.9	107.9	86.3	105.9	108.4	85.9	106.567	87.5667	107.8	0.821708	0.0112039
Q04692	SWI/SNF-related matrix-associated actin-dependent regulator of chromatin subfamily A containing DEAD/H box 1 OS=Mus musculus OX=10090 GN=Smarcad1 PE=1 SV=2	0	6	105	105.6	92.5	106.2	103.8	86.6	111.3	114.6	80.8	107.5	86.6333	108	0.805891	0.0438298
P07742	Ribonucleoside-diphosphate reductase large subunit OS=Mus musculus OX=10090 GN=Rrm1 PE=1 SV=2	0	20	108.9	108.6	69.9	107.2	108.5	72.1	107.1	108	72.7	107.733	71.5667	108.367	0.664295	0.0022968
Q8BKG3	Inactive tyrosine-protein kinase 7 OS=Mus musculus OX=10090 GN=Ptk7 PE=1 SV=1	0	12	109.3	106.1	89.4	104.5	112.6	84.6	111.6	109.6	89.2	108.467	87.7333	109.433	0.808851	0.0210999
P47963	Large ribosomal subunit protein eL13 OS=Mus musculus OX=10090 GN=Rpl13 PE=1 SV=3	0	10	90.5	109.9	104.7	81.4	112.8	112.3	91.5	108	106.3	87.8	107.767	110.233	1.22741	0.0490713
Q60716	Prolyl 4-hydroxylase subunit alpha-2 OS=Mus musculus OX=10090 GN=P4ha2 PE=1 SV=1	0	13	106.6	113.4	73.2	107	106.2	83.6	105.8	111.5	74.7	106.467	77.1667	110.367	0.724796	0.0177979
Q9D1C1	Ubiquitin-conjugating enzyme E2 C OS=Mus musculus OX=10090 GN=Ube2c PE=1 SV=1	0	4	112.1	115.9	66.6	109.1	109.8	69.4	111.2	107.1	62.9	110.8	66.3	110.933	0.598375	0.00373375
Q60715	Prolyl 4-hydroxylase subunit alpha-1 OS=Mus musculus OX=10090 GN=P4ha1 PE=1 SV=2	0	13	122.4	115.5	56.6	111.8	112.2	70.3	120.6	108.8	61.1	118.267	62.6667	112.167	0.529876	0.0126553
Q8BP27	Swi5-dependent recombination DNA repair protein 1 homolog OS=Mus musculus OX=10090 GN=Sfr1 PE=1 SV=2	0	6	116.6	116.6	87.2	118.1	115.1	89.1	120.1	106.4	93.6	118.267	89.9667	112.7	0.76071	0.00924187
adjP: adjusted P value with BH correction.
