# Supplementary material for: The aldehyde dehydrogenase 2 rs671 variant enhances amyloid β pathology
Source: Nat Commun. 2024 Mar 22;15:2594. doi: 10.1038/s41467-024-46899-0 (PMC10959958; doi:10.1038/s41467-024-46899-0)
Supplement: Supplementary file 6 — Supplementary Dataset 3 [file 41467_2024_46899_MOESM6_ESM.xlsx]

## Sheet: BV2_adjP130
Supplementary Data 3. Proteomics data of BV2 cells with treatment of Alda-1.
Accession	Description	Exp_q_value_Combined	Unique_Peptides	Abundances_Scaled_F1_127_Sample	Abundances_Scaled_F1_130_Sample	Abundances_Scaled_F2_127_Sample	Abundances_Scaled_F2_130_Sample	Abundances_Scaled_F3_127_Sample	Abundances_Scaled_F3_130_Sample	mean_127	mean_130	ratio_130vs127	P_130vs127	adjP_130vs127
Q64522	Histone H2A type 2-B OS=Mus musculus OX=10090 GN=H2ac21 PE=1 SV=3	0	3	160	97.8	117.4	93.9	182.4	78.4	153.267	90.0333	0.587429	0.0339378	0.134397
Q6PHZ2	Calcium/calmodulin-dependent protein kinase type II subunit delta OS=Mus musculus OX=10090 GN=Camk2d PE=1 SV=1	0	4	97.8	102.4	99.8	102	168.3	79.3	121.967	94.5667	0.775348	0.324282	0.531139
Q9D154	Leukocyte elastase inhibitor A OS=Mus musculus OX=10090 GN=Serpinb1a PE=1 SV=1	0	15	157.6	74.3	143.3	82	157.9	75.2	152.933	77.1667	0.504577	0.000149261	0.0103217
Q8BMJ3	Eukaryotic translation initiation factor 1A, X-chromosomal OS=Mus musculus OX=10090 GN=Eif1ax PE=2 SV=3	0	3	97	100	96.4	103.3	163.6	84.9	119	96.0667	0.807283	0.37531	0.577659
Q62230	Sialoadhesin OS=Mus musculus OX=10090 GN=Siglec1 PE=1 SV=2	0.001	3	113.2	94.6	102.4	101.5	151.4	79.8	122.333	91.9667	0.751771	0.133841	0.313078
Q08509	Epidermal growth factor receptor kinase substrate 8 OS=Mus musculus OX=10090 GN=Eps8 PE=1 SV=2	0	10	113.4	94.9	102.9	97.8	162.1	86.6	126.133	93.1	0.738108	0.149436	0.33104
Q7TPE5	Probable RNA polymerase II nuclear localization protein SLC7A6OS OS=Mus musculus OX=10090 GN=Slc7a6os PE=1 SV=1	0	4	98.9	99	92.1	96.5	152.4	86.8	114.467	94.1	0.822073	0.353647	0.560481
P04117	Fatty acid-binding protein, adipocyte OS=Mus musculus OX=10090 GN=Fabp4 PE=1 SV=3	0	7	144.7	80	143.1	79.3	140.6	81.8	142.8	80.3667	0.562792	1.53947e-06	0.00100931
A2AJI0	MAP7 domain-containing protein 1 OS=Mus musculus OX=10090 GN=Map7d1 PE=1 SV=1	0	4	101.9	99.9	103.9	105.1	132.8	79.9	112.867	94.9667	0.841406	0.228352	0.431332
Q920E5	Farnesyl pyrophosphate synthase OS=Mus musculus OX=10090 GN=Fdps PE=1 SV=1	0	11	126.7	88.4	134	83.6	138.7	83.6	133.133	85.2	0.63996	0.000236971	0.0107455
P59708	Splicing factor 3B subunit 6 OS=Mus musculus OX=10090 GN=Sf3b6 PE=1 SV=1	0	6	103.1	97.5	95.2	97.9	145.5	89.1	114.6	94.8333	0.827516	0.281138	0.486379
Q8BK08	Transmembrane protein 11, mitochondrial OS=Mus musculus OX=10090 GN=Tmem11 PE=1 SV=1	0	4	91.9	101.1	99.3	97.4	154.8	96.1	115.333	98.2	0.851445	0.43791	0.628323
Q9CPW4	Actin-related protein 2/3 complex subunit 5 OS=Mus musculus OX=10090 GN=Arpc5 PE=1 SV=3	0	5	94.5	105.9	103.1	99.4	142.5	90.4	113.367	98.5667	0.86945	0.392204	0.59099
Q8K3X4	Probable E3 ubiquitin-protein ligase IRF2BPL OS=Mus musculus OX=10090 GN=Irf2bpl PE=1 SV=1	0	10	101.6	100.6	100.3	102.6	140.9	92.2	114.267	98.4667	0.861727	0.312945	0.520504
Q5SSI6	U3 small nucleolar RNA-associated protein 18 homolog OS=Mus musculus OX=10090 GN=Utp18 PE=1 SV=1	0	13	99.5	99.4	99.9	100.4	133.3	87.6	110.9	95.8	0.863841	0.274347	0.479096
P62858	Small ribosomal subunit protein eS28 OS=Mus musculus OX=10090 GN=Rps28 PE=1 SV=1	0	4	96.3	98	117.3	98.6	144.4	96.9	119.333	97.8333	0.819832	0.197635	0.395398
P97287	Induced myeloid leukemia cell differentiation protein Mcl-1 homolog OS=Mus musculus OX=10090 GN=Mcl1 PE=1 SV=3	0	5	112.7	76.9	108	82.4	115	77.5	111.9	78.9333	0.705392	0.000257457	0.0109538
P97302	Transcription regulator protein BACH1 OS=Mus musculus OX=10090 GN=Bach1 PE=1 SV=1	0	5	101.8	96.3	99.5	94.4	124.1	83.6	108.467	91.4333	0.842963	0.124544	0.298925
Q99LN9	Deoxyhypusine hydroxylase OS=Mus musculus OX=10090 GN=Dohh PE=1 SV=2	0	9	119.4	81.7	110.7	93.2	128.3	86.9	119.467	87.2667	0.730469	0.00607464	0.051438
P45878	Peptidyl-prolyl cis-trans isomerase FKBP2 OS=Mus musculus OX=10090 GN=Fkbp2 PE=1 SV=1	0	4	107.3	93.3	100.1	100	143.3	97.5	116.9	96.9333	0.829199	0.213357	0.41513
Q9D136	2-oxoglutarate and iron-dependent oxygenase domain-containing protein 3 OS=Mus musculus OX=10090 GN=Ogfod3 PE=2 SV=1	0	3	96.2	100.4	96.3	112.6	126.1	85.8	106.2	99.6	0.937853	0.628361	0.769999
P20065	Thymosin beta-4 OS=Mus musculus OX=10090 GN=Tmsb4x PE=1 SV=1	0	2	101.2	95.8	98.3	95.8	126.2	86.8	108.567	92.8	0.854774	0.167044	0.35326
O35326	Serine/arginine-rich splicing factor 5 OS=Mus musculus OX=10090 GN=Srsf5 PE=1 SV=2	0	11	108.4	99.4	118.5	96.7	142.2	98.1	123.033	98.0667	0.797074	0.0678536	0.203099
Q8CHG3	GRIP and coiled-coil domain-containing protein 2 OS=Mus musculus OX=10090 GN=Gcc2 PE=1 SV=3	0	18	95.5	98.9	98.8	98.8	138.3	96	110.867	97.9	0.883043	0.400072	0.600206
P54987	Cis-aconitate decarboxylase OS=Mus musculus OX=10090 GN=Acod1 PE=1 SV=2	0	6	116	96.8	109.5	95.1	130.3	92.1	118.6	94.6667	0.798201	0.0190747	0.0961413
Q80SU7	Interferon-induced very large GTPase 1 OS=Mus musculus OX=10090 GN=Gvin1 PE=1 SV=1	0	23	123.1	89.2	124.7	87.6	123.5	87.4	123.767	88.0667	0.711554	1.13677e-06	0.00100931
P97471	Mothers against decapentaplegic homolog 4 OS=Mus musculus OX=10090 GN=Smad4 PE=1 SV=2	0	4	95.2	105.9	94.2	103.2	139.8	99.3	109.733	102.8	0.936817	0.671115	0.800704
Q8BTI9	Phosphatidylinositol 4,5-bisphosphate 3-kinase catalytic subunit beta isoform OS=Mus musculus OX=10090 GN=Pik3cb PE=1 SV=2	0	4	122.2	106.4	114	92.7	115.2	82.3	117.133	93.8	0.800797	0.0348681	0.135981
Q64364	Tumor suppressor ARF OS=Mus musculus OX=10090 GN=Cdkn2a PE=1 SV=1	0	6	115.1	98.1	121.9	97.6	139	99.4	125.333	98.3667	0.78484	0.0193991	0.0969824
P47963	Large ribosomal subunit protein eL13 OS=Mus musculus OX=10090 GN=Rpl13 PE=1 SV=3	0	10	103.5	96.4	124	94.1	129.4	92.6	118.967	94.3667	0.793219	0.0366396	0.140574
Q8CBB9	S-adenosylmethionine-dependent nucleotide dehydratase RSAD2 OS=Mus musculus OX=10090 GN=Rsad2 PE=1 SV=1	0	6	136.2	84.7	124.8	95.9	127.9	91.5	129.633	90.7	0.699666	0.00116979	0.0218147
Q3TFK5	G patch domain-containing protein 4 OS=Mus musculus OX=10090 GN=Gpatch4 PE=1 SV=1	0	11	99.2	101	102	98.2	122.5	87.7	107.9	95.6333	0.886314	0.217377	0.418828
Q99JF5	Diphosphomevalonate decarboxylase OS=Mus musculus OX=10090 GN=Mvd PE=1 SV=2	0	8	103.8	91.8	112.5	91.1	123.7	88.9	113.333	90.6	0.799412	0.0175073	0.0910071
Q9Z2W0	Aspartyl aminopeptidase OS=Mus musculus OX=10090 GN=Dnpep PE=1 SV=2	0	14	104.9	95.5	108.1	94.2	128.6	92.5	113.867	94.0667	0.826112	0.0570514	0.183627
Q9JLV6	Bifunctional polynucleotide phosphatase/kinase OS=Mus musculus OX=10090 GN=Pnkp PE=1 SV=2	0	11	101.1	95.4	104.2	96.3	132	95.3	112.433	95.6667	0.850875	0.163246	0.349487
P62880	Guanine nucleotide-binding protein G(I)/G(S)/G(T) subunit beta-2 OS=Mus musculus OX=10090 GN=Gnb2 PE=1 SV=3	0	4	86.3	106.1	95.9	99.9	131.8	95.1	104.667	100.367	0.958917	0.777248	0.86339
Q9EQ32	Phosphoinositide 3-kinase adapter protein 1 OS=Mus musculus OX=10090 GN=Pik3ap1 PE=1 SV=1	0	5	99.8	95.5	104.2	95.5	141.4	102.4	115.133	97.8	0.84945	0.265275	0.469109
Q8K363	ATP-dependent RNA helicase DDX18 OS=Mus musculus OX=10090 GN=Ddx18 PE=1 SV=1	0	18	96.8	102.7	100.8	99.2	128	93.8	108.533	98.5667	0.90817	0.381204	0.583564
P98078	Disabled homolog 2 OS=Mus musculus OX=10090 GN=Dab2 PE=1 SV=2	0	22	128	87.5	130.1	86.5	120.6	88.6	126.233	87.5333	0.693425	0.00019349	0.0104877
Q8VC31	Coiled-coil domain-containing protein 9 OS=Mus musculus OX=10090 GN=Ccdc9 PE=1 SV=1	0	10	105	97.2	100.3	98.9	127.9	94.1	111.067	96.7333	0.870948	0.172478	0.361522
Q9WUM4	Coronin-1C OS=Mus musculus OX=10090 GN=Coro1c PE=1 SV=2	0	15	110.7	99.9	102.8	101.7	130.4	96.1	114.633	99.2333	0.865659	0.139646	0.318999
Q8R2Q8	Bone marrow stromal antigen 2 OS=Mus musculus OX=10090 GN=Bst2 PE=1 SV=1	0	4	135.7	91.5	114.7	95.6	125	92.1	125.133	93.0667	0.74374	0.00662689	0.0543758
Q3U7R1	Extended synaptotagmin-1 OS=Mus musculus OX=10090 GN=Esyt1 PE=1 SV=2	0	17	109.3	92.4	108	93.6	123	90.8	113.433	92.2667	0.8134	0.0121588	0.0745269
Q9R0Q4	Mortality factor 4-like protein 2 OS=Mus musculus OX=10090 GN=Morf4l2 PE=1 SV=1	0	8	111.4	96.9	102.1	97.3	122.3	90.6	111.933	94.9333	0.848124	0.0524532	0.173921
Q9D6Y9	1,4-alpha-glucan-branching enzyme OS=Mus musculus OX=10090 GN=Gbe1 PE=1 SV=1	0	7	121.7	99.2	109.1	96.6	120.4	89.3	117.067	95.0333	0.811788	0.0114629	0.0728745
Q05816	Fatty acid-binding protein 5 OS=Mus musculus OX=10090 GN=Fabp5 PE=1 SV=3	0	9	115	91.7	121	91.5	119.5	89.1	118.5	90.7667	0.765963	0.000152803	0.0103217
P32921	Tryptophan--tRNA ligase, cytoplasmic OS=Mus musculus OX=10090 GN=Wars1 PE=1 SV=2	0	19	116.4	97.5	103.5	97.4	125.2	93.3	115.033	96.0667	0.83512	0.0423945	0.153839
Q8JZK9	Hydroxymethylglutaryl-CoA synthase, cytoplasmic OS=Mus musculus OX=10090 GN=Hmgcs1 PE=1 SV=1	0	12	109	92	112.4	89.3	119.8	89.7	113.733	90.3333	0.794256	0.00208217	0.0288597
Q8QZR5	Alanine aminotransferase 1 OS=Mus musculus OX=10090 GN=Gpt PE=1 SV=3	0	15	109.4	96.8	107.4	97.8	126.9	95	114.567	96.5333	0.842595	0.044722	0.158354
P16110	Galectin-3 OS=Mus musculus OX=10090 GN=Lgals3 PE=1 SV=3	0	15	121.6	92.4	124.9	95.5	126.4	94.8	124.3	94.2333	0.758112	6.00809e-05	0.00789742
Q9D727	Uncharacterized protein C6orf226 homolog OS=Mus musculus OX=10090 PE=1 SV=1	0	3	104.1	87.8	117.8	85.8	115.2	86.5	112.367	86.7	0.771581	0.00376343	0.0394503
Q8BMK4	Cytoskeleton-associated protein 4 OS=Mus musculus OX=10090 GN=Ckap4 PE=1 SV=2	0	37	107.4	96.3	110.5	95.4	122.1	91.7	113.333	94.4667	0.833529	0.0158277	0.0858941
Q99PL7	Acyl-CoA desaturase 3 OS=Mus musculus OX=10090 GN=Scd3 PE=1 SV=1	0	3	115	99.1	91.8	92	115.2	86.5	107.333	92.5333	0.862112	0.159644	0.344962
P0DOV2	Interferon-activable protein 204 OS=Mus musculus OX=10090 GN=Ifi204 PE=1 SV=1	0	8	134.5	86.3	124	89.7	118.4	89.5	125.633	88.5	0.704431	0.00155872	0.0249802
O08583	THO complex subunit 4 OS=Mus musculus OX=10090 GN=Alyref PE=1 SV=3	0	5	103.6	98.9	89.3	101	133	100.6	108.633	100.167	0.922062	0.546852	0.710623
Q91Z38	Tetratricopeptide repeat protein 1 OS=Mus musculus OX=10090 GN=Ttc1 PE=1 SV=1	0	9	100	99.5	101.6	98.6	123.9	93.9	108.5	97.3333	0.897081	0.230726	0.433156
Q6NVE9	Protein phosphatase PTC7 homolog OS=Mus musculus OX=10090 GN=Pptc7 PE=1 SV=1	0	5	98.4	96.9	99.2	96.1	111.6	84.8	103.067	92.6	0.898448	0.144918	0.326438
Q8VDS8	Syntaxin-18 OS=Mus musculus OX=10090 GN=Stx18 PE=1 SV=2	0	4	108.6	97.2	98.4	94.7	115.9	88.3	107.633	93.4	0.867761	0.0677675	0.203039
Q76LS9	Ubiquitin carboxyl-terminal hydrolase MINDY-1 OS=Mus musculus OX=10090 GN=Mindy1 PE=1 SV=1	0	4	125.6	86.4	109.9	93.4	118.9	90.7	118.133	90.1667	0.763262	0.00495657	0.0457999
Q9D8S9	BolA-like protein 1 OS=Mus musculus OX=10090 GN=Bola1 PE=1 SV=1	0	5	102.5	95	114.3	88.5	121.3	92.9	112.7	92.1333	0.81751	0.0240218	0.110321
P97479	Unconventional myosin-VIIa OS=Mus musculus OX=10090 GN=Myo7a PE=1 SV=2	0	5	95.1	103.9	95.5	102.7	130.3	99.9	106.967	102.167	0.955126	0.703286	0.819722
Q04447	Creatine kinase B-type OS=Mus musculus OX=10090 GN=Ckb PE=1 SV=1	0	8	146.4	90.9	105.5	91.6	114.3	88.1	122.067	90.2	0.73894	0.0630073	0.194233
Q9CQT1	Methylthioribose-1-phosphate isomerase OS=Mus musculus OX=10090 GN=Mri1 PE=1 SV=1	0	15	105	86.5	104.1	92.4	120.8	93	109.967	90.6333	0.824189	0.0291077	0.121852
Q9JHJ3	Glycosylated lysosomal membrane protein OS=Mus musculus OX=10090 GN=Glmp PE=1 SV=1	0	3	93.7	103.5	127.9	104.8	144.6	111.4	122.067	106.567	0.87302	0.364905	0.569828
Q9QUH0	Glutaredoxin-1 OS=Mus musculus OX=10090 GN=Glrx PE=1 SV=3	0	3	106.8	92.3	107.6	97.2	113.4	87.9	109.267	92.4667	0.846248	0.00778507	0.0585689
P70290	55 kDa erythrocyte membrane protein OS=Mus musculus OX=10090 GN=Mpp1 PE=1 SV=1	0	12	108.1	93.5	94.5	89.4	114.8	89	105.8	90.6333	0.856648	0.0690127	0.20537
P45377	Aldose reductase-related protein 2 OS=Mus musculus OX=10090 GN=Akr1b8 PE=1 SV=2	0	4	114.2	95.2	99.8	98.2	124.6	96.6	112.867	96.6667	0.856468	0.0889271	0.240025
Q3TRM8	Hexokinase-3 OS=Mus musculus OX=10090 GN=Hk3 PE=1 SV=2	0	22	121.4	94.3	116.3	95.3	121.1	94	119.6	94.5333	0.790412	0.000122663	0.0102009
Q60787	Lymphocyte cytosolic protein 2 OS=Mus musculus OX=10090 GN=Lcp2 PE=1 SV=2	0	8	109.3	96.9	108.8	95.8	121	94.1	113.033	95.6	0.845768	0.0127952	0.0772007
P19973	Lymphocyte-specific protein 1 OS=Mus musculus OX=10090 GN=Lsp1 PE=1 SV=2	0	8	117.1	85.8	113.5	89.9	116.9	91.1	115.833	88.9333	0.76777	0.000171511	0.0103217
O08811	General transcription and DNA repair factor IIH helicase subunit XPD OS=Mus musculus OX=10090 GN=Ercc2 PE=1 SV=2	0	7	95.7	99.7	96.8	97.9	131.1	102.7	107.867	100.1	0.927998	0.543278	0.710099
Q60749	KH domain-containing, RNA-binding, signal transduction-associated protein 1 OS=Mus musculus OX=10090 GN=Khdrbs1 PE=1 SV=2	0	10	95.4	100.1	117.2	101.1	128	100.4	113.533	100.533	0.885496	0.246814	0.450996
B9EJ86	Oxysterol-binding protein-related protein 8 OS=Mus musculus OX=10090 GN=Osbpl8 PE=1 SV=1	0	11	101.4	98.4	115.7	92.7	117.3	92.5	111.467	94.5333	0.848086	0.0352228	0.136847
Q5NCR9	Nuclear speckle splicing regulatory protein 1 OS=Mus musculus OX=10090 GN=Nsrp1 PE=1 SV=1	0	7	120.4	101.2	99.9	95.5	128.7	101.7	116.333	99.4667	0.855014	0.12734	0.303413
Q9CPY4	Cyclin-dependent kinase 2-associated protein 2 OS=Mus musculus OX=10090 GN=Cdk2ap2 PE=1 SV=1	0	3	126.6	104.4	86.8	106.3	127.7	100.9	113.7	103.867	0.913515	0.508096	0.681345
P97411	Islet cell autoantigen 1 OS=Mus musculus OX=10090 GN=Ica1 PE=1 SV=3	0	6	97.3	95.8	96.2	100.8	121.3	95.9	104.933	97.5	0.929161	0.423862	0.617866
P99028	Cytochrome b-c1 complex subunit 6, mitochondrial OS=Mus musculus OX=10090 GN=Uqcrh PE=1 SV=2	0	5	92.2	97.6	88.2	98.5	122.2	96.7	100.867	97.6	0.967614	0.776205	0.862855
Q9CY27	Very-long-chain enoyl-CoA reductase OS=Mus musculus OX=10090 GN=Tecr PE=1 SV=1	0	9	104.2	95.7	102.1	94.9	117	92.7	107.767	94.4333	0.876276	0.0482277	0.165071
P07356	Annexin A2 OS=Mus musculus OX=10090 GN=Anxa2 PE=1 SV=2	0	19	113.9	93.2	107.3	94.3	115.4	91.5	112.2	93	0.828877	0.00183973	0.0268286
Q62192	CD180 antigen OS=Mus musculus OX=10090 GN=Cd180 PE=1 SV=2	0	3	116	77.9	108.6	96.3	118.7	94.4	114.433	89.5333	0.782406	0.0193309	0.0968749
P18155	Bifunctional methylenetetrahydrofolate dehydrogenase/cyclohydrolase, mitochondrial OS=Mus musculus OX=10090 GN=Mthfd2 PE=1 SV=1	0	10	113	94.8	112.7	94.3	117.3	93.5	114.333	94.2	0.823907	0.000194279	0.0104877
Q62433	Protein NDRG1 OS=Mus musculus OX=10090 GN=Ndrg1 PE=1 SV=1	0	5	115.5	83.6	102.9	91.1	108.8	86.9	109.067	87.2	0.799511	0.00669766	0.054665
Q922H9	Zinc finger protein 330 OS=Mus musculus OX=10090 GN=Znf330 PE=1 SV=1	0	9	104.4	104.7	103.3	101.6	123.7	98.9	110.467	101.733	0.920941	0.270335	0.475055
Q9JK48	Endophilin-B1 OS=Mus musculus OX=10090 GN=Sh3glb1 PE=1 SV=1	0	4	112.2	97.2	93.4	98.4	110.9	88.6	105.5	94.7333	0.897946	0.188621	0.383854
P97429	Annexin A4 OS=Mus musculus OX=10090 GN=Anxa4 PE=1 SV=4	0	17	105.9	98.2	104	95.8	120.5	96.4	110.133	96.8	0.878935	0.0643949	0.196571
O88487	Cytoplasmic dynein 1 intermediate chain 2 OS=Mus musculus OX=10090 GN=Dync1i2 PE=1 SV=1	0	20	97	100.7	105.6	96.9	118.5	94.8	107.033	97.4667	0.91062	0.21401	0.41513
P83870	PHD finger-like domain-containing protein 5A OS=Mus musculus OX=10090 GN=Phf5a PE=1 SV=1	0	8	100.4	99.6	91.7	101.8	118.8	95.1	103.633	98.8333	0.953683	0.590957	0.741414
Q91XV3	Brain acid soluble protein 1 OS=Mus musculus OX=10090 GN=Basp1 PE=1 SV=3	0	16	120.9	96.5	120.8	97.5	119.8	96.1	120.5	96.7	0.80249	1.64008e-06	0.00100931
Q60591	Nuclear factor of activated T-cells, cytoplasmic 2 OS=Mus musculus OX=10090 GN=Nfatc2 PE=1 SV=3	0	8	102.6	100.3	105.1	100	122.8	98.6	110.167	99.6333	0.904387	0.174048	0.363115
Q9R1J0	Sterol-4-alpha-carboxylate 3-dehydrogenase, decarboxylating OS=Mus musculus OX=10090 GN=Nsdhl PE=1 SV=1	0	5	119.4	91.9	123.7	89.6	109.5	88.1	117.533	89.8667	0.764606	0.00312427	0.0360052
E9Q394	A-kinase anchor protein 13 OS=Mus musculus OX=10090 GN=Akap13 PE=1 SV=1	0	11	97.6	96.9	94.3	99.8	119.6	96.2	103.833	97.6333	0.940289	0.482463	0.661264
Q99PL5	Ribosome-binding protein 1 OS=Mus musculus OX=10090 GN=Rrbp1 PE=1 SV=2	0	52	111.2	94.2	108.4	94.9	114.6	92.2	111.4	93.7667	0.841712	0.000856156	0.0196079
Q9CQC6	eIF5-mimic protein 2 OS=Mus musculus OX=10090 GN=Bzw1 PE=1 SV=1	0	18	125.5	91.8	107.5	96.8	115	92.5	116	93.7	0.807759	0.014946	0.0834645
Q9JMD0	BUB3-interacting and GLEBS motif-containing protein ZNF207 OS=Mus musculus OX=10090 GN=Znf207 PE=1 SV=1	0	7	91.6	99.7	98.5	97.7	123.2	99.2	104.433	98.8667	0.946696	0.593517	0.742983
Q8C5N5	Programmed cell death protein 2-like OS=Mus musculus OX=10090 GN=Pdcd2l PE=1 SV=1	0	4	104.6	95.4	98	96.7	104.3	84.1	102.3	92.0667	0.899967	0.0873924	0.23797
Q9D8U0	Interferon-related developmental regulator 2 OS=Mus musculus OX=10090 GN=Ifrd2 PE=2 SV=1	0	4	107.4	94.7	104.4	86.7	108.6	87.6	106.8	89.6667	0.839576	0.00371556	0.0394503
P11404	Fatty acid-binding protein, heart OS=Mus musculus OX=10090 GN=Fabp3 PE=1 SV=5	0	6	107.1	95.7	100.8	100.2	116.6	94.1	108.167	96.6667	0.893683	0.0805121	0.224602
P14152	Malate dehydrogenase, cytoplasmic OS=Mus musculus OX=10090 GN=Mdh1 PE=1 SV=3	0	12	98.8	99.2	99.8	95	116.5	94.1	105.033	96.1	0.914948	0.20777	0.408504
Q4PJX1	Protein odr-4 homolog OS=Mus musculus OX=10090 GN=Odr4 PE=1 SV=2	0	4	94.5	99	99.8	96.1	102.2	82.5	98.8333	92.5333	0.936256	0.321367	0.528512
Q9Z127	Large neutral amino acids transporter small subunit 1 OS=Mus musculus OX=10090 GN=Slc7a5 PE=1 SV=2	0	3	102.7	98	100.5	94.9	112.1	90.6	105.1	94.5	0.899144	0.0631923	0.194248
Q8CHP5	Partner of Y14 and mago OS=Mus musculus OX=10090 GN=Pym1 PE=1 SV=2	0	6	102.6	97	104	93.9	117.5	95.2	108.033	95.3667	0.882752	0.0588068	0.186382
Q91YS8	Calcium/calmodulin-dependent protein kinase type 1 OS=Mus musculus OX=10090 GN=Camk1 PE=1 SV=1	0	7	108.5	95.7	111.1	96	116	94.2	111.867	95.3	0.851907	0.00186843	0.027028
Q9Z0R0	Serine/threonine-protein kinase haspin OS=Mus musculus OX=10090 GN=Haspin PE=1 SV=3	0	6	94.2	104	110.7	101.6	118.2	96	107.7	100.533	0.933457	0.391947	0.59099
O35609	Secretory carrier-associated membrane protein 3 OS=Mus musculus OX=10090 GN=Scamp3 PE=1 SV=3	0	6	98.4	97.6	97	100.2	120.7	98	105.367	98.6	0.93578	0.430224	0.62205
Q6GQX2	Nck-associated protein 5-like OS=Mus musculus OX=10090 GN=Nckap5l PE=1 SV=1	0	9	110.7	95.9	98.9	95.8	112.8	91.7	107.467	94.4667	0.879032	0.045826	0.160235
E9Q5F9	Histone-lysine N-methyltransferase SETD2 OS=Mus musculus OX=10090 GN=Setd2 PE=1 SV=1	0	8	99.9	96.7	97.9	97.2	106.4	86.6	101.4	93.5	0.922091	0.140186	0.319756
P20152	Vimentin OS=Mus musculus OX=10090 GN=Vim PE=1 SV=3	0	46	115.6	95.7	111.7	94	114.9	93.6	114.067	94.4333	0.827878	0.000134683	0.0103217
Q9CPR4	Large ribosomal subunit protein uL22 OS=Mus musculus OX=10090 GN=Rpl17 PE=1 SV=4	0	11	101.8	102	97	99.6	120.5	98.2	106.433	99.9333	0.938929	0.420867	0.615498
Q8VEH6	Zinc-regulated GTPase metalloprotein activator 1 OS=Mus musculus OX=10090 GN=Zng1 PE=1 SV=1	0	4	97	98.9	96.5	102.7	106.9	87.2	100.133	96.2667	0.961385	0.539065	0.707638
Q8CAY6	Acetyl-CoA acetyltransferase, cytosolic OS=Mus musculus OX=10090 GN=Acat2 PE=1 SV=2	0	7	107.4	95.1	90	98.1	114.1	93	103.833	95.4	0.91878	0.314196	0.521738
Q8C878	NEDD8-activating enzyme E1 catalytic subunit OS=Mus musculus OX=10090 GN=Uba3 PE=1 SV=2	0	8	96	103.2	97.8	99.4	107.7	87.9	100.5	96.8333	0.963516	0.565676	0.722695
Q9CQR2	Small ribosomal subunit protein eS21 OS=Mus musculus OX=10090 GN=Rps21 PE=1 SV=1	0	6	98.4	100	98.9	100.7	116.4	95	104.567	98.5667	0.94262	0.386905	0.587325
Q3TC93	HCLS1-binding protein 3 OS=Mus musculus OX=10090 GN=Hs1bp3 PE=1 SV=2	0	5	87.8	101.9	91.7	106.8	109.3	89.2	96.2667	99.3	1.03151	0.737473	0.840135
P17563	Methanethiol oxidase OS=Mus musculus OX=10090 GN=Selenbp1 PE=1 SV=2	0	6	112.2	79.1	108.6	80.2	107.3	87.8	109.367	82.3667	0.753124	0.0009606	0.0199714
P63325	Small ribosomal subunit protein eS10 OS=Mus musculus OX=10090 GN=Rps10 PE=1 SV=1	0	13	110.8	101.7	127.8	100.2	120.6	98.8	119.733	100.233	0.837138	0.0175093	0.0910071
Q9CZD3	Glycine--tRNA ligase OS=Mus musculus OX=10090 GN=Gars1 PE=1 SV=1	0	28	116	97.7	104	98.9	116.6	95.5	112.2	97.3667	0.867796	0.0246102	0.11169
P17095	High mobility group protein HMG-I/HMG-Y OS=Mus musculus OX=10090 GN=Hmga1 PE=1 SV=4	0	5	125.1	97.9	160	86.2	116.3	95.3	133.8	93.1333	0.696064	0.0421669	0.153366
Q99N69	Leupaxin OS=Mus musculus OX=10090 GN=Lpxn PE=1 SV=2	0	10	118.6	96.4	115.4	93.4	114.6	94	116.2	94.6	0.814114	0.000145193	0.0103217
P26638	Serine--tRNA ligase, cytoplasmic OS=Mus musculus OX=10090 GN=Sars1 PE=1 SV=3	0	22	113.2	96.2	107.6	94.9	111.7	91.6	110.833	94.2333	0.850226	0.00154807	0.0249393
Q8BG05	Heterogeneous nuclear ribonucleoprotein A3 OS=Mus musculus OX=10090 GN=Hnrnpa3 PE=1 SV=1	0	17	93.9	102	105.6	99.8	119.4	98.1	106.3	99.9667	0.94042	0.443465	0.63261
Q52KI8	Serine/arginine repetitive matrix protein 1 OS=Mus musculus OX=10090 GN=Srrm1 PE=1 SV=2	0	6	101.7	98.6	102.7	99.4	111.7	91.8	105.367	96.6	0.916798	0.0929777	0.246844
Q60631	Growth factor receptor-bound protein 2 OS=Mus musculus OX=10090 GN=Grb2 PE=1 SV=1	0	10	98.9	97.8	99.1	98	117.4	96.5	105.133	97.4333	0.92676	0.278879	0.484535
Q9ERE7	LRP chaperone MESD OS=Mus musculus OX=10090 GN=Mesd PE=1 SV=1	0	9	97.4	98.5	95	100.2	110.8	91.1	101.067	96.6	0.955805	0.473724	0.654535
Q63850	Nuclear pore glycoprotein p62 OS=Mus musculus OX=10090 GN=Nup62 PE=1 SV=2	0	8	96.7	100.3	95.5	101.6	109.4	90	100.533	97.3	0.967838	0.604838	0.751651
Q9Z2R6	Protein unc-119 homolog A OS=Mus musculus OX=10090 GN=Unc119 PE=1 SV=1	0	6	97.4	103.5	96.4	103.8	119	97.8	104.267	101.7	0.975384	0.75337	0.847886
P30355	Arachidonate 5-lipoxygenase-activating protein OS=Mus musculus OX=10090 GN=Alox5ap PE=1 SV=2	0	3	98.8	98.4	100.2	99.4	108	88.8	102.333	95.5333	0.93355	0.199432	0.397443
P57787	Monocarboxylate transporter 4 OS=Mus musculus OX=10090 GN=Slc16a3 PE=1 SV=1	0	8	102	95.2	118.7	93.5	115.1	94.9	111.933	94.5333	0.84455	0.0270035	0.117524
Q03147	Cyclin-dependent kinase 7 OS=Mus musculus OX=10090 GN=Cdk7 PE=1 SV=2	0	6	81.3	106.2	99.5	99.4	115.6	95.2	98.8	100.267	1.01484	0.894799	0.93785
Q9JJU8	Adapter Sh3bgrl OS=Mus musculus OX=10090 GN=Sh3bgrl PE=1 SV=1	0	8	102.7	100.4	97.3	105.2	114.2	94.1	104.733	99.9	0.953851	0.460779	0.645813
Q71FD7	Filamin-binding LIM protein 1 OS=Mus musculus OX=10090 GN=Fblim1 PE=1 SV=2	0	5	111.1	95.1	164.4	82.8	112.8	93	129.433	90.3	0.697656	0.0940625	0.248651
P13020	Gelsolin OS=Mus musculus OX=10090 GN=Gsn PE=1 SV=3	0	25	111.7	94.6	109	96.3	115.8	95.6	112.167	95.5	0.851412	0.00121622	0.0222756
P14211	Calreticulin OS=Mus musculus OX=10090 GN=Calr PE=1 SV=1	0	22	104	96.7	102.4	98.2	112.9	93.3	106.433	96.0667	0.902599	0.0440694	0.157493
Q8CI32	BAG family molecular chaperone regulator 5 OS=Mus musculus OX=10090 GN=Bag5 PE=1 SV=1	0	7	93.9	98.6	95.7	99.1	106.9	88.5	98.8333	95.4	0.965261	0.554901	0.715903
D0QMC3	Myeloid cell nuclear differentiation antigen-like protein OS=Mus musculus OX=10090 GN=Mndal PE=1 SV=1	0	11	109.9	99.1	113	98.6	114.6	95	112.5	97.5667	0.867259	0.00138718	0.0235821
O35465	Peptidyl-prolyl cis-trans isomerase FKBP8 OS=Mus musculus OX=10090 GN=Fkbp8 PE=1 SV=2	0	11	101.5	98.3	98.4	100.5	118.7	98.5	106.2	99.1	0.933145	0.326315	0.53323
P70670	Nascent polypeptide-associated complex subunit alpha, muscle-specific form OS=Mus musculus OX=10090 GN=Naca PE=1 SV=2	0	6	93.6	102.1	95.3	101.5	116.2	96.3	101.7	99.9667	0.982956	0.828486	0.900159
Q61249	Immunoglobulin-binding protein 1 OS=Mus musculus OX=10090 GN=Igbp1 PE=1 SV=1	0	9	106.3	98.2	103.3	99	111.7	92.8	107.1	96.6667	0.902583	0.0291728	0.121852
Q9QYH6	Melanoma-associated antigen D1 OS=Mus musculus OX=10090 GN=Maged1 PE=1 SV=1	0	4	100.5	96.4	94.2	97.8	116.4	96.6	103.7	96.9333	0.934748	0.364478	0.569828
Q9JIY0	Pleckstrin homology domain-containing family O member 1 OS=Mus musculus OX=10090 GN=Plekho1 PE=1 SV=1	0	4	117.3	92.3	141.3	85.6	114.8	95.4	124.467	91.1	0.731923	0.0201745	0.098535
E9Q555	E3 ubiquitin-protein ligase RNF213 OS=Mus musculus OX=10090 GN=Rnf213 PE=1 SV=3	0	113	113.3	95.3	114	94.5	113.9	94.6	113.733	94.8	0.833529	5.75256e-07	0.00100931
Q8BWM0	Prostaglandin E synthase 2 OS=Mus musculus OX=10090 GN=Ptges2 PE=1 SV=3	0	8	101.3	98.3	101.9	99.5	109.5	91	104.233	96.2667	0.923569	0.100462	0.257817
O35601	FYN-binding protein 1 OS=Mus musculus OX=10090 GN=Fyb1 PE=1 SV=2	0	7	145.2	83.4	114.4	88.8	115.4	96	125	89.4	0.7152	0.0295501	0.122873
Q9R257	Heme-binding protein 1 OS=Mus musculus OX=10090 GN=Hebp1 PE=1 SV=2	0	4	91.7	102.9	107.4	86.8	105.6	87.9	101.567	92.5333	0.91106	0.276872	0.482409
P08113	Endoplasmin OS=Mus musculus OX=10090 GN=Hsp90b1 PE=1 SV=2	0	41	109.7	94.7	107.8	93.3	111.2	92.5	109.567	93.5	0.853362	0.000165795	0.0103217
P11928	2'-5'-oligoadenylate synthase 1A OS=Mus musculus OX=10090 GN=Oas1a PE=1 SV=2	0	7	110.2	95.5	107.1	97.2	114.2	95	110.5	95.9	0.867873	0.00249968	0.0316523
Q922Q1	Mitochondrial amidoxime reducing component 2 OS=Mus musculus OX=10090 GN=Mtarc2 PE=1 SV=1	0	6	102.1	94.7	99.4	95.6	108.8	90.6	103.433	93.6333	0.905253	0.0372137	0.141716
Q8BNU0	Armadillo repeat-containing protein 6 OS=Mus musculus OX=10090 GN=Armc6 PE=1 SV=1	0	4	109.2	101.3	97.3	98.9	117.7	97.9	108.067	99.3667	0.919494	0.220762	0.423499
P43274	Histone H1.4 OS=Mus musculus OX=10090 GN=H1-4 PE=1 SV=2	0	4	95.9	101.5	111.5	103.2	126.1	105.1	111.167	103.267	0.928936	0.419179	0.614006
P35564	Calnexin OS=Mus musculus OX=10090 GN=Canx PE=1 SV=1	0	29	94.3	100.2	101.7	98.3	116	96.5	104	98.3333	0.945513	0.42977	0.622015
Q9D0J8	Parathymosin OS=Mus musculus OX=10090 GN=Ptms PE=1 SV=3	0	5	123.3	98.4	117.9	94.7	111.7	93.2	117.633	95.4333	0.811278	0.00384565	0.0397525
Q60649	Mitochondrial disaggregase OS=Mus musculus OX=10090 GN=Clpb PE=1 SV=1	0	14	94.6	99.1	101.9	97.4	112.7	93.9	103.067	96.8	0.939198	0.316274	0.524058
Q2TBE6	Phosphatidylinositol 4-kinase type 2-alpha OS=Mus musculus OX=10090 GN=Pi4k2a PE=1 SV=1	0	6	94.3	101.2	92.8	101.9	109.6	91.4	98.9	98.1667	0.992585	0.913599	0.949067
O35621	Phosphomannomutase 1 OS=Mus musculus OX=10090 GN=Pmm1 PE=1 SV=1	0	5	101.9	99.1	97.5	96.4	114.4	95.5	104.6	97	0.927342	0.215953	0.416818
Q8R5K4	Nucleolar protein 6 OS=Mus musculus OX=10090 GN=Nol6 PE=2 SV=2	0	17	98.8	97.8	97.8	99.7	113.3	94.7	103.3	97.4	0.942885	0.32122	0.528512
Q8CE96	tRNA (adenine(58)-N(1))-methyltransferase non-catalytic subunit TRM6 OS=Mus musculus OX=10090 GN=Trmt6 PE=1 SV=1	0	18	104.2	97	109.6	98.8	115.6	96.6	109.8	97.4667	0.887675	0.0214042	0.102268
P84096	Rho-related GTP-binding protein RhoG OS=Mus musculus OX=10090 GN=Rhog PE=1 SV=1	0	9	97.9	97.8	104	97.4	116.9	97.7	106.267	97.6333	0.918758	0.19814	0.396151
P61164	Alpha-centractin OS=Mus musculus OX=10090 GN=Actr1a PE=1 SV=1	0	6	99.5	100.2	123.6	94.5	116.8	97.9	113.3	97.5333	0.860841	0.0989186	0.255612
Q9ER38	Torsin-3A OS=Mus musculus OX=10090 GN=Tor3a PE=1 SV=2	0	2	89.6	98.4	83.7	112	109.5	91.6	94.2667	100.667	1.06789	0.551002	0.713867
Q9Z130	Heterogeneous nuclear ribonucleoprotein D-like OS=Mus musculus OX=10090 GN=Hnrnpdl PE=1 SV=1	0	9	97.8	101.5	94.1	100.2	118.5	99.3	103.467	100.333	0.969716	0.701966	0.819595
P52482	Ubiquitin-conjugating enzyme E2 E1 OS=Mus musculus OX=10090 GN=Ube2e1 PE=1 SV=1	0	2	100.8	103.5	95.3	101.7	122.7	102.8	106.267	102.667	0.966123	0.689793	0.81215
P20029	Endoplasmic reticulum chaperone BiP OS=Mus musculus OX=10090 GN=Hspa5 PE=1 SV=3	0	38	103.6	94.7	104	93.6	109.7	92.1	105.767	93.4667	0.883706	0.00430876	0.0415798
Q9CRB9	MICOS complex subunit Mic19 OS=Mus musculus OX=10090 GN=Chchd3 PE=1 SV=1	0	8	95.3	100	104.3	99.7	119.2	100.1	106.267	99.9333	0.940402	0.414934	0.610302
P46638	Ras-related protein Rab-11B OS=Mus musculus OX=10090 GN=Rab11b PE=1 SV=3	0	12	107.5	97.6	105.3	97.6	112.7	94.8	108.5	96.6667	0.890937	0.0076885	0.0585689
P16045	Galectin-1 OS=Mus musculus OX=10090 GN=Lgals1 PE=1 SV=3	0	9	111.7	96.2	128.1	93.4	111.7	94.2	117.167	94.6	0.807397	0.0150863	0.0839015
Q922R8	Protein disulfide-isomerase A6 OS=Mus musculus OX=10090 GN=Pdia6 PE=1 SV=3	0	16	106.7	94.4	105.3	94.5	115.3	97.2	109.1	95.3667	0.874122	0.0135286	0.0791398
Q8BHC4	Dephospho-CoA kinase domain-containing protein OS=Mus musculus OX=10090 GN=Dcakd PE=1 SV=1	0	5	99.9	91.9	104.2	100.5	110.3	93	104.8	95.1333	0.907761	0.0754386	0.21493
Q91WG2	Rab GTPase-binding effector protein 2 OS=Mus musculus OX=10090 GN=Rabep2 PE=1 SV=3	0	8	103.9	96.3	114.8	96	108.3	91.4	109	94.5667	0.867584	0.0151455	0.0839015
Q62448	Eukaryotic translation initiation factor 4 gamma 2 OS=Mus musculus OX=10090 GN=Eif4g2 PE=1 SV=2	0	27	114.6	99.6	105	96.7	114.9	97	111.5	97.7667	0.876831	0.0152945	0.0841884
Q80UZ2	Protein SDA1 homolog OS=Mus musculus OX=10090 GN=Sdad1 PE=1 SV=1	0	11	99.9	104.1	99.9	101.2	113.9	96.1	104.567	100.467	0.960791	0.476088	0.657095
Q9CWS0	N(G),N(G)-dimethylarginine dimethylaminohydrolase 1 OS=Mus musculus OX=10090 GN=Ddah1 PE=1 SV=3	0	4	100	95.9	113	92.7	111.1	94	108.033	94.2	0.871953	0.0292125	0.121852
Q8VI94	2'-5'-oligoadenylate synthase-like protein 1 OS=Mus musculus OX=10090 GN=Oasl1 PE=2 SV=1	0	9	118.1	93.8	114.1	96.3	114.7	97	115.633	95.7	0.827616	0.000226891	0.0107455
Q99JW4	LIM and senescent cell antigen-like-containing domain protein 1 OS=Mus musculus OX=10090 GN=Lims1 PE=1 SV=3	0	8	109.6	98.2	113.4	98.1	112.9	95.5	111.967	97.2667	0.868711	0.000582987	0.0158748
Q8BLN5	Lanosterol synthase OS=Mus musculus OX=10090 GN=Lss PE=1 SV=2	0	8	107.3	89.7	113.5	89.6	109.7	92.9	110.167	90.7333	0.823601	0.000765539	0.0181197
Q9CQH7	Transcription factor BTF3 homolog 4 OS=Mus musculus OX=10090 GN=Btf3l4 PE=1 SV=1	0	3	91.5	100.7	90	101.2	112	94.9	97.8333	98.9333	1.01124	0.88871	0.935052
P26039	Talin-1 OS=Mus musculus OX=10090 GN=Tln1 PE=1 SV=2	0	88	113.5	98	117.8	95.4	114.2	96.8	115.167	96.7333	0.839942	0.000271696	0.0111186
Q8CB77	Elongin-A OS=Mus musculus OX=10090 GN=Eloa PE=1 SV=3	0	11	97.1	99.6	101	101	114.2	96.8	104.1	99.1333	0.952289	0.40331	0.602419
O08547	Vesicle-trafficking protein SEC22b OS=Mus musculus OX=10090 GN=Sec22b PE=1 SV=3	0	8	96	99.8	98.6	98.7	114.1	96.7	102.9	98.4	0.956268	0.47562	0.65686
Q8CHY6	Transcriptional repressor p66 alpha OS=Mus musculus OX=10090 GN=Gatad2a PE=1 SV=2	0	14	101.1	97.1	109.5	100	111.9	95.3	107.5	97.4667	0.906667	0.04748	0.163968
Q8BWZ3	N-alpha-acetyltransferase 25, NatB auxiliary subunit OS=Mus musculus OX=10090 GN=Naa25 PE=1 SV=1	0	14	101.7	98.9	109.5	98	116.6	99.6	109.267	98.8333	0.904515	0.0734885	0.21218
Q8BUM3	Tyrosine-protein phosphatase non-receptor type 7 OS=Mus musculus OX=10090 GN=Ptpn7 PE=1 SV=1	0	5	138.2	86.3	102.4	96.7	116.3	99.3	118.967	94.1	0.790978	0.0896201	0.241261
P10107	Annexin A1 OS=Mus musculus OX=10090 GN=Anxa1 PE=1 SV=2	0	20	113.7	94.5	108.1	94.2	110.5	94.5	110.767	94.4	0.852242	0.000546843	0.01529
Q68FL4	Putative adenosylhomocysteinase 3 OS=Mus musculus OX=10090 GN=Ahcyl2 PE=1 SV=1	0	5	98.5	99.3	99.9	100.3	116.8	99.9	105.067	99.8333	0.95019	0.424306	0.617884
Q9QY06	Unconventional myosin-IXb OS=Mus musculus OX=10090 GN=Myo9b PE=1 SV=2	0	11	101.5	99.6	96	97.4	116.8	99.8	104.767	98.9333	0.944321	0.404847	0.602922
Q8R404	MICOS complex subunit MIC13 OS=Mus musculus OX=10090 GN=Micos13 PE=1 SV=1	0	3	96	100.3	161.9	86	106.2	91	121.367	92.4333	0.761604	0.238534	0.442417
Q7TT50	Serine/threonine-protein kinase MRCK beta OS=Mus musculus OX=10090 GN=Cdc42bpb PE=1 SV=2	0	18	95.2	98.9	103.2	97.5	110.8	94.8	103.067	97.0667	0.941785	0.267502	0.471621
P17665	Cytochrome c oxidase subunit 7C, mitochondrial OS=Mus musculus OX=10090 GN=Cox7c PE=1 SV=1	0	2	95.4	99.9	110.6	104.9	117.9	100.9	107.967	101.9	0.94381	0.422795	0.61743
P84099	Large ribosomal subunit protein eL19 OS=Mus musculus OX=10090 GN=Rpl19 PE=1 SV=1	0	8	95.7	97.6	102.1	97.6	114	97.6	103.933	97.6	0.939064	0.30295	0.512185
Q01965	T-lymphocyte surface antigen Ly-9 OS=Mus musculus OX=10090 GN=Ly9 PE=1 SV=2	0	6	99.8	98.3	95	95.8	99	84.7	97.9333	92.9333	0.948945	0.322657	0.5298
Q9CPY7	Cytosol aminopeptidase OS=Mus musculus OX=10090 GN=Lap3 PE=1 SV=3	0	25	105.7	98.8	104.6	97.2	115	98.5	108.433	98.1667	0.905318	0.0369869	0.141027
P62482	Voltage-gated potassium channel subunit beta-2 OS=Mus musculus OX=10090 GN=Kcnab2 PE=1 SV=1	0	8	107.1	94.5	105.9	98.8	114	97.6	109	96.9667	0.889602	0.0131426	0.0779098
Q11011	Puromycin-sensitive aminopeptidase OS=Mus musculus OX=10090 GN=Npepps PE=1 SV=2	0	23	98.5	100.9	95.7	101.5	116.8	100.1	103.667	100.833	0.972669	0.691066	0.812227
Q921T2	Torsin-1A-interacting protein 1 OS=Mus musculus OX=10090 GN=Tor1aip1 PE=1 SV=3	0	11	102.7	96.4	106.1	95.7	111.1	95.3	106.633	95.8	0.898406	0.0116661	0.0734082
Q8BH04	Phosphoenolpyruvate carboxykinase [GTP], mitochondrial OS=Mus musculus OX=10090 GN=Pck2 PE=1 SV=1	0	14	106.7	94.7	103.8	96.4	108.3	92.9	106.267	94.6667	0.890841	0.00220626	0.0301718
Q99KN9	Clathrin interactor 1 OS=Mus musculus OX=10090 GN=Clint1 PE=1 SV=2	0	14	98.3	99.4	103.8	100	111.4	95.6	104.5	98.3333	0.940989	0.201608	0.401
Q8K4I3	Rho guanine nucleotide exchange factor 6 OS=Mus musculus OX=10090 GN=Arhgef6 PE=1 SV=1	0	16	108.1	96.1	107.1	99	113	97.1	109.4	97.4	0.890311	0.00396591	0.0401418
Q9QZK7	Docking protein 3 OS=Mus musculus OX=10090 GN=Dok3 PE=1 SV=1	0	8	100.6	98	101.7	99.1	104.4	89.7	102.233	95.6	0.935116	0.104886	0.265188
Q9D6S7	Ribosome-recycling factor, mitochondrial OS=Mus musculus OX=10090 GN=Mrrf PE=1 SV=1	0	7	94.8	100.8	94.3	97.6	109	93.7	99.3667	97.3667	0.979873	0.722003	0.83175
Q91V76	Ester hydrolase C11orf54 homolog OS=Mus musculus OX=10090 PE=1 SV=1	0	7	101.2	98.8	96	99.7	109.9	94.4	102.367	97.6333	0.953761	0.339955	0.547205
P21958	Antigen peptide transporter 1 OS=Mus musculus OX=10090 GN=Tap1 PE=1 SV=3	0	4	114.7	91.2	106.8	96.6	107.9	92.8	109.8	93.5333	0.851852	0.00524106	0.0475715
Q3UND0	Src kinase-associated phosphoprotein 2 OS=Mus musculus OX=10090 GN=Skap2 PE=1 SV=2	0	4	100.8	103.5	102.2	96.3	108.7	93.5	103.9	97.7667	0.940969	0.186032	0.3806
Q9CQ92	Mitochondrial fission 1 protein OS=Mus musculus OX=10090 GN=Fis1 PE=1 SV=1	0	3	96.8	94.3	100.2	98.1	105.4	90.6	100.8	94.3333	0.935847	0.122252	0.294803
Q3UZ39	Leucine-rich repeat flightless-interacting protein 1 OS=Mus musculus OX=10090 GN=Lrrfip1 PE=1 SV=2	0	18	101.5	104.9	99.1	99.5	113.2	97.4	104.6	100.6	0.961759	0.459703	0.645813
P42225	Signal transducer and activator of transcription 1 OS=Mus musculus OX=10090 GN=Stat1 PE=1 SV=1	0	16	112.5	96.2	105.5	100.7	109.6	94.4	109.2	97.1	0.889194	0.0118792	0.0742933
P47791	Glutathione reductase, mitochondrial OS=Mus musculus OX=10090 GN=Gsr PE=1 SV=3	0	10	114.1	100.1	100.5	102.8	117.2	100.8	110.6	101.233	0.91531	0.145555	0.327153
Q8VCE4	Uncharacterized protein C9orf40 homolog OS=Mus musculus OX=10090 PE=1 SV=1	0	4	98.9	103.7	95.7	99.9	109.8	94.6	101.467	99.4	0.979632	0.701548	0.819595
Q8VEJ4	Notchless protein homolog 1 OS=Mus musculus OX=10090 GN=Nle1 PE=1 SV=4	0	10	98.8	100.7	101.2	98.6	108.3	93.3	102.767	97.5333	0.949076	0.220022	0.422602
Q6KCD5	Nipped-B-like protein OS=Mus musculus OX=10090 GN=Nipbl PE=1 SV=1	0	13	96.5	98.3	96.3	98	113.7	98	102.167	98.1	0.960196	0.519662	0.691909
Q6PDG5	SWI/SNF complex subunit SMARCC2 OS=Mus musculus OX=10090 GN=Smarcc2 PE=1 SV=2	0	9	96.6	108.1	98.2	100.1	111.6	96.2	102.133	101.467	0.993473	0.91557	0.950155
P62715	Serine/threonine-protein phosphatase 2A catalytic subunit beta isoform OS=Mus musculus OX=10090 GN=Ppp2cb PE=1 SV=1	0	2	110	101.6	121.1	95.2	110.9	95.7	114	97.5	0.855263	0.0159376	0.0862177
Q8CHW4	Translation initiation factor eIF-2B subunit epsilon OS=Mus musculus OX=10090 GN=Eif2b5 PE=1 SV=1	0	9	112.4	96.9	105.4	93.7	108.3	93.5	108.7	94.7	0.871205	0.00374274	0.0394503
Q9D7M1	Glucose-induced degradation protein 8 homolog OS=Mus musculus OX=10090 GN=Gid8 PE=1 SV=1	0	4	87.7	104	97.6	100.9	108.5	93.6	97.9333	99.5	1.016	0.827893	0.899833
B2RRE7	OTU domain-containing protein 4 OS=Mus musculus OX=10090 GN=Otud4 PE=1 SV=1	0	10	103	104.2	95.6	99.6	110.2	95.1	102.933	99.6333	0.96794	0.542743	0.710099
Q6VN19	Ran-binding protein 10 OS=Mus musculus OX=10090 GN=Ranbp10 PE=1 SV=2	0	4	96.5	100.8	91.9	100.9	111.6	96.4	100	99.3667	0.993667	0.922712	0.953387
Q9JJL8	Serine--tRNA ligase, mitochondrial OS=Mus musculus OX=10090 GN=Sars2 PE=1 SV=2	0	7	109.9	101.3	96.8	99.3	109	94.2	105.233	98.2667	0.933798	0.214298	0.41513
P16546	Spectrin alpha chain, non-erythrocytic 1 OS=Mus musculus OX=10090 GN=Sptan1 PE=1 SV=4	0	11	100.3	97	100.2	92.7	110.3	95.4	103.6	95.0333	0.91731	0.0747881	0.213869
Q8BGT7	Survival of motor neuron-related-splicing factor 30 OS=Mus musculus OX=10090 GN=Smndc1 PE=1 SV=1	0	11	109	99.8	97.7	102.7	119.7	103.7	108.8	102.067	0.938113	0.356012	0.561769
Q9EPL9	Peroxisomal acyl-coenzyme A oxidase 3 OS=Mus musculus OX=10090 GN=Acox3 PE=1 SV=2	0	5	113.8	88.6	103.9	84.7	109.2	94.6	108.967	89.3	0.819517	0.00836458	0.0608459
Q99PG2	Opioid growth factor receptor OS=Mus musculus OX=10090 GN=Ogfr PE=1 SV=1	0	20	107.3	95.7	116.8	97.6	112.1	97.2	112.067	96.8333	0.864069	0.0055611	0.049496
P14069	Protein S100-A6 OS=Mus musculus OX=10090 GN=S100a6 PE=1 SV=3	0	4	113.2	103.8	111.6	96.8	110.8	96	111.867	98.8667	0.88379	0.00724803	0.0572934
Q9D8C4	Interferon-induced 35 kDa protein homolog OS=Mus musculus OX=10090 GN=Ifi35 PE=1 SV=3	0	10	110.2	96.7	105.9	92.8	108.8	94.3	108.3	94.6	0.8735	0.00129033	0.02272
Q9DCZ1	GMP reductase 1 OS=Mus musculus OX=10090 GN=Gmpr PE=1 SV=1	0	9	101.1	98.9	100.4	97.8	112.5	97.5	104.667	98.0667	0.936943	0.169633	0.357113
Q9DBB8	Trans-1,2-dihydrobenzene-1,2-diol dehydrogenase OS=Mus musculus OX=10090 GN=Dhdh PE=1 SV=1	0	8	99.8	93.8	92.9	96.8	112.8	97.9	101.833	96.1667	0.944354	0.395638	0.594714
Q6NVF4	DNA helicase B OS=Mus musculus OX=10090 GN=Helb PE=1 SV=2	0	12	110.2	101.4	104	98.9	114.4	99.3	109.533	99.8667	0.911747	0.0362317	0.139182
O88665	Bromodomain-containing protein 7 OS=Mus musculus OX=10090 GN=Brd7 PE=1 SV=1	0	6	89.4	102.2	94.2	100.9	102.5	88.9	95.3667	97.3333	1.02062	0.747718	0.844945
Q3U5Q7	UMP-CMP kinase 2, mitochondrial OS=Mus musculus OX=10090 GN=Cmpk2 PE=1 SV=2	0	11	109	100.4	112.4	95.8	110.9	96.4	110.767	97.5333	0.88053	0.00162876	0.0255698
P61620	Protein transport protein Sec61 subunit alpha isoform 1 OS=Mus musculus OX=10090 GN=Sec61a1 PE=1 SV=2	0	4	104	95.3	106.2	93.6	108.5	94.4	106.233	94.4333	0.888924	0.00105234	0.0206217
Q5F2E7	FMR1-interacting protein NUFIP2 OS=Mus musculus OX=10090 GN=Nufip2 PE=1 SV=1	0	12	99.9	102	107	102.1	115.3	100.3	107.4	101.467	0.944755	0.25671	0.460044
Q8R035	Large ribosomal subunit protein mL62 OS=Mus musculus OX=10090 GN=Mrpl58 PE=1 SV=1	0	5	90.5	100.7	91.8	98.1	119	103.4	100.433	100.733	1.00299	0.97611	0.985074
Q920L1	Acyl-CoA (8-3)-desaturase OS=Mus musculus OX=10090 GN=Fads1 PE=1 SV=1	0	3	109.5	90.8	102.3	95	103.4	89.9	105.067	91.9	0.874683	0.00856794	0.0615971
Q8BHD7	Polypyrimidine tract-binding protein 3 OS=Mus musculus OX=10090 GN=Ptbp3 PE=1 SV=1	0	6	106.8	99.8	100.8	98.3	114.6	99.7	107.4	99.2667	0.924271	0.113357	0.278073
Q61093	Cytochrome b-245 heavy chain OS=Mus musculus OX=10090 GN=Cybb PE=1 SV=1	0	8	141.5	82.9	102.7	85.4	106.4	92.7	116.867	87	0.744438	0.0784905	0.220965
P84084	ADP-ribosylation factor 5 OS=Mus musculus OX=10090 GN=Arf5 PE=1 SV=2	0	4	108	101	106.9	101.9	109.7	95.5	108.2	99.4667	0.919285	0.0155563	0.0847196
Q99020	Heterogeneous nuclear ribonucleoprotein A/B OS=Mus musculus OX=10090 GN=Hnrnpab PE=1 SV=1	0	12	120.8	99.1	96.1	100.3	111.3	97	109.4	98.8	0.903108	0.217933	0.419637
P53986	Monocarboxylate transporter 1 OS=Mus musculus OX=10090 GN=Slc16a1 PE=1 SV=1	0	6	100.1	100.7	90.9	99.5	116.2	101.2	102.4	100.467	0.98112	0.807061	0.885006
Q8BLH7	HIRA-interacting protein 3 OS=Mus musculus OX=10090 GN=Hirip3 PE=1 SV=1	0	12	111.5	86	104.1	94.4	109.2	95.3	108.267	91.9	0.84883	0.0112812	0.0722242
Q60960	Importin subunit alpha-5 OS=Mus musculus OX=10090 GN=Kpna1 PE=1 SV=2	0	8	100.9	99.4	100.6	98.7	109.9	95.9	103.8	98	0.944123	0.147279	0.329823
Q61466	SWI/SNF-related matrix-associated actin-dependent regulator of chromatin subfamily D member 1 OS=Mus musculus OX=10090 GN=Smarcd1 PE=1 SV=3	0	5	97.8	93.2	97.3	98.3	115.3	100.7	103.467	97.4	0.941366	0.391325	0.590827
Q5U458	DnaJ homolog subfamily C member 11 OS=Mus musculus OX=10090 GN=Dnajc11 PE=1 SV=2	0	14	106.9	96	97.2	101.1	111.5	97.3	105.2	98.1333	0.932826	0.190142	0.384848
Q64516	Glycerol kinase OS=Mus musculus OX=10090 GN=Gk PE=1 SV=2	0	8	111.3	97.9	114.6	92.7	106.9	93.5	110.933	94.7	0.853666	0.00414634	0.0411557
Q9Z2Z6	Mitochondrial carnitine/acylcarnitine carrier protein OS=Mus musculus OX=10090 GN=Slc25a20 PE=1 SV=1	0	3	96.8	99.1	94.8	99.5	98.6	86.2	96.7333	94.9333	0.981392	0.709836	0.824837
O88508	DNA (cytosine-5)-methyltransferase 3A OS=Mus musculus OX=10090 GN=Dnmt3a PE=1 SV=2	0	14	105.5	95.4	102.2	97	107.1	93.7	104.933	95.3667	0.908831	0.00521232	0.0474506
Q91VU7	Pseudouridylate synthase 7 homolog OS=Mus musculus OX=10090 GN=Pus7 PE=2 SV=2	0	17	86.8	102.5	98.3	103	112.2	98.2	99.1	101.233	1.02153	0.790178	0.871461
Q60780	Growth arrest-specific protein 7 OS=Mus musculus OX=10090 GN=Gas7 PE=1 SV=1	0	7	118.5	97.9	124	95.3	110.8	97.1	117.767	96.7667	0.821681	0.00577506	0.0503396
P26151	High affinity immunoglobulin gamma Fc receptor I OS=Mus musculus OX=10090 GN=Fcgr1 PE=1 SV=1	0	7	107.8	94	111.7	96.1	108.5	95	109.333	95.0333	0.869207	0.000443041	0.0141382
Q8VI75	Importin-4 OS=Mus musculus OX=10090 GN=Ipo4 PE=1 SV=1	0	14	101.1	98.6	100.5	98.3	109.6	96	103.733	97.6333	0.941195	0.116208	0.283112
Q922Q8	Leucine-rich repeat-containing protein 59 OS=Mus musculus OX=10090 GN=Lrrc59 PE=1 SV=1	0	9	106.3	95	112.4	95.8	108.5	95.2	109.067	95.3333	0.874083	0.00158374	0.0250031
Q7TPD0	Integrator complex subunit 3 OS=Mus musculus OX=10090 GN=Ints3 PE=1 SV=2	0	3	98.5	100.6	97.4	99.2	118.3	103.8	104.733	101.2	0.966264	0.636799	0.775398
Q7TQH0	Ataxin-2-like protein OS=Mus musculus OX=10090 GN=Atxn2l PE=1 SV=1	0	20	102.2	98.8	105.8	98.9	110.7	97.2	106.233	98.3	0.925322	0.0347463	0.135777
Q61333	Tumor necrosis factor alpha-induced protein 2 OS=Mus musculus OX=10090 GN=Tnfaip2 PE=1 SV=2	0	6	97.1	98.1	98.9	96	108	94.8	101.333	96.3	0.950329	0.224738	0.427854
Q8BSF4	Phosphatidylserine decarboxylase proenzyme, mitochondrial OS=Mus musculus OX=10090 GN=Pisd PE=2 SV=1	0	8	98	100.8	98.7	97.2	106.2	93.2	100.967	97.0667	0.961373	0.317949	0.52591
Q9D620	Rab11 family-interacting protein 1 OS=Mus musculus OX=10090 GN=Rab11fip1 PE=1 SV=2	0	3	93.4	98.3	87.5	103.4	117.9	103.6	99.6	101.767	1.02175	0.830205	0.901073
Q62419	Endophilin-A2 OS=Mus musculus OX=10090 GN=Sh3gl1 PE=1 SV=1	0	12	97	101.1	96.8	100.4	114.2	100.4	102.667	100.633	0.980195	0.742395	0.84303
Q9D9K3	Cell death regulator Aven OS=Mus musculus OX=10090 GN=Aven PE=1 SV=2	0	6	91.6	101.1	94.6	100.9	108.5	95.4	98.2333	99.1333	1.00916	0.878623	0.928727
P55258	Ras-related protein Rab-8A OS=Mus musculus OX=10090 GN=Rab8a PE=1 SV=2	0	6	99.1	102.9	94.1	102.3	110	96.8	101.067	100.667	0.996042	0.941016	0.966135
P39054	Dynamin-2 OS=Mus musculus OX=10090 GN=Dnm2 PE=1 SV=2	0	14	94.9	102.5	94.7	99.3	111.8	98.4	100.467	100.067	0.996019	0.948344	0.971713
Q8CFE3	REST corepressor 1 OS=Mus musculus OX=10090 GN=Rcor1 PE=1 SV=3	0	10	106.4	99.4	96.1	101.1	111.7	98.4	104.733	99.6333	0.951305	0.33407	0.541302
Q9DBH0	NEDD4-like E3 ubiquitin-protein ligase WWP2 OS=Mus musculus OX=10090 GN=Wwp2 PE=1 SV=1	0	3	101.5	97.2	141.8	102.2	105.8	93.3	116.367	97.5667	0.838442	0.222664	0.425094
Q9D8N0	Elongation factor 1-gamma OS=Mus musculus OX=10090 GN=Eef1g PE=1 SV=3	0	21	105.9	97.9	106.3	97.2	110.9	97.8	107.7	97.6333	0.90653	0.00340543	0.0381404
Q9CYA0	Protein disulfide isomerase Creld2 OS=Mus musculus OX=10090 GN=Creld2 PE=1 SV=1	0	8	101.9	101.2	101.8	96.1	106.2	93.7	103.3	97	0.939013	0.0757985	0.215508
Q3UMB9	WASH complex subunit 4 OS=Mus musculus OX=10090 GN=Washc4 PE=1 SV=2	0	13	96.3	99.9	99.5	98.7	108.9	96.1	101.567	98.2333	0.967181	0.445614	0.634123
Q3THK7	GMP synthase [glutamine-hydrolyzing] OS=Mus musculus OX=10090 GN=Gmps PE=1 SV=2	0	28	101.6	99.2	99.7	100.7	110.9	97.8	104.067	99.2333	0.953555	0.246139	0.450547
Q9CPS7	RNA-binding protein PNO1 OS=Mus musculus OX=10090 GN=Pno1 PE=1 SV=1	0	7	110.5	98.5	126.1	98.2	106	93.7	114.2	96.8	0.847636	0.0504064	0.169954
Q922Q2	Serine/threonine-protein kinase RIO1 OS=Mus musculus OX=10090 GN=Riok1 PE=1 SV=2	0	11	95.5	100.7	93.6	102	111.2	98.2	100.1	100.3	1.002	0.973633	0.98356
Q7TQK4	Exosome complex component RRP40 OS=Mus musculus OX=10090 GN=Exosc3 PE=1 SV=3	0	6	100.9	97.1	92.1	101.2	108.4	95.7	100.467	98	0.975448	0.647066	0.78351
P97369	Neutrophil cytosol factor 4 OS=Mus musculus OX=10090 GN=Ncf4 PE=1 SV=2	0	7	96.8	104.2	99	100.3	106	93.7	100.6	99.4	0.988072	0.785992	0.868461
Q921M7	CYFIP-related Rac1 interactor B OS=Mus musculus OX=10090 GN=Cyrib PE=1 SV=1	0	9	103	96.9	132.1	89.5	106.5	94.3	113.867	93.5667	0.821721	0.0975619	0.25376
P70444	BH3-interacting domain death agonist OS=Mus musculus OX=10090 GN=Bid PE=1 SV=2	0	5	144.8	89.1	107	98.4	105.2	93.1	119	93.5333	0.785994	0.125673	0.300462
Q8R550	SH3 domain-containing kinase-binding protein 1 OS=Mus musculus OX=10090 GN=Sh3kbp1 PE=1 SV=1	0	8	103.1	97.2	101.1	94	107.6	95.3	103.933	95.5	0.918858	0.0168147	0.0896688
Q61081	Hsp90 co-chaperone Cdc37 OS=Mus musculus OX=10090 GN=Cdc37 PE=1 SV=1	0	17	97.1	100.7	100.1	100.9	111.1	98.4	102.767	100	0.973078	0.557663	0.717867
Q60605	Myosin light polypeptide 6 OS=Mus musculus OX=10090 GN=Myl6 PE=1 SV=3	0	8	112.7	97.8	99	101.5	110.5	97.9	107.4	99.0667	0.922408	0.132369	0.311444
Q8BIW1	Exopolyphosphatase PRUNE1 OS=Mus musculus OX=10090 GN=Prune1 PE=1 SV=1	0	11	95.3	99.6	92.1	107.5	113.5	100.4	100.3	102.5	1.02193	0.772803	0.860468
Q07076	Annexin A7 OS=Mus musculus OX=10090 GN=Anxa7 PE=1 SV=2	0	17	103.5	101.4	106.1	96.9	111.1	98.4	106.9	98.9	0.925164	0.0367417	0.140615
P56812	Programmed cell death protein 5 OS=Mus musculus OX=10090 GN=Pdcd5 PE=1 SV=3	0	6	100.4	98.1	104.5	96.2	109.4	97	104.767	97.1	0.926822	0.0448721	0.158418
P17809	Solute carrier family 2, facilitated glucose transporter member 1 OS=Mus musculus OX=10090 GN=Slc2a1 PE=1 SV=4	0	5	90.7	106.7	96	95.2	101.1	89.5	95.9333	97.1333	1.01251	0.848312	0.912796
Q78ZA7	Nucleosome assembly protein 1-like 4 OS=Mus musculus OX=10090 GN=Nap1l4 PE=1 SV=1	0	7	109.9	100.1	92.3	101.2	117.1	103.7	106.433	101.667	0.955215	0.556723	0.717051
A8Y5H7	SEC14-like protein 1 OS=Mus musculus OX=10090 GN=Sec14l1 PE=1 SV=1	0	3	101.2	101.2	123.5	97.7	108.1	95.9	110.933	98.2667	0.885817	0.13479	0.314062
Q6P549	Phosphatidylinositol 3,4,5-trisphosphate 5-phosphatase 2 OS=Mus musculus OX=10090 GN=Inppl1 PE=1 SV=1	0	15	114.2	92.9	116.5	94.2	108.4	96.1	113.033	94.4	0.835152	0.00195752	0.0276298
Q3TX08	tRNA (guanine(26)-N(2))-dimethyltransferase OS=Mus musculus OX=10090 GN=Trmt1 PE=1 SV=2	0	7	107.2	101.8	108	94.2	111.2	98.6	108.8	98.2	0.902574	0.0136125	0.0791792
Q921F4	Heterogeneous nuclear ribonucleoprotein L-like OS=Mus musculus OX=10090 GN=Hnrnpll PE=1 SV=3	0	17	96.9	99.8	103	97.2	109.1	96.8	103	97.9333	0.950809	0.236901	0.440449
Q8K1E0	Syntaxin-5 OS=Mus musculus OX=10090 GN=Stx5 PE=1 SV=3	0	4	100.3	96.6	91.1	97.6	107.7	95.5	99.7	96.5667	0.968572	0.552627	0.71537
Q9D823	Large ribosomal subunit protein eL37 OS=Mus musculus OX=10090 GN=Rpl37 PE=1 SV=3	0	6	166.1	85.7	125.7	105.7	112	99.5	134.6	96.9667	0.720406	0.0949885	0.250239
Q8CHH9	Septin-8 OS=Mus musculus OX=10090 GN=Septin8 PE=1 SV=4	0	6	99.3	104.9	101.8	94.6	110.7	98.3	103.933	99.2667	0.955099	0.366526	0.571899
Q9CR41	Huntingtin-interacting protein K OS=Mus musculus OX=10090 GN=Hypk PE=1 SV=3	0	9	98.6	100.9	108.1	101.9	110.8	98.4	105.833	100.4	0.948661	0.230337	0.432955
E9Q634	Unconventional myosin-Ie OS=Mus musculus OX=10090 GN=Myo1e PE=1 SV=1	0	17	108.2	97.7	108.2	97.5	109.8	97.8	108.733	97.6667	0.898222	3.36228e-05	0.00608573
Q99P72	Reticulon-4 OS=Mus musculus OX=10090 GN=Rtn4 PE=1 SV=2	0	20	107.8	100	108.2	97.5	110.1	98	108.7	98.5	0.906164	0.000611353	0.0162167
Q8C145	Zinc transporter ZIP6 OS=Mus musculus OX=10090 GN=Slc39a6 PE=1 SV=1	0	3	100.9	97.3	101.9	92.7	100.3	89.3	101.033	93.1	0.921478	0.0284336	0.12101
O35704	Serine palmitoyltransferase 1 OS=Mus musculus OX=10090 GN=Sptlc1 PE=1 SV=2	0	7	99.7	97.4	103.2	96.6	111.1	98.9	104.667	97.6333	0.932803	0.110245	0.272908
Q62465	Synaptic vesicle membrane protein VAT-1 homolog OS=Mus musculus OX=10090 GN=Vat1 PE=1 SV=3	0	8	108.8	97.1	103.3	97.4	110.1	98	107.4	97.5	0.907821	0.00922257	0.0642033
Q80TE0	RNA polymerase II-associated protein 1 OS=Mus musculus OX=10090 GN=Rpap1 PE=1 SV=2	0	4	101.8	101.4	101.2	96	103.7	92.3	102.233	96.5667	0.944571	0.10815	0.269619
Q9CXL3	Uncharacterized protein C7orf50 homolog OS=Mus musculus OX=10090 PE=1 SV=3	0	6	103.4	93	101.1	98.9	104.7	93.1	103.067	95	0.921734	0.0219642	0.103939
Q8CI33	CWF19-like protein 1 OS=Mus musculus OX=10090 GN=Cwf19l1 PE=1 SV=2	0	8	109.5	99.5	97.9	98.6	104.1	92.6	103.833	96.9	0.933226	0.157275	0.341279
Q3THJ3	Probable RNA-binding protein EIF1AD OS=Mus musculus OX=10090 GN=Eif1ad PE=1 SV=2	0	5	96.6	99	108.8	94.3	109.6	97.6	105	96.9667	0.923492	0.144052	0.325602
Q9WVG6	Histone-arginine methyltransferase CARM1 OS=Mus musculus OX=10090 GN=Carm1 PE=1 SV=2	0	10	107.2	94.6	101.4	98.1	109.4	97.5	106	96.7333	0.912579	0.0240622	0.110342
Q9R0E2	Procollagen-lysine,2-oxoglutarate 5-dioxygenase 1 OS=Mus musculus OX=10090 GN=Plod1 PE=1 SV=1	0	16	100.3	97.7	99.5	101.5	105.8	94.4	101.867	97.8667	0.960733	0.233284	0.435831
P18181	CD48 antigen OS=Mus musculus OX=10090 GN=Cd48 PE=1 SV=1	0	5	96.6	98	100.7	104.4	104.1	92.8	100.467	98.4	0.979429	0.632171	0.7719
O88700	RecQ-like DNA helicase BLM OS=Mus musculus OX=10090 GN=Blm PE=1 SV=1	0	4	93.2	95.5	92.4	102.3	111	99	98.8667	98.9333	1.00067	0.992164	0.995074
P25911	Tyrosine-protein kinase Lyn OS=Mus musculus OX=10090 GN=Lyn PE=1 SV=4	0	7	97.5	98.3	90.8	104.4	104.7	93.4	97.6667	98.7	1.01058	0.849951	0.912796
P47915	Large ribosomal subunit protein eL29 OS=Mus musculus OX=10090 GN=Rpl29 PE=1 SV=2	0	7	99	100.9	99.3	101.4	114.2	101.9	104.167	101.4	0.97344	0.611273	0.757501
P28656	Nucleosome assembly protein 1-like 1 OS=Mus musculus OX=10090 GN=Nap1l1 PE=1 SV=2	0	8	98	102	95.7	100.7	110.1	98.3	101.267	100.333	0.990783	0.848985	0.912796
P97770	tRNA (guanine(6)-N2)-methyltransferase THUMP3 OS=Mus musculus OX=10090 GN=Thumpd3 PE=1 SV=1	0	9	98.4	98.3	106	88.1	105.9	94.7	103.433	93.7	0.905898	0.0673338	0.202144
P70248	Unconventional myosin-If OS=Mus musculus OX=10090 GN=Myo1f PE=1 SV=1	0	10	104.8	95.1	101.8	94.1	103.3	92.3	103.3	93.8333	0.908358	0.00136159	0.0235199
O70475	UDP-glucose 6-dehydrogenase OS=Mus musculus OX=10090 GN=Ugdh PE=1 SV=1	0	9	97.7	92.3	100.7	94.8	105.2	94.1	101.2	93.7333	0.926219	0.0316154	0.128508
Q9D2Y4	Mixed lineage kinase domain-like protein OS=Mus musculus OX=10090 GN=Mlkl PE=1 SV=1	0	7	101.3	99	115.9	94.5	107.5	96.2	108.233	96.5667	0.892208	0.0579453	0.185727
Q91YE3	Egl nine homolog 1 OS=Mus musculus OX=10090 GN=Egln1 PE=1 SV=2	0	3	88.7	105.8	106.6	95.3	112.1	100.3	102.467	100.467	0.980481	0.807578	0.885258
O55222	Integrin-linked protein kinase OS=Mus musculus OX=10090 GN=Ilk PE=1 SV=2	0	12	100	96.6	110.7	99.7	107.6	96.3	106.1	97.5333	0.919259	0.063293	0.194308
G5E829	Plasma membrane calcium-transporting ATPase 1 OS=Mus musculus OX=10090 GN=Atp2b1 PE=1 SV=1	0	13	101.6	99.2	107.2	95.9	106.3	95.2	105.033	96.7667	0.921295	0.0178165	0.0916744
Q9WVF7	DNA polymerase epsilon catalytic subunit A OS=Mus musculus OX=10090 GN=Pole PE=1 SV=3	0	7	92.3	99.5	102.1	101.5	100.3	89.9	98.2333	96.9667	0.987106	0.799988	0.87962
P54729	NEDD8 ultimate buster 1 OS=Mus musculus OX=10090 GN=Nub1 PE=1 SV=2	0	14	109	95.3	103.1	95.1	107.6	96.5	106.567	95.6333	0.897404	0.00396517	0.0401418
P06800	Receptor-type tyrosine-protein phosphatase C OS=Mus musculus OX=10090 GN=Ptprc PE=1 SV=4	0	28	108.4	97	106.8	99.1	109.4	98.1	108.2	98.0667	0.906346	0.000474617	0.0144738
Q8C3R1	BRCA1-associated ATM activator 1 OS=Mus musculus OX=10090 GN=Brat1 PE=1 SV=1	0	3	91.6	97.9	106	102	110.3	98.9	102.633	99.6	0.970445	0.62791	0.769752
Q8BYN3	Inositol-tetrakisphosphate 1-kinase OS=Mus musculus OX=10090 GN=Itpk1 PE=2 SV=1	0	5	94.9	99.4	97.1	100.6	105.9	95	99.3	98.3333	0.990265	0.81014	0.887434
Q8K0C9	GDP-mannose 4,6 dehydratase OS=Mus musculus OX=10090 GN=Gmds PE=1 SV=1	0	9	103.4	100.1	108.3	99.5	110	98.8	107.233	99.4667	0.927572	0.0181992	0.0930216
P57759	Endoplasmic reticulum resident protein 29 OS=Mus musculus OX=10090 GN=Erp29 PE=1 SV=2	0	10	103.8	93.5	103.3	97.2	107.4	96.4	104.833	95.7	0.912878	0.00594628	0.0509657
Q9D0M0	Exosome complex exonuclease RRP42 OS=Mus musculus OX=10090 GN=Exosc7 PE=1 SV=2	0	12	104	100.6	102.8	99.6	112.5	101	106.433	100.4	0.943313	0.121828	0.29401
Q8BWW4	La-related protein 4 OS=Mus musculus OX=10090 GN=Larp4 PE=1 SV=2	0	20	98.4	101.6	101.2	99.1	110.8	99.5	103.467	100.067	0.967139	0.425277	0.618712
O35691	Pinin OS=Mus musculus OX=10090 GN=Pnn PE=1 SV=4	0	23	101.3	102.9	97.5	100.5	110	98.8	102.933	100.733	0.978627	0.601568	0.749706
Q91VE6	MKI67 FHA domain-interacting nucleolar phosphoprotein OS=Mus musculus OX=10090 GN=Nifk PE=1 SV=1	0	15	98	101.6	91.1	101.8	109.8	98.6	99.6333	100.667	1.01037	0.861529	0.917986
Q9EQ80	NIF3-like protein 1 OS=Mus musculus OX=10090 GN=Nif3l1 PE=1 SV=4	0	6	102.5	98.4	134.4	95.6	109.2	98.2	115.367	97.4	0.844265	0.139248	0.318611
Q9D3E6	Cohesin subunit SA-1 OS=Mus musculus OX=10090 GN=Stag1 PE=1 SV=3	0	6	100.9	94	105.7	95.8	100.6	90.4	102.4	93.4	0.912109	0.017133	0.0904256
Q8C147	Dedicator of cytokinesis protein 8 OS=Mus musculus OX=10090 GN=Dock8 PE=1 SV=4	0	15	115.6	99.2	101.1	100.1	107.2	96.4	107.967	98.5667	0.912936	0.096705	0.252385
Q9DCH4	Eukaryotic translation initiation factor 3 subunit F OS=Mus musculus OX=10090 GN=Eif3f PE=1 SV=2	0	12	101.8	100.1	139.7	95.4	109	98	116.833	97.8333	0.837375	0.179712	0.372123
Q8JZU2	Tricarboxylate transport protein, mitochondrial OS=Mus musculus OX=10090 GN=Slc25a1 PE=1 SV=1	0	8	103.5	95.3	107.8	94.6	110.5	99.5	107.267	96.4667	0.899316	0.0132895	0.0783366
P47856	Glutamine--fructose-6-phosphate aminotransferase [isomerizing] 1 OS=Mus musculus OX=10090 GN=Gfpt1 PE=1 SV=3	0	16	101.7	97.7	110.5	100.1	106.1	95.5	106.1	97.7667	0.921458	0.0438106	0.157299
Q8BH43	Actin-binding protein WASF2 OS=Mus musculus OX=10090 GN=Wasf2 PE=1 SV=1	0	11	119.6	92.2	102.6	99.8	106.7	96.1	109.633	96.0333	0.87595	0.0711541	0.209313
P62717	Large ribosomal subunit protein eL20 OS=Mus musculus OX=10090 GN=Rpl18a PE=1 SV=1	0	10	101.2	101.5	103.8	101.3	111.6	100.4	105.533	101.067	0.957675	0.228329	0.431332
Q6A065	Centrosomal protein of 170 kDa OS=Mus musculus OX=10090 GN=Cep170 PE=1 SV=2	0	13	105.6	97.4	101.3	99	101.8	91.6	102.9	96	0.932945	0.0583437	0.186035
Q8VEM8	Solute carrier family 25 member 3 OS=Mus musculus OX=10090 GN=Slc25a3 PE=1 SV=1	0	9	92.8	102.6	96.1	104.8	110.4	99.3	99.7667	102.233	1.02472	0.684062	0.810117
P62843	Small ribosomal subunit protein uS19 OS=Mus musculus OX=10090 GN=Rps15 PE=1 SV=2	0	3	95.4	107.7	93.4	103.8	107.3	96.6	98.7	102.7	1.04053	0.50158	0.675432
Q80TY0	Formin-binding protein 1 OS=Mus musculus OX=10090 GN=Fnbp1 PE=1 SV=2	0	17	105.5	95.2	119.5	94.7	107.4	96.8	110.8	95.5667	0.862515	0.0263247	0.116701
Q6IRU2	Tropomyosin alpha-4 chain OS=Mus musculus OX=10090 GN=Tpm4 PE=1 SV=3	0	13	104	101.6	112.3	94.8	110.5	99.6	108.933	98.6667	0.905753	0.0335463	0.133362
P56380	Bis(5'-nucleosyl)-tetraphosphatase [asymmetrical] OS=Mus musculus OX=10090 GN=Nudt2 PE=1 SV=3	0	4	101.6	99.8	96.5	97.5	107.4	96.7	101.833	98	0.962357	0.307803	0.515854
Q8CI11	Guanine nucleotide-binding protein-like 3 OS=Mus musculus OX=10090 GN=Gnl3 PE=1 SV=2	0	22	100.7	103	93.8	104.3	115.8	104.3	103.433	103.867	1.00419	0.950128	0.972246
P09103	Protein disulfide-isomerase OS=Mus musculus OX=10090 GN=P4hb PE=1 SV=2	0	36	97.8	96.3	108.4	94.3	107.1	96.6	104.433	95.7333	0.916693	0.0634678	0.194308
P46061	Ran GTPase-activating protein 1 OS=Mus musculus OX=10090 GN=Rangap1 PE=1 SV=2	0	22	103.1	97.9	107.7	97.6	107.8	97.3	106.2	97.6	0.919021	0.00528249	0.0476664
Q8BVL3	Sorting nexin-17 OS=Mus musculus OX=10090 GN=Snx17 PE=1 SV=2	0	2	105.4	94	101.9	95.4	103.8	93.6	103.7	94.3333	0.909675	0.00123397	0.0223348
Q99KK7	Dipeptidyl peptidase 3 OS=Mus musculus OX=10090 GN=Dpp3 PE=1 SV=2	0	21	99.2	89.3	105.4	98.8	109	98.2	104.533	95.4333	0.912946	0.0960728	0.252232
Q9DBP5	UMP-CMP kinase OS=Mus musculus OX=10090 GN=Cmpk1 PE=1 SV=1	0	5	97.4	100.4	101.2	97.3	104.4	94.2	101	97.3	0.963366	0.242624	0.446771
P09926	Surfeit locus protein 2 OS=Mus musculus OX=10090 GN=Surf2 PE=1 SV=1	0	4	97.2	103.6	94.1	101.5	108.1	97.6	99.8	100.9	1.01102	0.822566	0.897212
Q8VE97	Serine/arginine-rich splicing factor 4 OS=Mus musculus OX=10090 GN=Srsf4 PE=2 SV=1	0	5	95.5	98.4	113.5	102.2	114.1	102.9	107.7	101.167	0.939338	0.355599	0.561647
P46062	Signal-induced proliferation-associated protein 1 OS=Mus musculus OX=10090 GN=Sipa1 PE=1 SV=2	0	10	103.1	97.6	95.7	94.6	106.3	96	101.7	96.0667	0.944608	0.158701	0.343405
P63028	Translationally-controlled tumor protein OS=Mus musculus OX=10090 GN=Tpt1 PE=1 SV=1	0	8	99.6	102.3	100.6	100.7	109.8	99.2	103.333	100.733	0.974839	0.483125	0.661583
P97821	Dipeptidyl peptidase 1 OS=Mus musculus OX=10090 GN=Ctsc PE=1 SV=1	0	5	102.8	93.4	92.1	97.3	109.6	99	101.5	96.5667	0.951396	0.409163	0.606171
Q7M753	Pantothenate kinase 2, mitochondrial OS=Mus musculus OX=10090 GN=Pank2 PE=1 SV=1	0	3	94.8	102.6	84.1	96.6	107.2	96.8	95.3667	98.6667	1.0346	0.660051	0.793183
Q99K85	Phosphoserine aminotransferase OS=Mus musculus OX=10090 GN=Psat1 PE=1 SV=1	0	18	121.1	95.3	119.1	94.8	109.2	98.7	116.467	96.2667	0.82656	0.00647408	0.0534068
E9QAM5	Helicase with zinc finger domain 2 OS=Mus musculus OX=10090 GN=Helz2 PE=1 SV=1	0	20	106.2	97.4	108.7	97	108.8	98.3	107.9	97.5667	0.904232	0.00037851	0.0133996
Q60870	Receptor expression-enhancing protein 5 OS=Mus musculus OX=10090 GN=Reep5 PE=1 SV=1	0	2	107	98.1	107.7	100.7	111	100.3	108.567	99.7	0.91833	0.00385202	0.0397525
Q6Y685	Transforming acidic coiled-coil-containing protein 1 OS=Mus musculus OX=10090 GN=Tacc1 PE=1 SV=1	0	7	102.8	97.1	100.7	97.1	107.7	97.4	103.733	97.2	0.937018	0.0346274	0.135656
A2A791	Zinc finger MYM-type protein 4 OS=Mus musculus OX=10090 GN=Zmym4 PE=1 SV=1	0	6	136.2	96	97.1	98.2	102.7	92.8	112	95.6667	0.854167	0.255167	0.458614
Q6PGG2	GEM-interacting protein OS=Mus musculus OX=10090 GN=Gmip PE=1 SV=1	0	16	117.2	94.5	97.5	101.2	111.3	100.7	108.667	98.8	0.909202	0.187995	0.382833
Q8CI71	Syndetin OS=Mus musculus OX=10090 GN=Vps50 PE=1 SV=2	0	6	100.6	101	95.9	101.8	102.6	92.8	99.7	98.5333	0.988298	0.755284	0.849108
Q60737	Casein kinase II subunit alpha OS=Mus musculus OX=10090 GN=Csnk2a1 PE=1 SV=2	0	11	97.3	101	92.2	102.4	110.5	100	100	101.133	1.01133	0.846718	0.912796
Q61035	Histidine--tRNA ligase, cytoplasmic OS=Mus musculus OX=10090 GN=Hars1 PE=1 SV=2	0	22	99.8	99.8	105.6	98.7	110.3	99.9	105.233	99.4667	0.945201	0.132667	0.311615
Q4FZC9	Nesprin-3 OS=Mus musculus OX=10090 GN=Syne3 PE=1 SV=1	0	13	92.3	95.6	99.7	97.1	105.4	95.4	99.1333	96.0333	0.968729	0.463682	0.647934
P42232	Signal transducer and activator of transcription 5B OS=Mus musculus OX=10090 GN=Stat5b PE=1 SV=1	0	7	97.8	99.3	96.5	100.4	110	99.6	101.433	99.7667	0.983569	0.718809	0.830246
P24288	Branched-chain-amino-acid aminotransferase, cytosolic OS=Mus musculus OX=10090 GN=Bcat1 PE=1 SV=2	0	7	109.3	96.5	107.1	97	109.3	99.1	108.567	97.5333	0.898373	0.000522356	0.0151559
P47758	Signal recognition particle receptor subunit beta OS=Mus musculus OX=10090 GN=Srprb PE=1 SV=1	0	10	100	98.6	104.2	96.5	104.3	94.5	102.833	96.5333	0.938736	0.0269728	0.117524
P35550	rRNA 2'-O-methyltransferase fibrillarin OS=Mus musculus OX=10090 GN=Fbl PE=1 SV=2	0	18	91.6	101.4	103.6	101.2	111.6	101.1	102.267	101.233	0.989896	0.867538	0.921522
Q9D6K7	Tetratricopeptide repeat protein 33 OS=Mus musculus OX=10090 GN=Ttc33 PE=1 SV=1	0	7	80.7	102	100.7	98.7	111.6	101.1	97.6667	100.6	1.03003	0.763374	0.854935
Q61072	Disintegrin and metalloproteinase domain-containing protein 9 OS=Mus musculus OX=10090 GN=Adam9 PE=1 SV=2	0	4	99.5	96.8	95	98.8	104.3	94.5	99.6	96.7	0.970884	0.382489	0.584356
Q8BIH0	Histone deacetylase complex subunit SAP130 OS=Mus musculus OX=10090 GN=Sap130 PE=1 SV=2	0	5	92.4	103.3	90.9	96.5	105	95.1	96.1	98.3	1.02289	0.69059	0.81215
Q8BQ30	Phostensin OS=Mus musculus OX=10090 GN=Ppp1r18 PE=1 SV=1	0	9	106.9	94.3	120.8	94	109.4	99.1	112.367	95.8	0.852566	0.0225072	0.105732
P60710	Actin, cytoplasmic 1 OS=Mus musculus OX=10090 GN=Actb PE=1 SV=1	0	13	105.7	95.5	106.5	96	106.6	96.7	106.267	96.0667	0.904015	2.2377e-05	0.00594466
Q9ERG0	LIM domain and actin-binding protein 1 OS=Mus musculus OX=10090 GN=Lima1 PE=1 SV=3	0	13	109.3	96.5	107.2	97.6	105.7	95.9	107.4	96.6667	0.900062	0.000750043	0.0178906
Q6P9Q6	FK506-binding protein 15 OS=Mus musculus OX=10090 GN=Fkbp15 PE=1 SV=2	0	10	104.8	98.3	98.5	97.7	105.8	96	103.033	97.3333	0.944678	0.0752986	0.21473
Q810B6	Rabankyrin-5 OS=Mus musculus OX=10090 GN=Ankfy1 PE=1 SV=2	0	15	99.6	97.5	99.2	98.6	106.6	96.7	101.8	97.6	0.958743	0.163626	0.349881
Q61655	ATP-dependent RNA helicase DDX19A OS=Mus musculus OX=10090 GN=Ddx19a PE=1 SV=2	0	23	95.9	101.8	97.6	100.6	109.7	99.5	101.067	100.633	0.995712	0.926201	0.95621
Q9D172	Glutamine amidotransferase-like class 1 domain-containing protein 3, mitochondrial OS=Mus musculus OX=10090 GN=Gatd3 PE=1 SV=1	0	4	90.2	98.7	85.8	98.6	112.4	101.9	96.1333	99.7333	1.03745	0.686952	0.810839
Q99L45	Eukaryotic translation initiation factor 2 subunit 2 OS=Mus musculus OX=10090 GN=Eif2s2 PE=1 SV=1	0	35	103.3	99.8	104.5	100.3	108.6	98.5	105.467	99.5333	0.943742	0.0247369	0.112086
Q9CZM2	Large ribosomal subunit protein eL15 OS=Mus musculus OX=10090 GN=Rpl15 PE=1 SV=4	0	12	103.7	99.6	135.7	90	106.5	96.9	115.3	95.5	0.828274	0.135809	0.314672
Q9EQP2	EH domain-containing protein 4 OS=Mus musculus OX=10090 GN=Ehd4 PE=1 SV=1	0	16	107.1	97.7	107	96.3	106	96.4	106.7	96.8	0.907216	6.51975e-05	0.00802451
Q8CCJ3	E3 UFM1-protein ligase 1 OS=Mus musculus OX=10090 GN=Ufl1 PE=1 SV=2	0	7	101.3	95.3	94.8	97.4	103.6	94.2	99.9	95.6333	0.957291	0.20187	0.401263
P40124	Adenylyl cyclase-associated protein 1 OS=Mus musculus OX=10090 GN=Cap1 PE=1 SV=4	0	20	118.3	94.9	125.6	93.1	107.8	98.1	117.233	95.3667	0.813477	0.0151879	0.0839015
Q61792	LIM and SH3 domain protein 1 OS=Mus musculus OX=10090 GN=Lasp1 PE=1 SV=1	0	14	108	97.5	118.2	97.2	108.2	98.5	111.467	97.7333	0.876794	0.0154616	0.0843838
P08003	Protein disulfide-isomerase A4 OS=Mus musculus OX=10090 GN=Pdia4 PE=1 SV=3	0	32	101.3	94	106.4	94.4	104.8	95.3	104.167	94.5667	0.90784	0.00348966	0.0387951
Q9D8T2	Gasdermin-D OS=Mus musculus OX=10090 GN=Gsdmd PE=1 SV=1	0	9	105.7	97.9	103.7	94.6	105.9	96.4	105.1	96.3	0.91627	0.00175314	0.0264431
P62855	Small ribosomal subunit protein eS26 OS=Mus musculus OX=10090 GN=Rps26 PE=1 SV=3	0	5	129.4	101.7	99.4	102.7	114	103.7	114.267	102.7	0.898775	0.253541	0.45766
Q921X9	Protein disulfide-isomerase A5 OS=Mus musculus OX=10090 GN=Pdia5 PE=1 SV=1	0	7	102.7	98.6	91.3	104.6	100.6	91.5	98.2	98.2333	1.00034	0.995153	0.997196
Q9DBG7	Signal recognition particle receptor subunit alpha OS=Mus musculus OX=10090 GN=Srpra PE=1 SV=1	0	14	109.7	92.9	98	86.6	104.7	95.4	104.133	91.6333	0.879962	0.0433013	0.155896
Q8R1F1	Protein Niban 2 OS=Mus musculus OX=10090 GN=Niban2 PE=1 SV=2	0	20	103.8	97.1	107.4	96.4	109.3	99.7	106.833	97.7333	0.914821	0.00871022	0.0620222
Q9ES46	Beta-parvin OS=Mus musculus OX=10090 GN=Parvb PE=1 SV=1	0	8	100.5	98.2	100.9	98	105.9	96.6	102.433	97.6	0.952815	0.0556676	0.180876
P54822	Adenylosuccinate lyase OS=Mus musculus OX=10090 GN=Adsl PE=1 SV=2	0	13	95.6	100.6	95.1	98.9	107.6	98	99.4333	99.1667	0.997318	0.951923	0.973254
Q91VZ6	Stromal membrane-associated protein 1 OS=Mus musculus OX=10090 GN=Smap1 PE=1 SV=1	0	5	103.8	103.4	120	97.5	102.2	93.3	108.667	98.0667	0.902454	0.172789	0.361927
Q9WUA3	ATP-dependent 6-phosphofructokinase, platelet type OS=Mus musculus OX=10090 GN=Pfkp PE=1 SV=1	0	26	101.9	98	114.5	97	107	97.6	107.8	97.5333	0.904762	0.048967	0.166857
Q921M4	Golgin subfamily A member 2 OS=Mus musculus OX=10090 GN=Golga2 PE=1 SV=3	0	11	104.8	96	110	94.7	107.6	98.1	107.467	96.2667	0.895782	0.00339454	0.0381404
Q5SYD0	Unconventional myosin-Id OS=Mus musculus OX=10090 GN=Myo1d PE=1 SV=1	0	14	107.2	97.5	104.1	94.3	104.2	95	105.167	95.6	0.909033	0.00243978	0.0313238
G3X9Z4	Pre-mRNA cleavage complex 2 protein Pcf11 OS=Mus musculus OX=10090 GN=Pcf11 PE=2 SV=1	0	4	92.8	99.5	99.8	95.8	105.2	96	99.2667	97.1	0.978173	0.597684	0.746075
Q5SW19	Clustered mitochondria protein homolog OS=Mus musculus OX=10090 GN=Cluh PE=1 SV=2	0	42	102.7	98.2	100.4	100.6	107.4	98	103.5	98.9333	0.955878	0.109143	0.27127
Q9D0F3	Protein ERGIC-53 OS=Mus musculus OX=10090 GN=Lman1 PE=1 SV=1	0	10	97.2	96.2	98.9	100.2	108.3	98.7	101.467	98.3667	0.969448	0.442806	0.632257
O55143	Sarcoplasmic/endoplasmic reticulum calcium ATPase 2 OS=Mus musculus OX=10090 GN=Atp2a2 PE=1 SV=2	0	36	97.9	99.4	99.1	100.8	107.6	98.2	101.533	99.4667	0.979645	0.546881	0.710623
Q571I9	Aldehyde dehydrogenase family 16 member A1 OS=Mus musculus OX=10090 GN=Aldh16a1 PE=1 SV=2	0	8	93.6	97.4	96	97.8	104.9	95.7	98.1667	96.9667	0.987776	0.74876	0.84497
P53026	Large ribosomal subunit protein uL1 OS=Mus musculus OX=10090 GN=Rpl10a PE=1 SV=3	0	11	100.5	101.9	98.9	101.1	108.3	98.8	102.567	100.6	0.980825	0.554006	0.715553
Q8JZQ2	AFG3-like protein 2 OS=Mus musculus OX=10090 GN=Afg3l2 PE=1 SV=1	0	22	102.3	97	108.3	95.8	105.5	96.3	105.367	96.3667	0.914584	0.00702794	0.0563151
Q91VI7	Ribonuclease inhibitor OS=Mus musculus OX=10090 GN=Rnh1 PE=1 SV=1	0	19	108.3	97.3	109.5	97.1	107.4	98	108.4	97.4667	0.899139	8.09258e-05	0.00845254
Q9CY64	Biliverdin reductase A OS=Mus musculus OX=10090 GN=Blvra PE=1 SV=1	0	14	107.2	97.3	105.3	96.4	106.2	97	106.233	96.9	0.912143	0.000105871	0.00958133
Q9CXK8	60S ribosome subunit biogenesis protein NIP7 homolog OS=Mus musculus OX=10090 GN=Nip7 PE=1 SV=1	0	5	108.4	100.4	105	97.9	105.7	96.5	106.367	98.2667	0.923848	0.00627427	0.0524618
P35980	Large ribosomal subunit protein eL18 OS=Mus musculus OX=10090 GN=Rpl18 PE=1 SV=3	0	9	101.8	94.3	103.9	97.2	103.8	94.8	103.167	95.4333	0.92504	0.00235759	0.0308694
Q921J2	GTP-binding protein Rheb OS=Mus musculus OX=10090 GN=Rheb PE=1 SV=1	0	6	104.4	96.9	103.1	97.1	105.4	96.3	104.3	96.7667	0.927772	0.000441497	0.0141382
P84102	Small EDRK-rich factor 2 OS=Mus musculus OX=10090 GN=Serf2 PE=1 SV=1	0	3	101.9	103.3	107.1	101.9	108.4	98.9	105.8	101.367	0.958097	0.135019	0.314062
Q8BG81	Polymerase delta-interacting protein 3 OS=Mus musculus OX=10090 GN=Poldip3 PE=1 SV=1	0	18	97.4	100.3	101.6	98.6	112.5	102.7	103.833	100.533	0.968218	0.517447	0.689854
A2AR02	Peptidyl-prolyl cis-trans isomerase G OS=Mus musculus OX=10090 GN=Ppig PE=1 SV=1	0	9	100	97	97.1	95	106.6	97.3	101.233	96.4333	0.952585	0.173476	0.362627
Q99JI4	26S proteasome non-ATPase regulatory subunit 6 OS=Mus musculus OX=10090 GN=Psmd6 PE=1 SV=1	0	21	96.2	100.4	100.3	98.4	107.6	98.3	101.367	99.0333	0.976981	0.530627	0.700373
Q9R0P5	Destrin OS=Mus musculus OX=10090 GN=Dstn PE=1 SV=3	0	6	101.2	100.5	96.2	101.8	107.9	98.5	101.767	100.267	0.98526	0.692152	0.812394
O35309	N-myc-interactor OS=Mus musculus OX=10090 GN=Nmi PE=1 SV=1	0	10	110.2	99	102.1	93.8	110.6	101.1	107.633	97.9667	0.910189	0.0514876	0.17251
P06795	ATP-dependent translocase ABCB1 OS=Mus musculus OX=10090 GN=Abcb1b PE=1 SV=1	0	15	101.1	99.5	106.1	99.1	108	98.7	105.067	99.1	0.943211	0.0449461	0.158418
Q8JZQ9	Eukaryotic translation initiation factor 3 subunit B OS=Mus musculus OX=10090 GN=Eif3b PE=1 SV=1	0	28	108.1	95.2	102.8	98.6	108.2	98.9	106.367	97.5667	0.917267	0.0147564	0.0827058
Q9EP97	Sentrin-specific protease 3 OS=Mus musculus OX=10090 GN=Senp3 PE=1 SV=1	0	11	99.4	99	96.9	98.1	108.2	98.9	101.5	98.6667	0.972085	0.456255	0.643989
O54946	DnaJ homolog subfamily B member 6 OS=Mus musculus OX=10090 GN=Dnajb6 PE=1 SV=4	0	4	97.2	102.3	120.2	95.2	109.2	99.9	108.867	99.1333	0.910594	0.234594	0.436953
Q99MU3	Double-stranded RNA-specific adenosine deaminase OS=Mus musculus OX=10090 GN=Adar PE=1 SV=2	0	19	107.5	98.1	107.4	98.2	108.6	99.4	107.833	98.5667	0.914065	8.24102e-05	0.00845254
Q5SSZ5	Tensin-3 OS=Mus musculus OX=10090 GN=Tns3 PE=1 SV=1	0	15	113.7	97.4	109.6	100.4	106.8	97.7	110.033	98.5	0.895183	0.00652831	0.0537102
Q8VDP3	[F-actin]-monooxygenase MICAL1 OS=Mus musculus OX=10090 GN=Mical1 PE=1 SV=1	0	11	107.7	96.5	103.3	94.5	105.7	96.7	105.567	95.9	0.908431	0.00265052	0.0324926
Q8C052	Microtubule-associated protein 1S OS=Mus musculus OX=10090 GN=Map1s PE=1 SV=2	0	19	107.9	98.2	102.9	97.4	106.5	97.5	105.767	97.7	0.923731	0.00592139	0.0509081
Q8BYL4	Tyrosine--tRNA ligase, mitochondrial OS=Mus musculus OX=10090 GN=Yars2 PE=1 SV=2	0	12	105.5	99.7	103.5	98.6	103.4	94.6	104.133	97.6333	0.93758	0.0184979	0.0940843
Q8BSY0	Aspartyl/asparaginyl beta-hydroxylase OS=Mus musculus OX=10090 GN=Asph PE=1 SV=1	0	18	118	95.2	104.5	100.6	106.1	97.1	109.533	97.6333	0.891357	0.0588226	0.186382
Q6ZQ58	La-related protein 1 OS=Mus musculus OX=10090 GN=Larp1 PE=1 SV=3	0	32	102.8	99	101.7	98	106.9	97.8	103.8	98.2667	0.946692	0.0271566	0.117987
Q3U2P1	Protein transport protein Sec24A OS=Mus musculus OX=10090 GN=Sec24a PE=1 SV=1	0	4	117.3	80.5	97.5	95.2	102.9	94.2	105.9	89.9667	0.849544	0.103313	0.262506
O88456	Calpain small subunit 1 OS=Mus musculus OX=10090 GN=Capns1 PE=1 SV=2	0	3	104.4	99.6	102	101.3	107.6	98.5	104.667	99.8	0.953503	0.0551558	0.180355
P26323	Friend leukemia integration 1 transcription factor OS=Mus musculus OX=10090 GN=Fli1 PE=1 SV=1	0	6	101.3	94.3	100.8	101.1	108	98.9	103.367	98.1	0.949049	0.160984	0.346402
Q99K28	ADP-ribosylation factor GTPase-activating protein 2 OS=Mus musculus OX=10090 GN=Arfgap2 PE=1 SV=1	0	9	95	98.7	98.7	99.5	108.4	99.2	100.7	99.1333	0.984442	0.715423	0.828512
Q9JIW9	Ras-related protein Ral-B OS=Mus musculus OX=10090 GN=Ralb PE=1 SV=1	0	5	98.7	98.7	97.1	98.6	108.5	99.2	101.433	98.8333	0.974367	0.506582	0.680381
Q6WVG3	BTB/POZ domain-containing protein KCTD12 OS=Mus musculus OX=10090 GN=Kctd12 PE=1 SV=1	0	9	102.2	97.7	92.5	101.4	102.7	94	99.1333	97.7	0.985541	0.734919	0.839453
Q3TKY6	Spliceosome-associated protein CWC27 homolog OS=Mus musculus OX=10090 GN=Cwc27 PE=1 SV=1	0	10	100.8	98.2	106.9	94.8	105.2	96.3	104.3	96.4333	0.924577	0.018998	0.0959881
P54116	Stomatin OS=Mus musculus OX=10090 GN=Stom PE=1 SV=3	0	5	102.3	100.5	104.6	96.4	110.6	101.3	105.833	99.4	0.939213	0.0909669	0.243509
Q6R5N8	Toll-like receptor 13 OS=Mus musculus OX=10090 GN=Tlr13 PE=1 SV=1	0	7	110.5	94.2	103.8	97.9	100.5	92.1	104.933	94.7333	0.902795	0.039783	0.148199
P31266	Recombining binding protein suppressor of hairless OS=Mus musculus OX=10090 GN=Rbpj PE=1 SV=1	0	6	97.1	93.8	101.7	102.1	106.1	97.3	101.633	97.7333	0.961627	0.332552	0.539537
Q91V92	ATP-citrate synthase OS=Mus musculus OX=10090 GN=Acly PE=1 SV=1	0	42	104.9	96.7	109.1	96.5	105.3	96.6	106.433	96.6	0.90761	0.00183358	0.0268286
O35215	D-dopachrome decarboxylase OS=Mus musculus OX=10090 GN=Ddt PE=1 SV=3	0	5	99.3	98.8	96.8	99.8	103.6	95.1	99.9	97.9	0.97998	0.459587	0.645813
Q62417	Sorbin and SH3 domain-containing protein 1 OS=Mus musculus OX=10090 GN=Sorbs1 PE=1 SV=2	0	7	105.4	101.4	94.7	98.9	109.2	100.1	103.1	100.133	0.971225	0.53716	0.706343
O55028	[3-methyl-2-oxobutanoate dehydrogenase [lipoamide]] kinase, mitochondrial OS=Mus musculus OX=10090 GN=Bckdk PE=1 SV=1	0	5	90	98.5	92.5	99	105.7	97	96.0667	98.1667	1.02186	0.690737	0.81215
Q9D168	Integrator complex subunit 12 OS=Mus musculus OX=10090 GN=Ints12 PE=1 SV=1	0	5	95.5	100.2	92.2	102.5	103.6	95	97.1	99.2333	1.02197	0.626111	0.76826
Q61233	Plastin-2 OS=Mus musculus OX=10090 GN=Lcp1 PE=1 SV=4	0	33	106.8	96.3	110.7	95.7	105.7	97.1	107.733	96.3667	0.894493	0.00193251	0.0274025
Q9CY58	SERPINE1 mRNA-binding protein 1 OS=Mus musculus OX=10090 GN=Serbp1 PE=1 SV=2	0	25	99.9	102.1	107	100.9	109.4	100.5	105.433	101.167	0.959532	0.214195	0.41513
P97789	5'-3' exoribonuclease 1 OS=Mus musculus OX=10090 GN=Xrn1 PE=1 SV=1	0	11	97.6	99.6	97.6	100.1	102.6	94.2	99.2667	97.9667	0.986904	0.633022	0.772327
Q80XU3	Nuclear ubiquitous casein and cyclin-dependent kinase substrate 1 OS=Mus musculus OX=10090 GN=Nucks1 PE=1 SV=1	0	5	97.6	96	98	103.4	93.2	85.6	96.2667	95	0.986842	0.825646	0.898523
P42669	Transcriptional activator protein Pur-alpha OS=Mus musculus OX=10090 GN=Pura PE=1 SV=1	0	7	90	117.7	96.9	103.2	110.1	101.1	99	107.333	1.08418	0.349596	0.555981
O88696	ATP-dependent Clp protease proteolytic subunit, mitochondrial OS=Mus musculus OX=10090 GN=Clpp PE=1 SV=1	0	6	97.3	97.9	91.7	100.2	105.1	96.5	98.0333	98.2	1.0017	0.969013	0.981776
Q9ESP1	Stromal cell-derived factor 2-like protein 1 OS=Mus musculus OX=10090 GN=Sdf2l1 PE=1 SV=2	0	5	111.7	96.9	90.6	100.5	104.1	95.6	102.133	97.6667	0.956266	0.520062	0.692142
Q99K01	Pyridoxal-dependent decarboxylase domain-containing protein 1 OS=Mus musculus OX=10090 GN=Pdxdc1 PE=1 SV=2	0	14	101.9	97	126.5	93.5	104.7	96.2	111.033	95.5667	0.860702	0.120036	0.290369
Q8R2U4	N-terminal Xaa-Pro-Lys N-methyltransferase 1 OS=Mus musculus OX=10090 GN=Ntmt1 PE=1 SV=3	0	7	102.9	96.5	105.6	92	104.1	95.6	104.2	94.7	0.908829	0.00386285	0.0397525
Q04899	Cyclin-dependent kinase 18 OS=Mus musculus OX=10090 GN=Cdk18 PE=1 SV=1	0	6	102.8	97.4	102.9	95.7	103.3	95	103	96.0333	0.932362	0.000668936	0.017134
Q8VCD5	Mediator of RNA polymerase II transcription subunit 17 OS=Mus musculus OX=10090 GN=Med17 PE=1 SV=1	0	5	98.5	96.8	98.1	100.6	105.7	97.2	100.767	98.2	0.974529	0.403162	0.602419
O08997	Copper transport protein ATOX1 OS=Mus musculus OX=10090 GN=Atox1 PE=1 SV=1	0	4	85.4	104.3	94.8	98.8	104	95.6	94.7333	99.5667	1.05102	0.461495	0.64605
P57725	SAM domain-containing protein SAMSN-1 OS=Mus musculus OX=10090 GN=Samsn1 PE=1 SV=2	0	4	96.9	95.9	107.3	90.9	99.7	91.7	101.3	92.8333	0.91642	0.0713427	0.209467
Q921G8	Gamma-tubulin complex component 2 OS=Mus musculus OX=10090 GN=Tubgcp2 PE=1 SV=2	0	8	103.2	97	111.9	101.7	102.8	94.7	105.967	97.8	0.922932	0.0866796	0.236792
Q9DBF1	Alpha-aminoadipic semialdehyde dehydrogenase OS=Mus musculus OX=10090 GN=Aldh7a1 PE=1 SV=4	0	3	94.2	102.2	99.6	98.1	101.8	93.7	98.5333	98	0.994587	0.880689	0.928995
Q8K3W3	Protein CASC3 OS=Mus musculus OX=10090 GN=Casc3 PE=1 SV=3	0	4	93.2	97.9	99.1	98.5	107.7	99.1	100	98.5	0.985	0.740446	0.841652
P60330	Separin OS=Mus musculus OX=10090 GN=Espl1 PE=1 SV=1	0	9	106.8	93	98.3	94	108.8	100.3	104.633	95.7667	0.91526	0.0880163	0.238504
Q8BGC0	HIV Tat-specific factor 1 homolog OS=Mus musculus OX=10090 GN=Htatsf1 PE=1 SV=1	0	12	106.8	97.8	92.8	90	101.3	93.3	100.3	93.7	0.934197	0.229433	0.432312
Q6P5B0	RRP12-like protein OS=Mus musculus OX=10090 GN=Rrp12 PE=1 SV=1	0	32	109.7	98.8	100.9	99	107.7	99.2	106.1	99	0.933082	0.0561948	0.182396
Q8BM55	Transmembrane protein 214 OS=Mus musculus OX=10090 GN=Tmem214 PE=1 SV=1	0	7	98.1	98.9	99.5	99.4	102.3	94.2	99.9667	97.5	0.975325	0.29844	0.506508
Q6P8X1	Sorting nexin-6 OS=Mus musculus OX=10090 GN=Snx6 PE=1 SV=2	0	14	107.5	98.5	99.5	99.6	107.5	99	104.833	99.0333	0.944674	0.0969217	0.252736
Q920Q8	Influenza virus NS1A-binding protein homolog OS=Mus musculus OX=10090 GN=Ivns1abp PE=1 SV=2	0	4	104.9	91.5	96.1	99.7	102.4	94.3	101.133	95.1667	0.941002	0.168672	0.355727
Q8BFY6	Peflin OS=Mus musculus OX=10090 GN=Pef1 PE=1 SV=1	0	5	94.2	104.7	108.7	80.2	108.9	100.3	103.933	95.0667	0.914689	0.379128	0.581833
Q60766	Immunity-related GTPase family M protein 1 OS=Mus musculus OX=10090 GN=Irgm1 PE=1 SV=1	0	8	119.6	104.9	112.7	92.4	105.5	97.3	112.6	98.2	0.872114	0.0576906	0.185297
Q0VGY8	Protein TANC1 OS=Mus musculus OX=10090 GN=Tanc1 PE=1 SV=2	0	12	103.7	98	109.6	100.2	106	97.7	106.433	98.6333	0.926715	0.0145076	0.0816085
Q91ZJ5	UTP--glucose-1-phosphate uridylyltransferase OS=Mus musculus OX=10090 GN=Ugp2 PE=1 SV=3	0	18	105.8	98.6	101.8	97.3	104.7	96.5	104.1	97.4667	0.936279	0.00777644	0.0585689
Q8BX09	Retinoblastoma-binding protein 5 OS=Mus musculus OX=10090 GN=Rbbp5 PE=1 SV=2	0	8	99.3	100.4	97.7	93.9	102.1	94.1	99.7	96.1333	0.964226	0.22554	0.428424
Q8BVF2	Phosducin-like protein 3 OS=Mus musculus OX=10090 GN=Pdcl3 PE=1 SV=1	0	9	112	95	101.8	99	107.3	98.9	107.033	97.6333	0.912177	0.0436036	0.156739
Q9JJ89	Coiled-coil domain-containing protein 86 OS=Mus musculus OX=10090 GN=Ccdc86 PE=1 SV=2	0	7	104.4	95.3	98.4	99.4	107.1	98.7	103.3	97.8	0.946757	0.1274	0.303413
Q8C4J7	Transducin beta-like protein 3 OS=Mus musculus OX=10090 GN=Tbl3 PE=2 SV=1	0	15	98.6	99.8	120.6	97.7	104	96	107.733	97.8333	0.908106	0.214139	0.41513
O08784	Treacle protein OS=Mus musculus OX=10090 GN=Tcof1 PE=1 SV=1	0	32	114	98.8	117.1	97.5	108.7	100.3	113.267	98.8667	0.872866	0.00506981	0.0466529
Q9QXS1	Plectin OS=Mus musculus OX=10090 GN=Plec PE=1 SV=3	0	188	109.7	95.9	108.2	96	105.6	97.5	107.833	96.4667	0.89459	0.000955954	0.0199714
P62075	Mitochondrial import inner membrane translocase subunit Tim13 OS=Mus musculus OX=10090 GN=Timm13 PE=1 SV=1	0	5	96.2	99.1	94.5	100.4	103.7	95.7	98.1333	98.4	1.00272	0.936693	0.963284
P48036	Annexin A5 OS=Mus musculus OX=10090 GN=Anxa5 PE=1 SV=1	0	18	101.8	100.1	88.7	101	108	99.7	99.5	100.267	1.00771	0.899534	0.940811
Q6NSQ7	Protein LTV1 homolog OS=Mus musculus OX=10090 GN=Ltv1 PE=1 SV=2	0	4	108.9	99.5	132.6	97.3	105.8	97.8	115.767	98.2	0.848258	0.107347	0.268324
Q8R2U0	Nucleoporin SEH1 OS=Mus musculus OX=10090 GN=Seh1l PE=2 SV=1	0	9	93.4	103	112.9	99.3	107.4	99.3	104.567	100.533	0.961428	0.534013	0.703106
Q9CRD0	OCIA domain-containing protein 1 OS=Mus musculus OX=10090 GN=Ociad1 PE=1 SV=1	0	6	93.1	99.5	94.3	102.2	102.1	94.3	96.5	98.6667	1.02245	0.584876	0.736955
P49586	Choline-phosphate cytidylyltransferase A OS=Mus musculus OX=10090 GN=Pcyt1a PE=1 SV=1	0	9	101.7	98.6	101.7	97.2	106.1	98.1	103.167	97.9667	0.949596	0.0269088	0.117524
Q91XD6	Vacuolar protein-sorting-associated protein 36 OS=Mus musculus OX=10090 GN=Vps36 PE=1 SV=1	0	7	97.7	100.5	96.8	95.6	101.3	93.8	98.6	96.6333	0.980054	0.463469	0.64793
Q5SUA5	Unconventional myosin-Ig OS=Mus musculus OX=10090 GN=Myo1g PE=1 SV=1	0	21	96.1	97.5	98.9	98.2	106.7	98.7	100.567	98.1333	0.975804	0.488142	0.664912
Q9CQE8	RNA transcription, translation and transport factor protein OS=Mus musculus OX=10090 GN=RTRAF PE=1 SV=1	0	14	98.4	100	100	100.9	105.9	98	101.433	99.6333	0.982254	0.501019	0.675347
Q8K1B8	Fermitin family homolog 3 OS=Mus musculus OX=10090 GN=Fermt3 PE=1 SV=1	0	19	98	96	97.9	99.8	104.2	96.4	100.033	97.4	0.973675	0.335432	0.542938
Q68FH4	N-acetylgalactosamine kinase OS=Mus musculus OX=10090 GN=Galk2 PE=1 SV=1	0	11	96.5	101	95.1	100.2	113.9	105.4	101.833	102.2	1.0036	0.956096	0.97511
Q8R1G6	PDZ and LIM domain protein 2 OS=Mus musculus OX=10090 GN=Pdlim2 PE=1 SV=1	0	5	104.3	95.4	104.4	90.7	110.9	102.7	106.533	96.2667	0.90363	0.067247	0.202144
Q71LX4	Talin-2 OS=Mus musculus OX=10090 GN=Tln2 PE=1 SV=3	0	4	96.4	98.4	93.9	86.4	122.8	113.7	104.367	99.5	0.95337	0.709459	0.824837
Q8BP47	Asparagine--tRNA ligase, cytoplasmic OS=Mus musculus OX=10090 GN=NARS1 PE=1 SV=2	0	24	134.4	90.8	105.4	100.8	107.1	99.2	115.633	96.9333	0.838282	0.131766	0.310863
Q8CFE2	Histone PARylation factor 1 OS=Mus musculus OX=10090 GN=Hpf1 PE=1 SV=1	0	12	96.7	99.3	102.5	98.2	108.4	100.4	102.533	99.3	0.968466	0.400067	0.600206
P81117	Nucleobindin-2 OS=Mus musculus OX=10090 GN=Nucb2 PE=1 SV=2	0	9	106.8	95.5	103.4	99.8	107.3	99.4	105.833	98.2333	0.928189	0.0144645	0.0816085
G5E870	E3 ubiquitin-protein ligase TRIP12 OS=Mus musculus OX=10090 GN=Trip12 PE=1 SV=1	0	17	101.4	97.9	101.5	98.4	108.2	100.1	103.7	98.8	0.952748	0.105056	0.265193
Q03963	Interferon-induced, double-stranded RNA-activated protein kinase OS=Mus musculus OX=10090 GN=Eif2ak2 PE=1 SV=2	0	11	106.8	98.8	104.3	101.5	107.5	99.5	106.2	99.9333	0.940992	0.00771885	0.0585689
Q3TBD2	Rho GTPase-activating protein 45 OS=Mus musculus OX=10090 GN=Arhgap45 PE=1 SV=2	0	18	101	97.3	98.2	100.5	105.8	98	101.667	98.6	0.969836	0.274228	0.479096
P28033	CCAAT/enhancer-binding protein beta OS=Mus musculus OX=10090 GN=Cebpb PE=1 SV=1	0	8	106.1	97.3	97.7	100.3	100.5	93	101.433	96.8667	0.954979	0.233107	0.435831
P29351	Tyrosine-protein phosphatase non-receptor type 6 OS=Mus musculus OX=10090 GN=Ptpn6 PE=1 SV=2	0	30	102.7	97.7	107.8	97.8	104.6	97	105.033	97.5	0.928277	0.00753562	0.0579677
Q922H4	Mannose-1-phosphate guanyltransferase alpha OS=Mus musculus OX=10090 GN=Gmppa PE=1 SV=1	0	5	99	92.3	105.8	96.6	102.8	95.3	102.533	94.7333	0.923927	0.0291522	0.121852
Q8BH15	CCR4-NOT transcription complex subunit 10 OS=Mus musculus OX=10090 GN=Cnot10 PE=1 SV=1	0	8	102.3	97.2	110	103.2	105.4	97.7	105.9	99.3667	0.938307	0.0910882	0.243509
Q9CZ44	NSFL1 cofactor p47 OS=Mus musculus OX=10090 GN=Nsfl1c PE=1 SV=1	0	23	112.4	89.8	102.6	98.1	106.4	98.6	107.133	95.5	0.891413	0.0448723	0.158418
E9QAT4	Protein transport protein Sec16A OS=Mus musculus OX=10090 GN=Sec16a PE=1 SV=1	0	14	103.5	94.4	98.9	95.6	104.9	97.3	102.433	95.7667	0.934917	0.0289278	0.121766
Q9Z1Z0	General vesicular transport factor p115 OS=Mus musculus OX=10090 GN=Uso1 PE=1 SV=2	0	23	100.6	97.3	100.3	97.1	104	96.4	101.633	96.9333	0.953755	0.0181398	0.0930216
P14115	Large ribosomal subunit protein uL15 OS=Mus musculus OX=10090 GN=Rpl27a PE=1 SV=5	0	7	98.3	104.6	100	98	105	97.3	101.1	99.9667	0.98879	0.73107	0.837364
Q9DBG6	Dolichyl-diphosphooligosaccharide--protein glycosyltransferase subunit 2 OS=Mus musculus OX=10090 GN=Rpn2 PE=1 SV=1	0	19	97.4	100	97.8	97.2	102.7	95.1	99.3	97.4333	0.981202	0.447311	0.635446
Q91YM4	FAST kinase domain-containing protein 4 OS=Mus musculus OX=10090 GN=Tbrg4 PE=1 SV=1	0	9	100	99.5	95.9	96.4	102.3	94.9	99.4	96.9333	0.975184	0.345829	0.552669
P97496	SWI/SNF complex subunit SMARCC1 OS=Mus musculus OX=10090 GN=Smarcc1 PE=1 SV=2	0	28	97.2	101.8	97.8	102.4	105.3	97.6	100.1	100.6	1.005	0.876193	0.927114
Q9D8U8	Sorting nexin-5 OS=Mus musculus OX=10090 GN=Snx5 PE=1 SV=1	0	18	102.2	97.6	119.4	92.5	106.2	98.6	109.267	96.2333	0.88072	0.0779026	0.219914
Q8BGQ7	Alanine--tRNA ligase, cytoplasmic OS=Mus musculus OX=10090 GN=Aars1 PE=1 SV=1	0	29	109.4	99	110.6	96.3	106.1	98.5	108.7	97.9333	0.900951	0.00242654	0.0313238
P55302	Alpha-2-macroglobulin receptor-associated protein OS=Mus musculus OX=10090 GN=Lrpap1 PE=1 SV=1	0	21	105.3	96.5	106.6	95.6	105	97.4	105.633	96.5	0.913537	0.000216337	0.0107455
Q8BKE6	Cytochrome P450 20A1 OS=Mus musculus OX=10090 GN=Cyp20a1 PE=1 SV=1	0	6	108.8	92.9	99.5	94.7	101.7	94.3	103.333	93.9667	0.909355	0.0306003	0.126555
Q6NZJ6	Eukaryotic translation initiation factor 4 gamma 1 OS=Mus musculus OX=10090 GN=Eif4g1 PE=1 SV=1	0	54	107	99.3	104.1	99.2	106.4	98.7	105.833	99.0667	0.936063	0.00169696	0.0259779
Q8VHE0	Translocation protein SEC63 homolog OS=Mus musculus OX=10090 GN=Sec63 PE=1 SV=4	0	12	112.3	93.2	99.8	97.4	102.7	95.3	104.933	95.3	0.908196	0.0721121	0.210601
Q9CWL8	Beta-catenin-like protein 1 OS=Mus musculus OX=10090 GN=Ctnnbl1 PE=1 SV=1	0	15	93.9	101.7	102.6	100	103.1	95.7	99.8667	99.1333	0.992657	0.84339	0.910434
Q9ERU3	Zinc finger protein 22 OS=Mus musculus OX=10090 GN=Znf22 PE=1 SV=2	0	3	171.1	85.9	105.5	105.3	107.1	99.4	127.9	96.8667	0.757363	0.237386	0.440818
Q60715	Prolyl 4-hydroxylase subunit alpha-1 OS=Mus musculus OX=10090 GN=P4ha1 PE=1 SV=2	0	13	103.8	101.9	99.9	102.9	109.9	102	104.533	102.267	0.978316	0.481959	0.660994
Q921I2	Kelch domain-containing protein 4 OS=Mus musculus OX=10090 GN=Klhdc4 PE=2 SV=2	0	13	104.3	95.1	101.3	98.1	105.2	97.8	103.6	97	0.936293	0.0121389	0.0745269
P97452	Ribosome biogenesis protein BOP1 OS=Mus musculus OX=10090 GN=Bop1 PE=1 SV=1	0	19	101.8	98.5	102	99	107.6	99.9	103.8	99.1333	0.955042	0.0743626	0.213048
P49962	Signal recognition particle 9 kDa protein OS=Mus musculus OX=10090 GN=Srp9 PE=1 SV=2	0	4	96.3	97.1	98.3	96.9	104.9	97.4	99.8333	97.1333	0.972955	0.358092	0.564182
Q8BMP6	Golgi resident protein GCP60 OS=Mus musculus OX=10090 GN=Acbd3 PE=1 SV=3	0	8	97.8	105.5	96.2	97.1	104.2	96.8	99.4	99.8	1.00402	0.920304	0.952742
O08539	Myc box-dependent-interacting protein 1 OS=Mus musculus OX=10090 GN=Bin1 PE=1 SV=1	0	10	99.2	101	95.2	98.2	107.1	99.4	100.5	99.5333	0.990381	0.800991	0.87962
P47753	F-actin-capping protein subunit alpha-1 OS=Mus musculus OX=10090 GN=Capza1 PE=1 SV=4	0	8	97.5	99.3	95.8	99.1	109.2	101.5	100.833	99.9667	0.991405	0.84947	0.912796
Q8R4C2	RUN and FYVE domain-containing protein 2 OS=Mus musculus OX=10090 GN=Rufy2 PE=1 SV=2	0	4	103.6	90.1	96.5	100.8	110.4	102.6	103.5	97.8333	0.94525	0.368577	0.573883
Q60596	DNA repair protein XRCC1 OS=Mus musculus OX=10090 GN=Xrcc1 PE=1 SV=2	0	7	101.4	103.5	90.6	102	100	92.9	97.3333	99.4667	1.02192	0.67596	0.804186
P06801	NADP-dependent malic enzyme OS=Mus musculus OX=10090 GN=Me1 PE=1 SV=2	0	15	105	97.4	126.5	92.4	104	96.7	111.833	95.5	0.853949	0.0950921	0.250298
Q91YW3	DnaJ homolog subfamily C member 3 OS=Mus musculus OX=10090 GN=Dnajc3 PE=1 SV=1	0	8	103	95.5	121.2	94.6	102.9	95.7	109.033	95.2667	0.873739	0.0867287	0.236792
P42932	T-complex protein 1 subunit theta OS=Mus musculus OX=10090 GN=Cct8 PE=1 SV=3	0	36	98.8	98.9	110	98.4	105.3	98	104.7	98.4333	0.940146	0.126718	0.302492
Q3UCV8	Ubiquitin thioesterase otulin OS=Mus musculus OX=10090 GN=Otulin PE=1 SV=1	0	10	154.7	94	101.2	103	105.5	98.1	120.467	98.3667	0.816547	0.271905	0.476161
Q8BYW1	Rho GTPase-activating protein 25 OS=Mus musculus OX=10090 GN=Arhgap25 PE=1 SV=2	0	14	102.8	98.4	106.6	93.9	103	95.9	104.133	96.0667	0.922535	0.0108545	0.0705837
Q8CFD4	Sorting nexin-8 OS=Mus musculus OX=10090 GN=Snx8 PE=1 SV=1	0	8	105.3	97	104.3	96.8	106.8	99.5	105.467	97.7667	0.926991	0.00244319	0.0313238
Q8K1I7	WAS/WASL-interacting protein family member 1 OS=Mus musculus OX=10090 GN=Wipf1 PE=1 SV=1	0	6	101.4	98.2	102.3	98.5	107.4	100	103.7	98.9	0.953713	0.0695158	0.206069
Q8BP27	Swi5-dependent recombination DNA repair protein 1 homolog OS=Mus musculus OX=10090 GN=Sfr1 PE=1 SV=2	0	6	103.4	98.3	103.9	102.2	104.7	97.5	104	99.3333	0.955128	0.03586	0.13862
Q9JLI8	Squamous cell carcinoma antigen recognized by T-cells 3 OS=Mus musculus OX=10090 GN=Sart3 PE=1 SV=1	0	21	96	99.5	97.8	99	104.4	97.2	99.4	98.5667	0.991616	0.768654	0.857559
Q9CYI4	Putative RNA-binding protein Luc7-like 1 OS=Mus musculus OX=10090 GN=Luc7l PE=1 SV=2	0	9	116.9	96.8	93.1	95.2	102.8	95.6	104.267	95.8667	0.919437	0.291937	0.498496
Q99LC5	Electron transfer flavoprotein subunit alpha, mitochondrial OS=Mus musculus OX=10090 GN=Etfa PE=1 SV=2	0	14	94.1	100	92.3	101.7	105.1	97.8	97.1667	99.8333	1.02744	0.556098	0.716935
P70182	Phosphatidylinositol 4-phosphate 5-kinase type-1 alpha OS=Mus musculus OX=10090 GN=Pip5k1a PE=1 SV=2	0	4	120.2	87.7	111.9	101.3	105.9	98.7	112.667	95.9	0.851183	0.0463011	0.161712
Q3UIR3	E3 ubiquitin-protein ligase DTX3L OS=Mus musculus OX=10090 GN=Dtx3l PE=1 SV=1	0	8	106.5	97.7	107.4	97.6	106.5	99.3	106.8	98.2	0.919476	0.000163846	0.0103217
O70318	Band 4.1-like protein 2 OS=Mus musculus OX=10090 GN=Epb41l2 PE=1 SV=2	0	28	102.3	98	105.1	99.2	103.5	96.4	103.633	97.8667	0.944355	0.00734533	0.0572934
P62874	Guanine nucleotide-binding protein G(I)/G(S)/G(T) subunit beta-1 OS=Mus musculus OX=10090 GN=Gnb1 PE=1 SV=3	0	5	97.4	100.3	105.8	101.2	105.5	98.3	102.9	99.9333	0.971169	0.361435	0.567126
Q8BTI8	Serine/arginine repetitive matrix protein 2 OS=Mus musculus OX=10090 GN=Srrm2 PE=1 SV=3	0	37	98.6	98.1	101.6	101.6	104.9	97.8	101.7	99.1667	0.97509	0.311817	0.51947
P17427	AP-2 complex subunit alpha-2 OS=Mus musculus OX=10090 GN=Ap2a2 PE=1 SV=2	0	11	99.4	95.4	96.3	97.5	100.3	93.5	98.6667	95.4667	0.967568	0.128508	0.304871
P11881	Inositol 1,4,5-trisphosphate receptor type 1 OS=Mus musculus OX=10090 GN=Itpr1 PE=1 SV=2	0	7	97.1	96.4	95.5	98.6	101.8	94.9	98.1333	96.6333	0.984715	0.528264	0.699121
O55098	Serine/threonine-protein kinase 10 OS=Mus musculus OX=10090 GN=Stk10 PE=1 SV=2	0	12	108.3	97.2	96.1	102.6	107.4	100.2	103.933	100	0.962155	0.404536	0.602789
Q9ERS5	Pleckstrin homology domain-containing family A member 2 OS=Mus musculus OX=10090 GN=Plekha2 PE=1 SV=1	0	8	90.5	97.7	113.4	94.8	103.9	97	102.6	96.5	0.940546	0.414072	0.609326
Q7TPV4	Myb-binding protein 1A OS=Mus musculus OX=10090 GN=Mybbp1a PE=1 SV=2	0	49	100	100.7	106	98.4	105.2	98.1	103.733	99.0667	0.955013	0.0853692	0.23391
Q8VD65	Phosphoinositide 3-kinase regulatory subunit 4 OS=Mus musculus OX=10090 GN=Pik3r4 PE=1 SV=3	0	12	98.9	98.2	101	96	101.7	94.8	100.533	96.3333	0.958223	0.0322099	0.129951
Q01730	Ras suppressor protein 1 OS=Mus musculus OX=10090 GN=Rsu1 PE=1 SV=3	0	10	100.7	99.4	102	98.5	104.4	97.4	102.367	98.4333	0.961576	0.0328357	0.131556
Q7TMF2	3'-5' exoribonuclease 1 OS=Mus musculus OX=10090 GN=Eri1 PE=1 SV=2	0	6	102.5	100.6	99.7	96.9	103.6	96.6	101.933	98.0333	0.96174	0.0875644	0.238187
P52875	Putative divalent cation/proton antiporter TMEM165 OS=Mus musculus OX=10090 GN=Tmem165 PE=1 SV=2	0	5	102	99.3	105.1	105.1	100.8	94.1	102.633	99.5	0.969471	0.412104	0.608497
P28741	Kinesin-like protein KIF3A OS=Mus musculus OX=10090 GN=Kif3a PE=1 SV=2	0	10	110.5	102.3	97.8	99.4	103	96.1	103.767	99.2667	0.956633	0.333846	0.541225
Q7TMI3	E3 ubiquitin-protein ligase UHRF2 OS=Mus musculus OX=10090 GN=Uhrf2 PE=1 SV=1	0	5	111.1	102.6	96.1	97.9	97.3	90.8	101.5	97.1	0.95665	0.497907	0.674025
O88842	FYVE, RhoGEF and PH domain-containing protein 3 OS=Mus musculus OX=10090 GN=Fgd3 PE=1 SV=1	0	3	105.3	101.9	99.3	102.7	103.2	96.3	102.6	100.3	0.977583	0.438009	0.628323
Q61263	Sterol O-acyltransferase 1 OS=Mus musculus OX=10090 GN=Soat1 PE=1 SV=2	0	3	104.8	98.9	99.8	103.7	103	96.1	102.533	99.5667	0.971066	0.326807	0.533697
P58281	Dynamin-like 120 kDa protein, mitochondrial OS=Mus musculus OX=10090 GN=Opa1 PE=1 SV=1	0	18	95.5	100.4	91.9	102.5	103.4	96.4	96.9333	99.7667	1.02923	0.501415	0.675432
Q9CPY3	Sororin OS=Mus musculus OX=10090 GN=Cdca5 PE=1 SV=1	0	3	92.7	100.7	111	85.4	100.4	93.8	101.367	93.3	0.920421	0.307733	0.515854
Q9D0R2	Threonine--tRNA ligase 1, cytoplasmic OS=Mus musculus OX=10090 GN=Tars1 PE=1 SV=2	0	30	107.7	98.9	108.6	97.5	106.9	99.8	107.733	98.7333	0.91646	0.000410439	0.014114
P80318	T-complex protein 1 subunit gamma OS=Mus musculus OX=10090 GN=Cct3 PE=1 SV=1	0	41	97.7	99.8	102.7	100.3	106	99.1	102.133	99.7333	0.976501	0.380586	0.583062
Q91VY9	Cytoplasmic 60S subunit biogenesis factor ZNF622 OS=Mus musculus OX=10090 GN=Znf622 PE=1 SV=1	0	10	104.5	96.9	102.8	102.4	105.1	98.1	104.133	99.1333	0.951985	0.0504187	0.169954
Q9R0U0	Serine/arginine-rich splicing factor 10 OS=Mus musculus OX=10090 GN=Srsf10 PE=1 SV=2	0	9	115.8	104.3	99.8	99.9	104	97.2	106.533	100.467	0.943054	0.309544	0.517318
P27870	Proto-oncogene vav OS=Mus musculus OX=10090 GN=Vav1 PE=1 SV=1	0	20	99	99.7	100.8	101.1	107.9	100.8	102.567	100.533	0.980175	0.500702	0.675347
Q9QXX8	FMR1-interacting protein NUFIP1 OS=Mus musculus OX=10090 GN=Nufip1 PE=1 SV=1	0	5	97.6	97.6	96.2	98.9	99.3	92.7	97.7	96.4	0.986694	0.567574	0.723157
Q921W4	Quinone oxidoreductase-like protein 1 OS=Mus musculus OX=10090 GN=Cryzl1 PE=1 SV=1	0	3	107.3	91	94.4	101.8	103.1	96.3	101.6	96.3667	0.948491	0.346933	0.553115
Q8BU11	TOX high mobility group box family member 4 OS=Mus musculus OX=10090 GN=Tox4 PE=1 SV=3	0	6	95.8	97.1	95.3	103.1	105.3	98.3	98.8	99.5	1.00709	0.860423	0.917986
Q80W00	Serine/threonine-protein phosphatase 1 regulatory subunit 10 OS=Mus musculus OX=10090 GN=Ppp1r10 PE=1 SV=1	0	13	104	97.9	110.6	96.4	103.4	96.6	106	96.9667	0.91478	0.0184989	0.0940843
Q8R326	Paraspeckle component 1 OS=Mus musculus OX=10090 GN=Pspc1 PE=1 SV=1	0	10	107.4	94.5	102	94.5	101.2	94.5	103.533	94.5	0.91275	0.00973815	0.0668845
Q91YI4	Beta-arrestin-2 OS=Mus musculus OX=10090 GN=Arrb2 PE=1 SV=1	0	15	105.9	100.7	108.8	101.4	104.6	97.8	106.433	99.9667	0.939242	0.0176067	0.0911918
Q920A5	Retinoid-inducible serine carboxypeptidase OS=Mus musculus OX=10090 GN=Scpep1 PE=1 SV=2	0	7	95.1	100.1	99.2	93.8	106	99.1	100.1	97.6667	0.975691	0.549912	0.712754
Q6ZPE2	Myotubularin-related protein 5 OS=Mus musculus OX=10090 GN=Sbf1 PE=1 SV=2	0	9	100	92.3	100.1	97	101.8	95.1	100.633	94.8	0.942034	0.0171193	0.0904256
Q9CQD1	Ras-related protein Rab-5A OS=Mus musculus OX=10090 GN=Rab5a PE=1 SV=1	0	4	98.1	99.8	97.6	96.8	112.8	105.4	102.833	100.667	0.97893	0.717875	0.829479
Q921C5	Protein bicaudal D homolog 2 OS=Mus musculus OX=10090 GN=Bicd2 PE=1 SV=1	0	11	95.4	99	97.7	99.1	102.9	96.2	98.6667	98.1	0.994257	0.825893	0.898523
Q60902	Epidermal growth factor receptor substrate 15-like 1 OS=Mus musculus OX=10090 GN=Eps15l1 PE=1 SV=3	0	14	100.4	96.6	94.2	97.2	104.6	97.8	99.7333	97.2	0.974599	0.451589	0.640341
Q9EPK2	Protein XRP2 OS=Mus musculus OX=10090 GN=Rp2 PE=1 SV=3	0	3	95.9	98.5	98.3	103.4	101	94.4	98.4	98.7667	1.00373	0.908302	0.945802
Q7TQK5	Coiled-coil domain-containing protein 93 OS=Mus musculus OX=10090 GN=Ccdc93 PE=1 SV=1	0	14	98.2	100.3	94.7	100.5	108	100.9	100.3	100.567	1.00266	0.949849	0.972246
Q61771	Kinesin-like protein KIF3B OS=Mus musculus OX=10090 GN=Kif3b PE=1 SV=1	0	7	101.2	94.4	96.3	104.6	102.5	95.9	100	98.3	0.983	0.669581	0.800107
Q00651	Integrin alpha-4 OS=Mus musculus OX=10090 GN=Itga4 PE=1 SV=1	0	13	105.2	99.4	126.7	95.6	106.1	99.4	112.667	98.1333	0.871006	0.111328	0.274264
P35831	Tyrosine-protein phosphatase non-receptor type 12 OS=Mus musculus OX=10090 GN=Ptpn12 PE=1 SV=3	0	8	112.7	96.4	105.8	92.4	106.8	100	108.433	96.2667	0.887796	0.0167147	0.0894237
Q9R0G7	Zinc finger E-box-binding homeobox 2 OS=Mus musculus OX=10090 GN=Zeb2 PE=1 SV=2	0	10	100.3	95.2	103	93.2	101.9	95.4	101.733	94.6	0.929882	0.00247368	0.0314607
Q03267	DNA-binding protein Ikaros OS=Mus musculus OX=10090 GN=Ikzf1 PE=1 SV=2	0	5	104.9	96.3	104.8	96.3	106.1	99.3	105.267	97.3	0.924319	0.00182367	0.0268286
Q9QZE5	Coatomer subunit gamma-1 OS=Mus musculus OX=10090 GN=Copg1 PE=1 SV=1	0	20	102.2	98.9	100.1	97.8	104.8	98.1	102.367	98.2667	0.959948	0.0427329	0.154693
Q3U0K8	Prolyl 3-hydroxylase OGFOD1 OS=Mus musculus OX=10090 GN=Ogfod1 PE=1 SV=1	0	10	98.7	97	101.1	98.9	102	95.4	100.6	97.1	0.965209	0.0682836	0.203989
Q70FJ1	A-kinase anchor protein 9 OS=Mus musculus OX=10090 GN=Akap9 PE=1 SV=2	0	17	94.8	96.7	97.3	96.7	103.4	96.8	98.5	96.7333	0.982064	0.52721	0.698031
Q3TWF6	WD repeat-containing protein 70 OS=Mus musculus OX=10090 GN=Wdr70 PE=1 SV=1	0	5	102.2	93.1	99.6	101.7	97.6	91.3	99.8	95.3667	0.955578	0.271007	0.475421
Q8K297	Procollagen galactosyltransferase 1 OS=Mus musculus OX=10090 GN=Colgalt1 PE=1 SV=2	0	17	104.3	98.1	94.2	100	104.2	97.6	100.9	98.5667	0.976875	0.533551	0.702798
P61290	Proteasome activator complex subunit 3 OS=Mus musculus OX=10090 GN=Psme3 PE=1 SV=1	0	13	98.3	101	95.6	102	108.8	101.9	100.9	101.633	1.00727	0.864745	0.91956
Q6ZQ93	Ubiquitin carboxyl-terminal hydrolase 34 OS=Mus musculus OX=10090 GN=Usp34 PE=1 SV=3	0	9	98.3	103.2	93.3	102.3	104.4	97.7	98.6667	101.067	1.02432	0.545019	0.710099
P35979	Large ribosomal subunit protein uL11 OS=Mus musculus OX=10090 GN=Rpl12 PE=1 SV=2	0	12	106.2	102.3	120.1	98.2	109.1	102.2	111.8	100.9	0.902504	0.0702258	0.207574
Q64311	Protein N-terminal asparagine amidohydrolase OS=Mus musculus OX=10090 GN=Ntan1 PE=1 SV=3	0	5	98	98.9	107.4	93.5	106.4	99.7	103.933	97.3667	0.936818	0.138884	0.318202
Q9ERG2	Striatin-3 OS=Mus musculus OX=10090 GN=Strn3 PE=1 SV=1	0	10	94	100.3	97.9	86.4	106.2	99.5	99.3667	95.4	0.960081	0.529293	0.699255
Q78PY7	Staphylococcal nuclease domain-containing protein 1 OS=Mus musculus OX=10090 GN=Snd1 PE=1 SV=1	0	44	102.9	99.3	106.3	96.9	105.8	99.1	105	98.4333	0.93746	0.00741071	0.0572934
P53395	Lipoamide acyltransferase component of branched-chain alpha-keto acid dehydrogenase complex, mitochondrial OS=Mus musculus OX=10090 GN=Dbt PE=1 SV=2	0	8	100.5	98.3	101	97.4	101.6	95.2	101.033	96.9667	0.959749	0.0139774	0.0802396
Q9Z1S8	GRB2-associated-binding protein 2 OS=Mus musculus OX=10090 GN=Gab2 PE=1 SV=2	0	6	108.4	93.2	101.6	94.5	101.2	94.9	103.733	94.2	0.908098	0.0163233	0.087656
Q9DBC3	Cap-specific mRNA (nucleoside-2'-O-)-methyltransferase 1 OS=Mus musculus OX=10090 GN=Cmtr1 PE=1 SV=1	0	6	108.4	96.1	102.1	95.2	103.9	97.5	104.8	96.2667	0.918575	0.0127526	0.0772007
Q8K1X4	Nck-associated protein 1-like OS=Mus musculus OX=10090 GN=Nckap1l PE=1 SV=1	0	10	103.5	95.7	100.9	94.6	103.1	96.6	102.5	95.6333	0.933008	0.00230219	0.0306604
Q922Y1	UBX domain-containing protein 1 OS=Mus musculus OX=10090 GN=Ubxn1 PE=1 SV=1	0	14	117.6	96.8	108.3	102.9	104.8	98.2	110.233	99.3	0.900816	0.0614799	0.190507
E9Q2M9	WD repeat- and FYVE domain-containing protein 4 OS=Mus musculus OX=10090 GN=Wdfy4 PE=1 SV=2	0	17	92.2	99.8	100	96	106	99.4	99.4	98.4	0.98994	0.822388	0.897212
Q99P31	Hsp70-binding protein 1 OS=Mus musculus OX=10090 GN=Hspbp1 PE=1 SV=1	0	9	116.2	95.9	101.8	99.5	102.5	96.1	106.833	97.1667	0.909516	0.11599	0.282807
Q6P9Q4	FH1/FH2 domain-containing protein 1 OS=Mus musculus OX=10090 GN=Fhod1 PE=1 SV=3	0	25	100.4	96.4	98.7	97.8	104.5	98	101.2	97.4	0.962451	0.101484	0.25954
Q9Z0W3	Nuclear pore complex protein Nup160 OS=Mus musculus OX=10090 GN=Nup160 PE=1 SV=2	0	13	98	100	96.9	96.2	102.3	95.9	99.0667	97.3667	0.98284	0.465752	0.649352
Q99P91	Transmembrane glycoprotein NMB OS=Mus musculus OX=10090 GN=Gpnmb PE=1 SV=2	0	12	105.5	97.4	96.3	101.6	103.3	96.9	101.7	98.6333	0.969846	0.385235	0.586274
Q9WVA2	Mitochondrial import inner membrane translocase subunit Tim8 A OS=Mus musculus OX=10090 GN=Timm8a1 PE=1 SV=1	0	3	92.7	99.5	92.8	100.1	97	91	94.1667	96.8667	1.02867	0.454388	0.642756
P48678	Prelamin-A/C OS=Mus musculus OX=10090 GN=Lmna PE=1 SV=2	0	48	106.2	95.9	104.3	96.3	102.7	96.4	104.4	96.2	0.921456	0.00131443	0.0229801
Q62048	Astrocytic phosphoprotein PEA-15 OS=Mus musculus OX=10090 GN=Pea15 PE=1 SV=1	0	4	130.7	92.2	103.3	96.7	101.9	95.6	111.967	94.8333	0.846978	0.144765	0.326331
Q5SWU9	Acetyl-CoA carboxylase 1 OS=Mus musculus OX=10090 GN=Acaca PE=1 SV=1	0	43	102.4	97.9	101.3	98.2	103.8	97.5	102.5	97.8667	0.954797	0.00350983	0.038848
Q9QYB1	Chloride intracellular channel protein 4 OS=Mus musculus OX=10090 GN=Clic4 PE=1 SV=3	0	12	105.1	100	101.1	98.7	103.5	97.2	103.233	98.6333	0.955441	0.0314297	0.128508
O08917	Flotillin-1 OS=Mus musculus OX=10090 GN=Flot1 PE=1 SV=1	0	12	99.5	98.2	98.1	97.6	103.7	97.4	100.433	97.7333	0.973116	0.187362	0.381888
Q80WE4	Kinesin-like protein KIF20B OS=Mus musculus OX=10090 GN=Kif20b PE=1 SV=3	0	20	95.6	101.7	98.7	100.2	105.1	98.7	99.8	100.2	1.00401	0.897938	0.940101
Q61103	Zinc finger protein ubi-d4 OS=Mus musculus OX=10090 GN=Dpf2 PE=1 SV=1	0	12	92.7	105	99.9	102.5	105.2	98.8	99.2667	102.1	1.02854	0.522275	0.693895
Q80ZK9	WD and tetratricopeptide repeats protein 1 OS=Mus musculus OX=10090 GN=Wdtc1 PE=1 SV=1	0.001	3	97	95.4	95	103	105.6	99.1	99.2	99.1667	0.999664	0.993627	0.996217
Q99L04	Dehydrogenase/reductase SDR family member 1 OS=Mus musculus OX=10090 GN=Dhrs1 PE=1 SV=1	0	5	86.3	102.1	99.2	95.6	104.3	98.1	96.6	98.6	1.0207	0.742563	0.84303
P70335	Rho-associated protein kinase 1 OS=Mus musculus OX=10090 GN=Rock1 PE=1 SV=1	0	9	100	96.6	98.7	97.3	102.5	96.4	100.4	96.7667	0.963811	0.034018	0.134542
Q06138	Calcium-binding protein 39 OS=Mus musculus OX=10090 GN=Cab39 PE=1 SV=2	0	12	104.7	98.3	103.1	101.9	103.7	97.4	103.833	99.2	0.955377	0.0331719	0.132434
Q9Z0U1	Tight junction protein ZO-2 OS=Mus musculus OX=10090 GN=Tjp2 PE=1 SV=2	0	27	99.5	102.1	102.5	101.9	105	98.7	102.333	100.9	0.985993	0.499809	0.675029
Q6VNB8	WD repeat and FYVE domain-containing protein 3 OS=Mus musculus OX=10090 GN=Wdfy3 PE=1 SV=1	0	4	106.6	94.3	99.4	99.3	104.1	97.9	103.367	97.1667	0.940019	0.0743362	0.213048
Q9CWR1	WD repeat-containing protein 73 OS=Mus musculus OX=10090 GN=Wdr73 PE=1 SV=1	0	4	106	107.4	98.9	99.7	104.6	98.3	103.167	101.8	0.986753	0.721047	0.831536
Q8R1N0	Zinc finger protein 830 OS=Mus musculus OX=10090 GN=Znf830 PE=1 SV=1	0	8	89.2	88.8	96.2	97	103.8	97.6	96.4	94.4667	0.979945	0.72299	0.832126
Q571H0	Nucleolar pre-ribosomal-associated protein 1 OS=Mus musculus OX=10090 GN=Urb1 PE=1 SV=2	0	11	106.4	98	97	98.2	106.4	100	103.267	98.7333	0.956101	0.229199	0.432136
Q9DC51	Guanine nucleotide-binding protein G(i) subunit alpha-3 OS=Mus musculus OX=10090 GN=Gnai3 PE=1 SV=3	0	5	95.9	106.5	95.6	100.5	102.9	96.8	98.1333	101.267	1.03193	0.444551	0.632987
Q6WKZ8	E3 ubiquitin-protein ligase UBR2 OS=Mus musculus OX=10090 GN=Ubr2 PE=1 SV=2	0	10	98.6	99	116.2	94.8	105.4	99.1	106.733	97.6333	0.914741	0.162129	0.348291
Q8CIH5	1-phosphatidylinositol 4,5-bisphosphate phosphodiesterase gamma-2 OS=Mus musculus OX=10090 GN=Plcg2 PE=1 SV=1	0	35	102.8	99.4	101	98.1	103.8	97.6	102.533	98.3667	0.959363	0.0131052	0.0779098
Q9ES28	Rho guanine nucleotide exchange factor 7 OS=Mus musculus OX=10090 GN=Arhgef7 PE=1 SV=2	0	11	101.6	99.1	103.8	101	88.8	83.6	98.0667	94.5667	0.96431	0.653527	0.787971
Q9D379	Epoxide hydrolase 1 OS=Mus musculus OX=10090 GN=Ephx1 PE=1 SV=2	0	3	100.4	97.2	96.9	95.3	106.1	99.8	101.133	97.4333	0.963415	0.282409	0.487779
P57746	V-type proton ATPase subunit D OS=Mus musculus OX=10090 GN=Atp6v1d PE=1 SV=1	0	11	94.6	103.3	95.4	100.7	102.7	96.6	97.5667	100.2	1.02699	0.460905	0.645813
Q8VD04	GRIP1-associated protein 1 OS=Mus musculus OX=10090 GN=Gripap1 PE=1 SV=1	0	10	106.5	96.7	105.2	95.1	102.8	96.8	104.833	96.2	0.917647	0.00207647	0.0288597
Q9ES52	Phosphatidylinositol 3,4,5-trisphosphate 5-phosphatase 1 OS=Mus musculus OX=10090 GN=Inpp5d PE=1 SV=2	0	31	100.3	98.6	106	99	105.6	99.5	103.967	99.0333	0.952549	0.0564482	0.182833
B1AR13	CDGSH iron-sulfur domain-containing protein 3, mitochondrial OS=Mus musculus OX=10090 GN=Cisd3 PE=1 SV=1	0	6	101.5	95.8	99.9	99.1	100	94.2	100.467	96.3667	0.95919	0.0555062	0.180733
Q9CRD2	ER membrane protein complex subunit 2 OS=Mus musculus OX=10090 GN=Emc2 PE=1 SV=1	0	9	93.8	97.9	95.9	95.9	96.6	91	95.4333	94.9333	0.994761	0.832518	0.902628
Q80X73	Protein pelota homolog OS=Mus musculus OX=10090 GN=Pelo PE=1 SV=3	0	6	104.6	99.7	98.3	99.7	103.4	97.4	102.1	98.9333	0.968985	0.202197	0.401415
P62305	Small nuclear ribonucleoprotein E OS=Mus musculus OX=10090 GN=Snrpe PE=1 SV=1	0	3	96.7	97.2	95.3	97.1	107.5	101.3	99.8333	98.5333	0.986978	0.766796	0.856108
Q04692	SWI/SNF-related matrix-associated actin-dependent regulator of chromatin subfamily A containing DEAD/H box 1 OS=Mus musculus OX=10090 GN=Smarcad1 PE=1 SV=2	0	6	97.5	101.9	97.4	100.4	104.3	98.3	99.7333	100.2	1.00468	0.8616	0.917986
Q9D1M4	Eukaryotic translation elongation factor 1 epsilon-1 OS=Mus musculus OX=10090 GN=Eef1e1 PE=1 SV=1	0	7	95.7	102.4	96.5	100.7	104.4	98.3	98.8667	100.467	1.01618	0.624326	0.7675
A2BE28	Ribosomal biogenesis protein LAS1L OS=Mus musculus OX=10090 GN=Las1l PE=1 SV=1	0	13	96	97.6	96.6	101.2	103.3	97.3	98.6333	98.7	1.00068	0.981164	0.988613
Q7TMK6	Protein Hook homolog 2 OS=Mus musculus OX=10090 GN=Hook2 PE=1 SV=3	0	4	101.6	101	93.4	98.6	103.7	97.7	99.5667	99.1	0.995313	0.894159	0.93785
O09000	Nuclear receptor coactivator 3 OS=Mus musculus OX=10090 GN=Ncoa3 PE=1 SV=2	0	7	102.8	92.3	94.7	101.4	105.4	99.4	100.967	97.7	0.967646	0.484324	0.662046
P42082	T-lymphocyte activation antigen CD86 OS=Mus musculus OX=10090 GN=Cd86 PE=1 SV=1	0	5	94.7	100.3	92.1	98.5	111	104.6	99.2667	101.133	1.0188	0.777845	0.863742
Q61152	Tyrosine-protein phosphatase non-receptor type 18 OS=Mus musculus OX=10090 GN=Ptpn18 PE=1 SV=1	0	6	88.2	105.6	93.3	102.2	118.5	111.6	100	106.467	1.06467	0.543883	0.710099
Q8CDM1	ATPase family AAA domain-containing protein 2 OS=Mus musculus OX=10090 GN=Atad2 PE=1 SV=1	0	9	88.2	106.9	88.7	102.5	106.8	100.6	94.5667	103.333	1.0927	0.242397	0.446621
Q08024	Core-binding factor subunit beta OS=Mus musculus OX=10090 GN=Cbfb PE=1 SV=1	0	12	99.4	101	121.6	99	106.3	100.2	109.1	100.067	0.917201	0.242059	0.446479
Q8BTM8	Filamin-A OS=Mus musculus OX=10090 GN=Flna PE=1 SV=5	0	86	109	98.9	105.4	99.4	105.1	99.1	106.5	99.1333	0.930829	0.00428561	0.0415798
Q9Z108	Double-stranded RNA-binding protein Staufen homolog 1 OS=Mus musculus OX=10090 GN=Stau1 PE=1 SV=1	0	12	94	101	103.2	97.7	104.8	98.8	100.667	99.1667	0.985099	0.690488	0.81215
Q68FL6	Methionine--tRNA ligase, cytoplasmic OS=Mus musculus OX=10090 GN=Mars1 PE=1 SV=1	0	27	97.5	99.8	100.7	96.3	105	99.1	101.067	98.4	0.973615	0.33263	0.539537
Q9CQI7	U2 small nuclear ribonucleoprotein B'' OS=Mus musculus OX=10090 GN=Snrpb2 PE=1 SV=1	0	6	111.4	97.9	102	98.5	112.4	105.9	108.6	100.767	0.92787	0.135195	0.314149
O70404	Vesicle-associated membrane protein 8 OS=Mus musculus OX=10090 GN=Vamp8 PE=1 SV=1	0	3	95.1	102	99.8	96.7	107.8	101.6	100.9	100.1	0.992071	0.854108	0.914503
Q9CWK8	Sorting nexin-2 OS=Mus musculus OX=10090 GN=Snx2 PE=1 SV=2	0	17	104	97.8	100.8	97.8	101.5	95.8	102.1	97.1333	0.951355	0.0135204	0.0791398
Q91YR1	Twinfilin-1 OS=Mus musculus OX=10090 GN=Twf1 PE=1 SV=2	0	7	97.5	101.3	101.7	98.7	102.5	96.7	100.567	98.9	0.983427	0.460605	0.645813
Q76N33	AMSH-like protease OS=Mus musculus OX=10090 GN=Stambpl1 PE=1 SV=1	0	7	108.1	98.9	102.8	101	102.3	96.5	104.4	98.8	0.94636	0.0688242	0.205007
O08553	Dihydropyrimidinase-related protein 2 OS=Mus musculus OX=10090 GN=Dpysl2 PE=1 SV=2	0	20	104.1	96.8	97.1	95.3	102.1	96.2	101.1	96.1	0.950544	0.0784352	0.220965
Q3UHX9	Putative methyltransferase C9orf114 homolog OS=Mus musculus OX=10090 GN=Spout1 PE=1 SV=1	0	10	94.8	98.3	98.1	101.3	105	99	99.3	99.5333	1.00235	0.944308	0.968545
Q8C0E2	Vacuolar protein sorting-associated protein 26B OS=Mus musculus OX=10090 GN=Vps26b PE=1 SV=1	0	8	101.6	97.5	95	106.1	106.1	100	100.9	101.2	1.00297	0.94535	0.968968
O54941	SWI/SNF-related matrix-associated actin-dependent regulator of chromatin subfamily E member 1 OS=Mus musculus OX=10090 GN=Smarce1 PE=1 SV=1	0	12	94.6	99.6	139.5	94.4	97.4	91.9	110.5	95.3	0.862443	0.359502	0.565247
Q91W90	Thioredoxin domain-containing protein 5 OS=Mus musculus OX=10090 GN=Txndc5 PE=1 SV=2	0	13	100.3	97.2	103.6	98.4	102.7	97	102.2	97.5333	0.954338	0.0123418	0.0754982
Q9CR57	Large ribosomal subunit protein eL14 OS=Mus musculus OX=10090 GN=Rpl14 PE=1 SV=3	0	10	105.1	100.8	99.3	99.1	105.8	99.9	103.4	99.9333	0.966473	0.176965	0.367866
Q62348	Translin OS=Mus musculus OX=10090 GN=Tsn PE=1 SV=1	0	8	93.8	101.5	101	102	110.1	104	101.633	102.5	1.00853	0.86487	0.91956
P35282	Ras-related protein Rab-21 OS=Mus musculus OX=10090 GN=Rab21 PE=1 SV=4	0	5	96.2	95.2	100.4	102.1	105.8	99.9	100.8	99.0667	0.982804	0.641211	0.779228
A2AGT5	Cytoskeleton-associated protein 5 OS=Mus musculus OX=10090 GN=Ckap5 PE=1 SV=1	0	46	99.3	101	100.7	102.6	105.8	99.9	101.933	101.167	0.992479	0.736505	0.839453
Q8K4F6	28S rRNA (cytosine-C(5))-methyltransferase OS=Mus musculus OX=10090 GN=Nsun5 PE=1 SV=2	0	9	101.1	93.5	96	99.2	101.1	95.4	99.4	96.0333	0.96613	0.231235	0.433848
Q8BVA5	Lipid droplet-associated hydrolase OS=Mus musculus OX=10090 GN=Ldah PE=1 SV=1	0	4	100.5	96.1	96.7	100.2	108.2	102.1	101.8	99.4667	0.977079	0.574139	0.729107
Q9JLI6	Selenocysteine lyase OS=Mus musculus OX=10090 GN=Scly PE=1 SV=1	0	10	97	102	97.3	104.4	108.1	102.1	100.8	102.833	1.02017	0.615022	0.760926
Q91VH6	Protein MEMO1 OS=Mus musculus OX=10090 GN=Memo1 PE=1 SV=1	0	6	100.2	103.7	96.9	104.3	111.2	105	102.767	104.333	1.01524	0.736325	0.839453
P55097	Cathepsin K OS=Mus musculus OX=10090 GN=Ctsk PE=1 SV=2	0	8	113.5	94.3	108	94.4	104.1	98.3	108.533	95.6667	0.88145	0.0131664	0.0779098
Q64324	Syntaxin-binding protein 2 OS=Mus musculus OX=10090 GN=Stxbp2 PE=1 SV=1	0	10	103.9	95.8	106.1	98.1	102.8	97.2	104.267	97.0333	0.930627	0.00357218	0.0391161
Q91VK1	eIF5-mimic protein 1 OS=Mus musculus OX=10090 GN=Bzw2 PE=1 SV=1	0	21	102.4	98.5	106.3	98.5	103.5	97.8	104.067	98.2667	0.944266	0.00805551	0.0596868
P58742	Aladin OS=Mus musculus OX=10090 GN=Aaas PE=1 SV=1	0	7	96.4	98.9	97.5	91	101.4	95.8	98.4333	95.2333	0.967491	0.309799	0.517318
P35123	Ubiquitin carboxyl-terminal hydrolase 4 OS=Mus musculus OX=10090 GN=Usp4 PE=1 SV=3	0	15	100.9	97.8	100.3	98	102.7	97.1	101.3	97.6333	0.963804	0.00893328	0.0629009
Q6R891	Neurabin-2 OS=Mus musculus OX=10090 GN=Ppp1r9b PE=1 SV=1	0	9	96.7	97.3	96.2	97.3	102.7	97.1	98.5333	97.2333	0.986806	0.567527	0.723157
P62754	Small ribosomal subunit protein eS6 OS=Mus musculus OX=10090 GN=Rps6 PE=1 SV=1	0	13	97.8	101.6	101	103.6	107.1	101.2	101.967	102.133	1.00163	0.955816	0.97511
Q99KJ8	Dynactin subunit 2 OS=Mus musculus OX=10090 GN=Dctn2 PE=1 SV=3	0	13	94.6	97.6	93.8	99.4	102.9	97.3	97.1	98.1	1.0103	0.754228	0.848541
E9PZJ8	Activating signal cointegrator 1 complex subunit 3 OS=Mus musculus OX=10090 GN=Ascc3 PE=1 SV=1	0	10	101.6	96.9	96.8	105.9	105.1	99.3	101.167	100.7	0.995387	0.903367	0.942897
Q5SNZ0	Girdin OS=Mus musculus OX=10090 GN=Ccdc88a PE=1 SV=2	0	11	103.4	97	104	94.2	103.3	97.7	103.567	96.3	0.929836	0.00264285	0.0324926
P07607	Thymidylate synthase OS=Mus musculus OX=10090 GN=Tyms PE=1 SV=1	0	9	95.2	101.5	103.8	98.5	104.9	99.2	101.3	99.7333	0.984534	0.649823	0.785154
Q99LH1	Nucleolar GTP-binding protein 2 OS=Mus musculus OX=10090 GN=Gnl2 PE=1 SV=2	0	15	101.5	100.8	104.1	99.5	106.1	100.3	103.9	100.2	0.964389	0.0556572	0.180876
A2A7S8	Uncharacterized protein KIAA1522 OS=Mus musculus OX=10090 GN=Kiaa1522 PE=1 SV=1	0	5	118.2	99	103.4	99	104.5	98.8	108.7	98.9333	0.91015	0.109521	0.271771
Q8VEJ9	Vacuolar protein sorting-associated protein 4A OS=Mus musculus OX=10090 GN=Vps4a PE=1 SV=1	0	4	100.7	94.9	99.9	98.1	98.5	93.2	99.7	95.4	0.956871	0.0523167	0.173843
Q8BGD9	Eukaryotic translation initiation factor 4B OS=Mus musculus OX=10090 GN=Eif4b PE=1 SV=1	0	32	111	98.4	101.8	100.4	104.3	98.7	105.7	99.1667	0.93819	0.0811463	0.225553
A2A6A1	G patch domain-containing protein 8 OS=Mus musculus OX=10090 GN=Gpatch8 PE=1 SV=1	0	6	92.5	100.9	98.4	97.2	100.5	95.1	97.1333	97.7333	1.00618	0.847952	0.912796
Q8BIG7	Catechol O-methyltransferase domain-containing protein 1 OS=Mus musculus OX=10090 GN=Comtd1 PE=1 SV=1	0.002	2	160.8	89.5	97.7	98.2	102.9	97.3	120.467	95	0.7886	0.280184	0.485992
Q9QYR9	Acyl-coenzyme A thioesterase 2, mitochondrial OS=Mus musculus OX=10090 GN=Acot2 PE=1 SV=2	0	7	101.8	94.6	96.5	97.9	100.4	94.9	99.5667	95.8	0.962169	0.119005	0.288331
Q9D7S9	Charged multivesicular body protein 5 OS=Mus musculus OX=10090 GN=Chmp5 PE=1 SV=1	0	5	99	99.8	96.3	98	101.2	95.8	98.8333	97.8667	0.990219	0.625119	0.768041
Q3URE1	Malonate--CoA ligase ACSF3, mitochondrial OS=Mus musculus OX=10090 GN=Acsf3 PE=1 SV=2	0	11	104.8	94.7	111.1	91	101.7	96.4	105.867	94.0333	0.888224	0.020705	0.0999355
Q9R0E1	Multifunctional procollagen lysine hydroxylase and glycosyltransferase LH3 OS=Mus musculus OX=10090 GN=Plod3 PE=1 SV=1	0	5	98.6	95.4	97.2	82.1	102.4	97	99.4	91.5	0.920523	0.187254	0.381888
Q91VW3	SH3 domain-binding glutamic acid-rich-like protein 3 OS=Mus musculus OX=10090 GN=Sh3bgrl3 PE=1 SV=1	0	7	101	101.7	115.4	97.7	104.2	98.7	106.867	99.3667	0.929819	0.172985	0.362093
Q9JIF7	Coatomer subunit beta OS=Mus musculus OX=10090 GN=Copb1 PE=1 SV=1	0	26	100.3	97.7	109.3	96	102.7	97.3	104.1	97	0.931796	0.0605576	0.189366
P97814	Proline-serine-threonine phosphatase-interacting protein 1 OS=Mus musculus OX=10090 GN=Pstpip1 PE=1 SV=1	0	10	113.9	95.7	107.8	96.4	101.5	96.2	107.733	96.1	0.892017	0.0315453	0.128508
Q9Z0N1	Eukaryotic translation initiation factor 2 subunit 3, X-linked OS=Mus musculus OX=10090 GN=Eif2s3x PE=1 SV=2	0	20	104.1	98	104.2	97.6	103.9	98.3	104.067	97.9667	0.941384	1.02673e-05	0.00351028
Q91Z67	SLIT-ROBO Rho GTPase-activating protein 2 OS=Mus musculus OX=10090 GN=Srgap2 PE=1 SV=2	0	10	103.3	100.6	103.5	97.1	103.2	97.8	103.333	98.5	0.953226	0.0107818	0.0704364
Q9ER73	Elongator complex protein 4 OS=Mus musculus OX=10090 GN=Elp4 PE=1 SV=2	0	7	102	100.7	100.9	96.2	103.7	98.2	102.2	98.3667	0.962492	0.0670195	0.201977
P97477	Aurora kinase A OS=Mus musculus OX=10090 GN=Aurka PE=1 SV=1	0	6	101.2	107.6	104.7	100.1	110.6	104.7	105.5	104.133	0.987046	0.716534	0.829175
Q8K3D3	DNA repair protein SWI5 homolog OS=Mus musculus OX=10090 GN=Swi5 PE=1 SV=1	0	3	96.3	100.2	100.6	97.6	103.8	98.3	100.233	98.7	0.984702	0.542716	0.710099
Q80Y81	Zinc phosphodiesterase ELAC protein 2 OS=Mus musculus OX=10090 GN=Elac2 PE=1 SV=1	0	17	104.6	94.2	99.6	96.9	102.4	96.9	102.2	96	0.939335	0.0219904	0.103939
Q91ZV0	Melanoma inhibitory activity protein 2 OS=Mus musculus OX=10090 GN=Mia2 PE=1 SV=3	0	14	98.7	97.1	101.8	100.5	101.6	96.2	100.7	97.9333	0.972526	0.168606	0.355727
Q810D6	Glutamate-rich WD repeat-containing protein 1 OS=Mus musculus OX=10090 GN=Grwd1 PE=1 SV=2	0	6	102.7	99.5	99.3	98.8	103.5	98.1	101.833	98.8	0.970213	0.0878619	0.238504
Q9CQG2	RNA N6-adenosine-methyltransferase METTL16 OS=Mus musculus OX=10090 GN=Mettl16 PE=1 SV=1	0	10	100.8	96.6	97.7	98.5	99.8	94.5	99.4333	96.5333	0.970835	0.120286	0.290747
Q9CVB6	Actin-related protein 2/3 complex subunit 2 OS=Mus musculus OX=10090 GN=Arpc2 PE=1 SV=3	0	16	103.8	100.1	98.6	101	103.3	97.8	101.9	99.6333	0.977756	0.30117	0.510297
Q80XQ2	TBC1 domain family member 5 OS=Mus musculus OX=10090 GN=Tbc1d5 PE=1 SV=2	0	6	101.3	99.3	92.2	104.2	99.9	94.6	97.8	99.3667	1.01602	0.712601	0.826488
Q8BZN6	Dedicator of cytokinesis protein 10 OS=Mus musculus OX=10090 GN=Dock10 PE=1 SV=4	0	8	102.1	95.5	114.1	94.7	102.2	96.9	106.133	95.7	0.901696	0.0609586	0.189848
O88844	Isocitrate dehydrogenase [NADP] cytoplasmic OS=Mus musculus OX=10090 GN=Idh1 PE=1 SV=2	0	20	112.8	96.8	106.6	97	104.3	98.9	107.9	97.5667	0.904232	0.0170116	0.0900943
Q8CIE6	Coatomer subunit alpha OS=Mus musculus OX=10090 GN=Copa PE=1 SV=2	0	39	98.8	98	103.4	98.3	102.2	96.8	101.467	97.7	0.962878	0.0604002	0.189366
Q99M51	Cytoplasmic protein NCK1 OS=Mus musculus OX=10090 GN=Nck1 PE=1 SV=1	0	7	95.5	100.5	97.2	95.6	98.6	93.4	97.1	96.5	0.993821	0.805578	0.883695
P54726	UV excision repair protein RAD23 homolog A OS=Mus musculus OX=10090 GN=Rad23a PE=1 SV=2	0	7	105.4	103.2	95.4	97.3	97.8	92.7	99.5333	97.7333	0.981916	0.695691	0.814861
P56546	C-terminal-binding protein 2 OS=Mus musculus OX=10090 GN=Ctbp2 PE=1 SV=2	0	8	119	99.8	97.4	100.1	105.8	100.3	107.4	100.067	0.931719	0.308321	0.516161
Q8R0X7	Sphingosine-1-phosphate lyase 1 OS=Mus musculus OX=10090 GN=Sgpl1 PE=1 SV=1	0	13	104.3	99.8	105.9	98.3	106.4	101	105.533	99.7	0.944725	0.00439137	0.0420942
Q8K268	ATP-binding cassette sub-family F member 3 OS=Mus musculus OX=10090 GN=Abcf3 PE=1 SV=1	0	15	100.9	98.9	96.1	99.2	103.4	98.1	100.133	98.7333	0.986019	0.553427	0.715528
Q91YQ5	Dolichyl-diphosphooligosaccharide--protein glycosyltransferase subunit 1 OS=Mus musculus OX=10090 GN=Rpn1 PE=1 SV=1	0	29	112.8	97.2	112.2	95.6	102.9	97.8	109.3	96.8667	0.886246	0.0190908	0.0961413
P26350	Prothymosin alpha OS=Mus musculus OX=10090 GN=Ptma PE=1 SV=2	0	5	104.5	100.6	107.3	101.3	102.8	97.7	104.867	99.8667	0.95232	0.0433185	0.155896
Q9WUP7	Ubiquitin carboxyl-terminal hydrolase isozyme L5 OS=Mus musculus OX=10090 GN=Uchl5 PE=1 SV=2	0	14	101	96.9	102.9	98.1	101.2	96.1	101.7	97.0333	0.954113	0.00507921	0.0466529
O88879	Apoptotic protease-activating factor 1 OS=Mus musculus OX=10090 GN=Apaf1 PE=1 SV=3	0	7	90	100.7	100.9	96.8	107.8	102.4	99.5667	99.9667	1.00402	0.944917	0.968847
Q9JHK5	Pleckstrin OS=Mus musculus OX=10090 GN=Plek PE=1 SV=1	0	9	132.9	93	102.3	98.3	101.9	96.8	112.367	96.0333	0.854643	0.190969	0.386079
Q9ERD8	Gamma-parvin OS=Mus musculus OX=10090 GN=Parvg PE=1 SV=2	0	5	97.2	102.2	101.6	99.5	101.1	96	99.9667	99.2333	0.992664	0.762895	0.854935
Q9JJY4	Probable ATP-dependent RNA helicase DDX20 OS=Mus musculus OX=10090 GN=Ddx20 PE=1 SV=2	0	13	96	100.5	97.9	98.1	104.3	99.1	99.4	99.2333	0.998323	0.952062	0.973254
Q3UIU2	NADH dehydrogenase [ubiquinone] 1 beta subcomplex subunit 6 OS=Mus musculus OX=10090 GN=Ndufb6 PE=1 SV=3	0	5	104.7	103.8	101.4	103.7	100.1	95.1	102.067	100.867	0.988243	0.726051	0.833672
Q6PAM1	Alpha-taxilin OS=Mus musculus OX=10090 GN=Txlna PE=1 SV=1	0	17	101.6	98.9	96.7	100.3	102.2	97	100.167	98.7333	0.985691	0.510639	0.683443
P63017	Heat shock cognate 71 kDa protein OS=Mus musculus OX=10090 GN=Hspa8 PE=1 SV=1	0	40	105.3	99.6	105.6	99.3	104.7	99.5	105.2	99.4667	0.945501	3.30684e-05	0.00608573
P46664	Adenylosuccinate synthetase isozyme 2 OS=Mus musculus OX=10090 GN=Adss2 PE=1 SV=2	0	16	103	99.4	102.9	97	104.7	99.6	103.533	98.6667	0.952994	0.0088096	0.0623153
O70172	Phosphatidylinositol 5-phosphate 4-kinase type-2 alpha OS=Mus musculus OX=10090 GN=Pip4k2a PE=1 SV=1	0	2	94.6	98.7	97.9	92.9	103.8	98.7	98.7667	96.7667	0.97975	0.578666	0.733342
P57784	U2 small nuclear ribonucleoprotein A' OS=Mus musculus OX=10090 GN=Snrpa1 PE=1 SV=2	0	9	103.1	96.9	99.5	98.1	102.4	97.5	101.667	97.5	0.959016	0.0226181	0.105811
Q8CHC4	Synaptojanin-1 OS=Mus musculus OX=10090 GN=Synj1 PE=1 SV=3	0	8	100	95.6	101.7	100.7	101.1	96.1	100.933	97.4667	0.965654	0.110696	0.273584
Q65Z40	Wings apart-like protein homolog OS=Mus musculus OX=10090 GN=Wapl PE=1 SV=2	0	19	100.7	102.9	96.7	98.6	105.8	100.6	101.067	100.7	0.996372	0.905863	0.944221
Q9D0R4	Probable ATP-dependent RNA helicase DDX56 OS=Mus musculus OX=10090 GN=Ddx56 PE=1 SV=1	0	13	101.5	97.7	98.1	100.5	107.5	102.2	102.367	100.133	0.978183	0.503961	0.677749
P56183	Ribosomal RNA processing protein 1 homolog A OS=Mus musculus OX=10090 GN=Rrp1 PE=1 SV=2	0	8	101.9	101.5	97.7	100.3	109.3	103.9	102.967	101.9	0.989641	0.778917	0.864621
Q9D1M0	Protein SEC13 homolog OS=Mus musculus OX=10090 GN=Sec13 PE=1 SV=3	0	8	95.1	101.2	96.3	99.8	101.3	96.4	97.5667	99.1333	1.01606	0.545353	0.710099
O35855	Branched-chain-amino-acid aminotransferase, mitochondrial OS=Mus musculus OX=10090 GN=Bcat2 PE=1 SV=2	0	8	102.6	97.6	94.7	100.7	107.3	102	101.533	100.1	0.985883	0.731915	0.837836
P00375	Dihydrofolate reductase OS=Mus musculus OX=10090 GN=Dhfr PE=1 SV=3	0	10	89.7	104.4	89.4	103.6	110.8	105.4	96.6333	104.467	1.08106	0.331991	0.539069
Q9CXW3	Calcyclin-binding protein OS=Mus musculus OX=10090 GN=Cacybp PE=1 SV=1	0	16	98.9	102.5	88.5	102.9	105	99.9	97.4667	101.767	1.04412	0.430401	0.62205
Q9QY76	Vesicle-associated membrane protein-associated protein B OS=Mus musculus OX=10090 GN=Vapb PE=1 SV=3	0	13	101.6	100.5	111.8	99.4	104.6	99.6	106	99.8333	0.941824	0.112864	0.277383
O35345	Importin subunit alpha-7 OS=Mus musculus OX=10090 GN=Kpna6 PE=1 SV=2	0	7	98.1	98.4	106.1	97.1	103.2	98.3	102.467	97.9333	0.955758	0.128968	0.305528
Q9D7N9	Adipocyte plasma membrane-associated protein OS=Mus musculus OX=10090 GN=Apmap PE=1 SV=1	0	10	100.5	94.7	101.2	96.3	101.2	96.3	100.967	95.7667	0.948498	0.000868581	0.0196516
O35134	DNA-directed RNA polymerase I subunit RPA1 OS=Mus musculus OX=10090 GN=Polr1a PE=1 SV=2	0	22	100.2	98.6	101	97.8	101.3	96.5	100.833	97.6333	0.968264	0.00996954	0.0674377
P28352	DNA-(apurinic or apyrimidinic site) endonuclease OS=Mus musculus OX=10090 GN=Apex1 PE=1 SV=2	0	10	105	99.2	103.3	100.7	101.3	96.4	103.2	98.7667	0.957041	0.0550779	0.180292
P63094	Guanine nucleotide-binding protein G(s) subunit alpha isoforms short OS=Mus musculus OX=10090 GN=Gnas PE=1 SV=1	0	7	101.2	94.7	99.7	97.4	100.2	95.3	100.367	95.8	0.9545	0.00797678	0.0595261
O08796	Eukaryotic elongation factor 2 kinase OS=Mus musculus OX=10090 GN=Eef2k PE=1 SV=1	0	4	95.6	94.5	106.5	104.5	98.9	94.1	100.333	97.7	0.973754	0.604373	0.751651
Q9D2V7	Coronin-7 OS=Mus musculus OX=10090 GN=Coro7 PE=1 SV=2	0	14	97.3	100.8	99.5	100	101.6	96.8	99.4667	99.2	0.997319	0.885744	0.933049
Q8BQM4	HEAT repeat-containing protein 3 OS=Mus musculus OX=10090 GN=Heatr3 PE=1 SV=1	0	18	99	97.5	97	99.8	98	93.3	98	96.8667	0.988435	0.599215	0.747682
Q921X6	DNA-directed RNA polymerase III subunit RPC6 OS=Mus musculus OX=10090 GN=Polr3f PE=1 SV=1	0	4	97.6	97	96.4	101.8	98.6	93.9	97.5333	97.5667	1.00034	0.989516	0.992883
P97311	DNA replication licensing factor MCM6 OS=Mus musculus OX=10090 GN=Mcm6 PE=1 SV=1	0	41	96.9	102.7	95.6	103.3	106.5	101.4	99.6667	102.467	1.02809	0.466469	0.649468
Q8K078	Solute carrier organic anion transporter family member 4A1 OS=Mus musculus OX=10090 GN=Slco4a1 PE=1 SV=2	0	6	89.7	112.6	90.5	110.6	114.6	109.1	98.2667	110.767	1.1272	0.203538	0.402498
Q8BY35	FYVE, RhoGEF and PH domain-containing protein 2 OS=Mus musculus OX=10090 GN=Fgd2 PE=1 SV=1	0	6	101.8	93.6	132.4	90	99.5	94.8	111.233	92.8	0.834282	0.160089	0.34568
Q6PA06	Atlastin-2 OS=Mus musculus OX=10090 GN=Atl2 PE=1 SV=1	0	6	93.1	102	130	92.2	99.9	95.2	107.667	96.4667	0.895975	0.39274	0.591223
Q8BKT7	THO complex subunit 5 homolog OS=Mus musculus OX=10090 GN=Thoc5 PE=1 SV=2	0	8	100	100.7	117.7	91.4	101.4	96.6	106.367	96.2333	0.904732	0.182253	0.375866
Q71FD5	E3 ubiquitin-protein ligase ZNRF2 OS=Mus musculus OX=10090 GN=Znrf2 PE=1 SV=1	0	3	96.9	104.7	102.2	95	107.7	102.6	102.267	100.767	0.985332	0.744221	0.84314
Q69ZX6	ATPase MORC2A OS=Mus musculus OX=10090 GN=Morc2a PE=1 SV=2	0	6	139.7	91.5	100.8	93.9	103.8	98.9	114.767	94.7667	0.825733	0.190014	0.384848
D3Z6Q9	Bridging integrator 2 OS=Mus musculus OX=10090 GN=Bin2 PE=1 SV=1	0	13	111.8	98	104.8	97.9	102.3	97.5	106.3	97.8	0.920038	0.0405232	0.149775
P23116	Eukaryotic translation initiation factor 3 subunit A OS=Mus musculus OX=10090 GN=Eif3a PE=1 SV=5	0	82	112.6	97.2	106.1	99.7	104.3	99.4	107.667	98.7667	0.917337	0.0280496	0.120207
O54781	SRSF protein kinase 2 OS=Mus musculus OX=10090 GN=Srpk2 PE=1 SV=2	0	4	100.6	94	100.8	95.2	106.8	101.8	102.733	97	0.944192	0.144307	0.325776
P05555	Integrin alpha-M OS=Mus musculus OX=10090 GN=Itgam PE=1 SV=2	0	7	102.1	100	105.8	101.1	104.8	99.9	104.233	100.333	0.962584	0.029015	0.121852
G5E8V9	Arfaptin-1 OS=Mus musculus OX=10090 GN=Arfip1 PE=1 SV=1	0	8	97.6	102.4	101.5	97.8	100.3	95.6	99.8	98.6	0.987976	0.631071	0.771244
Q8BTY2	Sodium bicarbonate cotransporter 3 OS=Mus musculus OX=10090 GN=Slc4a7 PE=1 SV=2	0	3	98.8	94.2	99.9	99.5	95.5	91	98.0667	94.9	0.967709	0.322666	0.5298
Q8VBZ3	Putative lipid scramblase CLPTM1 OS=Mus musculus OX=10090 GN=Clptm1 PE=1 SV=1	0	12	103.3	99.9	97.5	98.3	100.4	95.6	100.4	97.9333	0.975432	0.303767	0.512277
Q61937	Nucleophosmin OS=Mus musculus OX=10090 GN=Npm1 PE=1 SV=1	0	17	106.4	98.5	97.1	101	106.4	101.4	103.3	100.3	0.970958	0.405579	0.602922
Q91V12	Cytosolic acyl coenzyme A thioester hydrolase OS=Mus musculus OX=10090 GN=Acot7 PE=1 SV=2	0	9	96.9	96.5	85	100.3	106.3	101.3	96.0667	99.3667	1.03435	0.629878	0.77063
Q8C2K5	RAS protein activator like-3 OS=Mus musculus OX=10090 GN=Rasal3 PE=1 SV=1	0	11	108.1	101.4	112.4	100.8	104.4	99.6	108.3	100.6	0.928901	0.0314623	0.128508
Q6PIC6	Sodium/potassium-transporting ATPase subunit alpha-3 OS=Mus musculus OX=10090 GN=Atp1a3 PE=1 SV=1	0	21	99.9	95.5	100.8	98.3	101.5	96.8	100.733	96.8667	0.961615	0.0142817	0.0812287
Q9JKF1	Ras GTPase-activating-like protein IQGAP1 OS=Mus musculus OX=10090 GN=Iqgap1 PE=1 SV=2	0	62	104.6	100.2	102.2	100.2	103.7	99	103.5	99.8	0.964251	0.0101123	0.0679377
Q9D0I9	Arginine--tRNA ligase, cytoplasmic OS=Mus musculus OX=10090 GN=Rars1 PE=1 SV=2	0	36	103.3	98.7	100.9	99.4	103.8	99	102.667	99.0333	0.96461	0.0166908	0.0894237
Q810A7	ATP-dependent RNA helicase DDX42 OS=Mus musculus OX=10090 GN=Ddx42 PE=1 SV=3	0	24	97	99.4	98.2	98.5	102.4	97.7	99.2	98.5333	0.99328	0.71637	0.829175
Q80VD1	Protein FAM98B OS=Mus musculus OX=10090 GN=Fam98b PE=1 SV=1	0	10	97.9	98.7	96.8	98.7	101.2	96.6	98.6333	98	0.993579	0.693795	0.81326
P59326	YTH domain-containing family protein 1 OS=Mus musculus OX=10090 GN=Ythdf1 PE=1 SV=1	0	7	115.3	95.7	96.5	102	103	98.2	104.933	98.6333	0.939962	0.339113	0.546882
Q9ET26	E3 ubiquitin-protein ligase RNF114 OS=Mus musculus OX=10090 GN=Rnf114 PE=1 SV=2	0	7	105.4	100	94.7	103	106.9	101.9	102.333	101.633	0.99316	0.867615	0.921522
P26043	Radixin OS=Mus musculus OX=10090 GN=Rdx PE=1 SV=3	0	22	93.5	103.5	93.2	103	106.7	101.8	97.8	102.767	1.05078	0.329692	0.536753
P10518	Delta-aminolevulinic acid dehydratase OS=Mus musculus OX=10090 GN=Alad PE=1 SV=1	0	3	89.7	93.9	92.1	103.7	99.7	95.1	93.8333	97.5667	1.03979	0.435617	0.627232
Q9CQ28	Diphthine--ammonia ligase OS=Mus musculus OX=10090 GN=Dph6 PE=1 SV=1	0	6	104.6	93.3	83.1	97.4	101.9	97.2	96.5333	95.9667	0.99413	0.938423	0.964116
Q5ND34	WD repeat-containing protein 81 OS=Mus musculus OX=10090 GN=Wdr81 PE=1 SV=2	0	11	106.8	94.6	104.9	94.9	101.5	97	104.4	95.5	0.914751	0.00669152	0.054665
Q99LJ0	CTTNBP2 N-terminal-like protein OS=Mus musculus OX=10090 GN=Cttnbp2nl PE=1 SV=1	0	9	99.9	98.5	104.3	96.7	100.4	95.9	101.533	97.0333	0.95568	0.0472676	0.163602
Q9D820	Prolyl-tRNA synthetase associated domain-containing protein 1 OS=Mus musculus OX=10090 GN=Prorsd1 PE=1 SV=1	0	5	98.1	96	104.5	97.6	98.1	93.7	100.233	95.7667	0.955437	0.138061	0.317737
Q8VD75	Huntingtin-interacting protein 1 OS=Mus musculus OX=10090 GN=Hip1 PE=1 SV=2	0	25	106.5	97	102.1	97	102.2	97.6	103.6	97.2	0.938224	0.0119536	0.074456
Q9ER72	Cysteine--tRNA ligase, cytoplasmic OS=Mus musculus OX=10090 GN=Cars1 PE=1 SV=2	0	22	104.3	99.1	101	96.4	103.2	98.6	102.833	98.0333	0.953323	0.0197589	0.0975894
Q9WUD1	E3 ubiquitin-protein ligase CHIP OS=Mus musculus OX=10090 GN=Stub1 PE=1 SV=1	0	13	96.9	96.4	105.1	102.3	101.4	96.8	101.133	98.5	0.973962	0.435297	0.627064
Q9ERU9	E3 SUMO-protein ligase RanBP2 OS=Mus musculus OX=10090 GN=Ranbp2 PE=1 SV=2	0	73	101.5	99	98.3	100.1	102.8	98.2	100.867	99.1	0.982485	0.288895	0.494949
Q99NH0	Ankyrin repeat domain-containing protein 17 OS=Mus musculus OX=10090 GN=Ankrd17 PE=1 SV=2	0	22	102.5	99.9	98.8	101.4	101.8	97.2	101.033	99.5	0.984823	0.411166	0.607849
P62267	Small ribosomal subunit protein uS12 OS=Mus musculus OX=10090 GN=Rps23 PE=1 SV=3	0	6	103.5	103.2	99.6	102.3	103.7	99.1	102.267	101.533	0.992829	0.708285	0.82459
P01899	H-2 class I histocompatibility antigen, D-B alpha chain OS=Mus musculus OX=10090 GN=H2-D1 PE=1 SV=2	0	10	99.4	102.5	96.8	100.3	100.6	96.1	98.9333	99.6333	1.00708	0.764917	0.855251
Q8CH72	E3 ubiquitin-protein ligase TRIM32 OS=Mus musculus OX=10090 GN=Trim32 PE=1 SV=2	0	8	96.3	100.9	97.2	101.3	103.1	98.5	98.8667	100.233	1.01382	0.585109	0.736955
Q9CWW7	CXXC-type zinc finger protein 1 OS=Mus musculus OX=10090 GN=Cxxc1 PE=1 SV=1	0	5	89.9	95	93.5	99.1	100.6	96.1	94.6667	96.7333	1.02183	0.573273	0.728909
Q62172	RalA-binding protein 1 OS=Mus musculus OX=10090 GN=Ralbp1 PE=1 SV=4	0	7	99.2	99.5	95.7	102	100.4	95.9	98.4333	99.1333	1.00711	0.772541	0.860468
Q9CQE5	Regulator of G-protein signaling 10 OS=Mus musculus OX=10090 GN=Rgs10 PE=1 SV=1	0	4	103.5	88.7	92.8	99.2	98.8	94.3	98.3667	94.0667	0.956286	0.377343	0.580252
Q9CVD2	Ataxin-3 OS=Mus musculus OX=10090 GN=Atxn3 PE=1 SV=2	0	6	92.8	101.7	88.3	95.4	104	99.3	95.0333	98.8	1.03964	0.494438	0.671989
Q9D0D5	General transcription factor IIE subunit 1 OS=Mus musculus OX=10090 GN=Gtf2e1 PE=1 SV=1	0	10	101.6	96	91	99.1	102.8	98.1	98.4667	97.7333	0.992552	0.85854	0.91692
P14733	Lamin-B1 OS=Mus musculus OX=10090 GN=Lmnb1 PE=1 SV=3	0	41	98.2	99	101.5	97.5	102.9	98.4	100.867	98.3	0.974554	0.15354	0.337046
Q8K124	Pleckstrin homology domain-containing family O member 2 OS=Mus musculus OX=10090 GN=Plekho2 PE=1 SV=1	0	12	106	96.4	102.4	100	104.7	100.1	104.367	98.8333	0.946982	0.0263182	0.116701
Q60996	Serine/threonine-protein phosphatase 2A 56 kDa regulatory subunit gamma isoform OS=Mus musculus OX=10090 GN=Ppp2r5c PE=1 SV=2	0	9	100.6	100.9	97.2	95.6	103	98.5	100.267	98.3333	0.980718	0.443433	0.63261
O54984	ATPase GET3 OS=Mus musculus OX=10090 GN=Get3 PE=1 SV=2	0	6	96	101	98.9	97.7	100.4	96.1	98.4333	98.2667	0.998307	0.93554	0.963078
P70268	Serine/threonine-protein kinase N1 OS=Mus musculus OX=10090 GN=Pkn1 PE=1 SV=3	0	8	112.4	93.4	95.9	95.6	100	95.6	102.767	94.8667	0.923127	0.190235	0.384848
O89079	Coatomer subunit epsilon OS=Mus musculus OX=10090 GN=Cope PE=1 SV=3	0	10	110.6	95.9	98.9	98.8	99.8	95.5	103.1	96.7333	0.938248	0.177928	0.369191
Q9Z0H8	CAP-Gly domain-containing linker protein 2 OS=Mus musculus OX=10090 GN=Clip2 PE=1 SV=2	0	3	98.9	91.3	98	98.5	100.3	95.9	99.0667	95.2333	0.961306	0.157672	0.341899
Q8K394	Inactive phospholipase C-like protein 2 OS=Mus musculus OX=10090 GN=Plcl2 PE=1 SV=2	0	6	93.7	94	99.4	100.1	101.9	97.4	98.3333	97.1667	0.988136	0.717205	0.829479
P28574	Protein max OS=Mus musculus OX=10090 GN=Max PE=1 SV=2	0	8	100.5	101.9	77.3	81.5	102.7	98.2	93.5	93.8667	1.00392	0.973219	0.98356
Q921N6	Probable ATP-dependent RNA helicase DDX27 OS=Mus musculus OX=10090 GN=Ddx27 PE=1 SV=3	0	29	96.5	101.5	95	101.3	103	98.5	98.1667	100.433	1.02309	0.438852	0.628653
P70336	Rho-associated protein kinase 2 OS=Mus musculus OX=10090 GN=Rock2 PE=1 SV=1	0	21	96.7	98.5	93.1	100.4	103.1	98.6	97.6333	99.1667	1.01571	0.634954	0.774377
E9Q8D0	DnaJ homolog subfamily C member 21 OS=Mus musculus OX=10090 GN=Dnajc21 PE=1 SV=1	0	8	106.3	97.7	112.2	95.4	101	96.6	106.5	96.5667	0.906729	0.0396242	0.147945
Q9ES97	Reticulon-3 OS=Mus musculus OX=10090 GN=Rtn3 PE=1 SV=2	0	3	110.2	97.5	107.6	97.4	102.5	98.1	106.767	97.6667	0.914767	0.0160606	0.0866993
P11152	Lipoprotein lipase OS=Mus musculus OX=10090 GN=Lpl PE=1 SV=3	0	7	99.5	101.2	103.6	95.8	103.9	99.5	102.333	98.8333	0.965798	0.176385	0.366962
Q8R0S1	Cyclic AMP-dependent transcription factor ATF-7 OS=Mus musculus OX=10090 GN=Atf7 PE=1 SV=1	0	5	104.9	98.4	112.8	104.7	104.1	99.6	107.267	100.9	0.940646	0.132893	0.311907
Q62077	1-phosphatidylinositol 4,5-bisphosphate phosphodiesterase gamma-1 OS=Mus musculus OX=10090 GN=Plcg1 PE=1 SV=2	0	6	93.8	101.3	97.8	90.9	100.5	96.2	97.3667	96.1333	0.987333	0.747683	0.844945
P80316	T-complex protein 1 subunit epsilon OS=Mus musculus OX=10090 GN=Cct5 PE=1 SV=1	0	33	97.9	100.3	104	99.1	104.1	99.6	102	99.6667	0.977124	0.324642	0.531181
Q3V1V3	ESF1 homolog OS=Mus musculus OX=10090 GN=Esf1 PE=1 SV=1	0	20	106.6	100.8	103.8	100	102.5	98	104.3	99.6	0.954938	0.0328878	0.131594
Q5PSV9	Mediator of DNA damage checkpoint protein 1 OS=Mus musculus OX=10090 GN=Mdc1 PE=1 SV=1	0	16	98.1	92.9	99.9	97.3	100	95.7	99.3333	95.3	0.959396	0.0474532	0.163968
Q6ZWN5	Small ribosomal subunit protein uS4 OS=Mus musculus OX=10090 GN=Rps9 PE=1 SV=3	0	17	106.2	97.5	99.6	97.3	101.7	97.3	102.5	97.3667	0.949919	0.0578659	0.185666
Q05D44	Eukaryotic translation initiation factor 5B OS=Mus musculus OX=10090 GN=Eif5b PE=1 SV=2	0	42	97.3	100.6	99.3	98	103.9	99.4	100.167	99.3333	0.991681	0.710903	0.825763
Q8VDM4	26S proteasome non-ATPase regulatory subunit 2 OS=Mus musculus OX=10090 GN=Psmd2 PE=1 SV=1	0	35	99.9	100.5	99.5	98.6	103	98.6	100.8	99.2333	0.984458	0.286359	0.491979
Q3B7Z2	Oxysterol-binding protein 1 OS=Mus musculus OX=10090 GN=Osbp PE=1 SV=3	0	11	95.7	99.6	97.8	98	99.9	95.6	97.8	97.7333	0.999318	0.970241	0.982373
Q8R2Q4	Ribosome-releasing factor 2, mitochondrial OS=Mus musculus OX=10090 GN=Gfm2 PE=1 SV=2	0	7	100.6	93	93.3	96.9	100.9	96.5	98.2667	95.4667	0.971506	0.370281	0.574851
Q3UHJ0	AP2-associated protein kinase 1 OS=Mus musculus OX=10090 GN=Aak1 PE=1 SV=2	0	10	98.1	100.5	95.7	100.9	97.4	93.2	97.0667	98.2	1.01168	0.685643	0.810117
Q62087	Serum paraoxonase/lactonase 3 OS=Mus musculus OX=10090 GN=Pon3 PE=1 SV=2	0	5	93.9	106.3	90.6	104.1	105.9	101.4	96.8	103.933	1.07369	0.216063	0.416818
Q62418	Drebrin-like protein OS=Mus musculus OX=10090 GN=Dbnl PE=1 SV=2	0	14	112.4	92.9	105.5	96.8	101.4	97.1	106.433	95.6	0.898215	0.0358591	0.13862
P62748	Hippocalcin-like protein 1 OS=Mus musculus OX=10090 GN=Hpcal1 PE=1 SV=2	0	8	100.8	103.4	101.3	93.4	100.7	96.5	100.933	97.7667	0.968626	0.345139	0.552228
P58681	Toll-like receptor 7 OS=Mus musculus OX=10090 GN=Tlr7 PE=1 SV=1	0	14	140.7	88.7	104.6	98.8	102.4	98.1	115.9	95.2	0.821398	0.182119	0.375843
Q99LD9	Translation initiation factor eIF-2B subunit beta OS=Mus musculus OX=10090 GN=Eif2b2 PE=1 SV=1	0	8	138.6	86.9	100.6	95.1	100.9	96.7	113.367	92.9	0.819465	0.189893	0.384848
Q8BPM0	Disheveled-associated activator of morphogenesis 1 OS=Mus musculus OX=10090 GN=Daam1 PE=1 SV=4	0	4	93	99.6	100.8	95.8	99	94.8	97.6	96.7333	0.99112	0.770366	0.858535
Q8CH25	SAFB-like transcription modulator OS=Mus musculus OX=10090 GN=Sltm PE=1 SV=1	0	23	109.7	99.5	110.6	105.6	103.6	99.2	107.967	101.433	0.939487	0.0973179	0.253554
Q923A2	Protein Spindly OS=Mus musculus OX=10090 GN=Spdl1 PE=1 SV=2	0	10	103.9	98.4	105.2	101.1	103.8	99.4	104.3	99.6333	0.955257	0.00679334	0.0551533
Q64378	Peptidyl-prolyl cis-trans isomerase FKBP5 OS=Mus musculus OX=10090 GN=Fkbp5 PE=1 SV=1	0	15	99.3	102.7	100.6	99.9	101.1	96.8	100.333	99.8	0.994684	0.780145	0.865047
P51863	V-type proton ATPase subunit d 1 OS=Mus musculus OX=10090 GN=Atp6v0d1 PE=1 SV=2	0	9	97	99.9	99.8	100.6	96.6	92.5	97.8	97.6667	0.998637	0.964045	0.978362
O55142	Large ribosomal subunit protein eL33 OS=Mus musculus OX=10090 GN=Rpl35a PE=1 SV=2	0	9	94	100.9	114	100.2	106.3	101.9	104.767	101	0.964047	0.554397	0.715553
Q9CZX8	Small ribosomal subunit protein eS19 OS=Mus musculus OX=10090 GN=Rps19 PE=1 SV=3	0	12	99.2	100.7	113	102.7	105.7	101.4	105.967	101.6	0.958792	0.339386	0.547036
Q5XJY5	Coatomer subunit delta OS=Mus musculus OX=10090 GN=Arcn1 PE=1 SV=2	0	25	97.2	100.4	105	96.5	101.8	97.6	101.333	98.1667	0.96875	0.281178	0.486379
Q8BX17	Gem-associated protein 5 OS=Mus musculus OX=10090 GN=Gemin5 PE=1 SV=2	0	33	98.5	100.6	99.4	99.5	105.6	101.2	101.167	100.433	0.992751	0.764494	0.855089
Q99KR3	Endoribonuclease LACTB2 OS=Mus musculus OX=10090 GN=Lactb2 PE=1 SV=1	0	9	99	96.4	97.8	99.4	107.4	103	101.4	99.6	0.982249	0.640817	0.779057
Q9Z2Q2	Lysine-rich nucleolar protein 1 OS=Mus musculus OX=10090 GN=Knop1 PE=1 SV=2	0	8	98.5	97	98	100.3	102	97.9	99.5	98.4	0.988945	0.529048	0.699255
Q8K2T8	RNA polymerase II-associated factor 1 homolog OS=Mus musculus OX=10090 GN=Paf1 PE=1 SV=1	0	14	92.8	99.2	95.3	97.8	101.6	97.5	96.5667	98.1667	1.01657	0.581294	0.734584
Q01237	3-hydroxy-3-methylglutaryl-coenzyme A reductase OS=Mus musculus OX=10090 GN=Hmgcr PE=1 SV=3	0	3	91.2	105.3	112.6	94.1	100.3	96.2	101.367	98.5333	0.972049	0.709837	0.824837
Q80UG5	Septin-9 OS=Mus musculus OX=10090 GN=Septin9 PE=1 SV=1	0	10	111.8	99.6	107.2	96.4	103.6	99.5	107.533	98.5	0.915995	0.0253302	0.113857
O55029	Coatomer subunit beta' OS=Mus musculus OX=10090 GN=Copb2 PE=1 SV=2	0	26	98.6	99.5	107.2	98.6	103.6	99.4	103.133	99.1667	0.961538	0.189147	0.384273
Q9JM76	Actin-related protein 2/3 complex subunit 3 OS=Mus musculus OX=10090 GN=Arpc3 PE=1 SV=3	0	6	106.2	95.7	105.6	100.1	104.5	100.3	105.433	98.7	0.936137	0.0130787	0.0779098
Q03141	MAP/microtubule affinity-regulating kinase 3 OS=Mus musculus OX=10090 GN=Mark3 PE=1 SV=2	0	6	98.8	98.2	100.2	96.3	99.1	95.1	99.3667	96.5333	0.971486	0.0468842	0.163055
Q8BFW7	Lipoma-preferred partner homolog OS=Mus musculus OX=10090 GN=Lpp PE=1 SV=1	0	4	100.6	94.1	98.9	96.4	105.2	101	101.567	97.1667	0.956679	0.186986	0.381888
Q9CRC8	Leucine-rich repeat-containing protein 40 OS=Mus musculus OX=10090 GN=Lrrc40 PE=1 SV=2	0	15	95.1	100.6	98.7	97.5	100	96	97.9333	98.0333	1.00102	0.962436	0.978334
Q6P1H6	Ankyrin repeat and LEM domain-containing protein 2 OS=Mus musculus OX=10090 GN=Ankle2 PE=1 SV=2	0	9	98.2	98.6	98.4	97.3	106.6	102.4	101.067	99.4333	0.983839	0.632726	0.772272
Q7TQ95	Endoplasmic reticulum junction formation protein lunapark OS=Mus musculus OX=10090 GN=Lnpk PE=1 SV=1	0	8	102.3	98.2	100.6	101.2	99.1	95.1	100.667	98.1667	0.975166	0.277146	0.482613
Q5SXY1	Cytospin-B OS=Mus musculus OX=10090 GN=Specc1 PE=1 SV=2	0	24	103.4	102.8	100.7	101.8	103.5	99.3	102.533	101.3	0.987971	0.42421	0.617884
P41230	Lysine-specific demethylase 5C OS=Mus musculus OX=10090 GN=Kdm5c PE=1 SV=4	0	11	95.5	98.5	94.8	100.5	97.4	93.5	95.9	97.5	1.01668	0.511287	0.684013
P28063	Proteasome subunit beta type-8 OS=Mus musculus OX=10090 GN=Psmb8 PE=1 SV=2	0	8	97.6	101.9	123.3	98.8	104.6	100.6	108.5	100.433	0.925653	0.355242	0.561647
Q99KC8	von Willebrand factor A domain-containing protein 5A OS=Mus musculus OX=10090 GN=Vwa5a PE=1 SV=2	0	18	109.2	92.7	105.5	95	100.6	96.6	105.1	94.7667	0.901681	0.0194842	0.0969824
Q8K4Q8	Collectin-12 OS=Mus musculus OX=10090 GN=Colec12 PE=1 SV=1	0	10	94.7	95.4	101.2	91.5	97	93.3	97.6333	93.4	0.95664	0.12813	0.304445
Q921E6	Polycomb protein EED OS=Mus musculus OX=10090 GN=Eed PE=1 SV=1	0	8	96	97.2	101.2	98.5	104.8	100.8	100.667	98.8333	0.981788	0.543231	0.710099
Q9EQK5	Major vault protein OS=Mus musculus OX=10090 GN=Mvp PE=1 SV=4	0	23	102.3	98.1	100.5	98.9	102.2	98.3	101.667	98.4333	0.968197	0.0068887	0.0554883
Q8K2D3	Enhancer of mRNA-decapping protein 3 OS=Mus musculus OX=10090 GN=Edc3 PE=1 SV=1	0	5	136.9	104.6	100.4	100.1	105	100.9	114.1	101.867	0.892784	0.349634	0.555981
Q8CDN6	Thioredoxin-like protein 1 OS=Mus musculus OX=10090 GN=Txnl1 PE=1 SV=3	0	14	97.7	98.7	98.8	98.7	103.4	99.4	99.9667	98.9333	0.989663	0.588929	0.740857
Q8JZM7	Parafibromin OS=Mus musculus OX=10090 GN=Cdc73 PE=1 SV=1	0	16	96.6	98.2	97.9	98.2	100.2	96.3	98.2333	97.5667	0.993213	0.616144	0.762008
Q9CX97	WD repeat-containing protein 55 OS=Mus musculus OX=10090 GN=Wdr55 PE=1 SV=2	0	6	94.7	99.4	97	98.6	103.7	99.7	98.4667	99.2333	1.00779	0.791992	0.872836
Q9DB05	Alpha-soluble NSF attachment protein OS=Mus musculus OX=10090 GN=Napa PE=1 SV=1	0	16	98.3	98.1	95.1	98.6	101.6	97.6	98.3333	98.1	0.997627	0.908113	0.945802
Q8BK72	Small ribosomal subunit protein mS27 OS=Mus musculus OX=10090 GN=Mrps27 PE=1 SV=2	0	11	94.8	101.4	95.8	100.1	98.8	94.9	96.4667	98.8	1.02419	0.371655	0.575306
Q8R322	mRNA export factor GLE1 OS=Mus musculus OX=10090 GN=Gle1 PE=1 SV=2	0	5	86	110.3	95.5	100.6	100	96.1	93.8333	102.333	1.09059	0.221862	0.424546
Q91YJ3	Thymocyte nuclear protein 1 OS=Mus musculus OX=10090 GN=Thyn1 PE=1 SV=1	0	8	105.4	105.5	92.4	98.8	99.8	95.9	99.2	100.067	1.00874	0.863174	0.919027
A2A432	Cullin-4B OS=Mus musculus OX=10090 GN=Cul4b PE=1 SV=1	0	21	96.6	101.7	94.2	102.3	103.3	99.3	98.0333	101.1	1.03128	0.345935	0.552669
Q9D2G2	Dihydrolipoyllysine-residue succinyltransferase component of 2-oxoglutarate dehydrogenase complex, mitochondrial OS=Mus musculus OX=10090 GN=Dlst PE=1 SV=1	0	13	92.3	101.4	90.8	99.7	102.9	98.9	95.3333	100	1.04895	0.295259	0.50194
P46978	Dolichyl-diphosphooligosaccharide--protein glycosyltransferase subunit STT3A OS=Mus musculus OX=10090 GN=Stt3a PE=1 SV=1	0	11	98.9	98.1	119.7	94.5	99.9	96.1	106.167	96.2333	0.906436	0.220764	0.423499
Q8BK64	Activator of 90 kDa heat shock protein ATPase homolog 1 OS=Mus musculus OX=10090 GN=Ahsa1 PE=1 SV=2	0	19	101.6	98.4	118.5	96.5	103.6	99.6	107.9	98.1667	0.909793	0.146226	0.328183
Q8R5L3	Vam6/Vps39-like protein OS=Mus musculus OX=10090 GN=Vps39 PE=1 SV=1	0	11	99.2	99.2	109.5	99.5	99.1	95.4	102.6	98.0333	0.955491	0.283982	0.489258
Q3UQ44	Ras GTPase-activating-like protein IQGAP2 OS=Mus musculus OX=10090 GN=Iqgap2 PE=1 SV=2	0	18	111.3	94.3	107.8	98.8	104	100	107.7	97.7	0.907149	0.0215253	0.102687
Q9D8S4	Oligoribonuclease, mitochondrial OS=Mus musculus OX=10090 GN=Rexo2 PE=1 SV=2	0	6	100.8	85.8	101.7	95.6	105.2	101.1	102.567	94.1667	0.918102	0.146551	0.328671
Q09143	High affinity cationic amino acid transporter 1 OS=Mus musculus OX=10090 GN=Slc7a1 PE=1 SV=1	0	3	102.2	97.1	103.7	103.4	107.9	103.8	104.6	101.433	0.969726	0.315204	0.522693
P97822	Acidic leucine-rich nuclear phosphoprotein 32 family member E OS=Mus musculus OX=10090 GN=Anp32e PE=1 SV=2	0	4	104.3	94.9	99	99	98.6	94.9	100.633	96.2667	0.956608	0.129165	0.305528
Q76MZ3	Serine/threonine-protein phosphatase 2A 65 kDa regulatory subunit A alpha isoform OS=Mus musculus OX=10090 GN=Ppp2r1a PE=1 SV=3	0	16	105.8	100.8	108.3	94.5	102.8	99	105.633	98.1	0.928684	0.0374447	0.142068
P97390	Vacuolar protein sorting-associated protein 45 OS=Mus musculus OX=10090 GN=Vps45 PE=1 SV=1	0	4	101.6	98.9	102.7	89.9	99.4	95.7	101.233	94.8333	0.93678	0.0847804	0.233336
P61205	ADP-ribosylation factor 3 OS=Mus musculus OX=10090 GN=Arf3 PE=2 SV=2	0	5	101.3	97.1	109.7	96.6	102.1	98.3	104.367	97.3333	0.932609	0.0611845	0.190166
P23249	Putative helicase MOV-10 OS=Mus musculus OX=10090 GN=Mov10 PE=1 SV=2	0	22	109	96	109.7	101.8	103.1	99.3	107.267	99.0333	0.923244	0.0373691	0.141956
P29341	Polyadenylate-binding protein 1 OS=Mus musculus OX=10090 GN=Pabpc1 PE=1 SV=2	0	34	100.9	100.6	107.8	100.5	103.7	99.9	104.133	100.333	0.963508	0.132453	0.311444
Q9JII6	Aldo-keto reductase family 1 member A1 OS=Mus musculus OX=10090 GN=Akr1a1 PE=1 SV=3	0	17	102.4	100.1	105.8	101.9	103.7	99.9	103.967	100.633	0.967938	0.0472574	0.163602
Q80U72	Protein scribble homolog OS=Mus musculus OX=10090 GN=Scrib PE=1 SV=2	0	17	86.3	103.1	102.9	100.3	103.8	100	97.6667	101.133	1.03549	0.580621	0.734308
P56394	Cytochrome c oxidase copper chaperone OS=Mus musculus OX=10090 GN=Cox17 PE=1 SV=2	0	3	96.3	97.1	97.2	95	99.5	95.9	97.6667	96	0.982935	0.214384	0.41513
P51125	Calpastatin OS=Mus musculus OX=10090 GN=Cast PE=1 SV=2	0	14	98.3	105.3	102.2	100	103.3	99.4	101.267	101.567	1.00296	0.906998	0.945084
Q8JZR0	Long-chain-fatty-acid--CoA ligase 5 OS=Mus musculus OX=10090 GN=Acsl5 PE=1 SV=1	0	10	100.2	100.8	101.4	99.7	100.8	97	100.8	99.1667	0.983796	0.238806	0.442654
P07742	Ribonucleoside-diphosphate reductase large subunit OS=Mus musculus OX=10090 GN=Rrm1 PE=1 SV=2	0	19	94.2	100.9	99.9	99.9	105.6	101.6	99.9	100.8	1.00901	0.800188	0.87962
P97855	Ras GTPase-activating protein-binding protein 1 OS=Mus musculus OX=10090 GN=G3bp1 PE=1 SV=1	0	14	98	99.7	97.1	98.5	104.6	100.7	99.9	99.6333	0.997331	0.918514	0.951741
A0A338P6K9	Glutamine and serine-rich protein 1 OS=Mus musculus OX=10090 GN=Qser1 PE=2 SV=1	0	6	98.1	96.7	96	97.6	105.2	101.4	99.7667	98.5667	0.987972	0.721277	0.831536
Q91YJ2	Sorting nexin-4 OS=Mus musculus OX=10090 GN=Snx4 PE=1 SV=1	0	7	99.4	100.6	96.9	101	100.8	97.1	99.0333	99.5667	1.00539	0.767295	0.856353
Q61749	Translation initiation factor eIF-2B subunit delta OS=Mus musculus OX=10090 GN=Eif2b4 PE=1 SV=2	0	11	102.8	97.9	94.9	100.6	100.1	96.4	99.2667	98.3	0.990262	0.73123	0.837364
Q9WU62	Inner centromere protein OS=Mus musculus OX=10090 GN=Incenp PE=1 SV=2	0	11	94.1	101.9	94.8	100.7	104.4	100.5	97.7667	101.033	1.03341	0.3849	0.586274
O88342	WD repeat-containing protein 1 OS=Mus musculus OX=10090 GN=Wdr1 PE=1 SV=3	0	23	105.3	100.5	112.3	86.7	104.4	100.6	107.333	95.9333	0.893789	0.0955997	0.251204
Q99KN2	Probable cytosolic iron-sulfur protein assembly protein CIAO1 OS=Mus musculus OX=10090 GN=Ciao1 PE=1 SV=1	0	4	101.9	98.7	122.2	105.4	102.7	98.9	108.933	101	0.927173	0.319955	0.527317
Q6Y5D8	Rho GTPase-activating protein 10 OS=Mus musculus OX=10090 GN=Arhgap10 PE=1 SV=2	0	13	101.6	99.9	101.5	99.2	105.2	101.4	102.767	100.167	0.9747	0.132493	0.311444
E9Q912	Rap1 GTPase-GDP dissociation stimulator 1 OS=Mus musculus OX=10090 GN=Rap1gds1 PE=2 SV=1	0	18	102.3	98	101.3	99.5	102.3	98.6	101.967	98.7	0.967963	0.00399581	0.0401801
P58252	Elongation factor 2 OS=Mus musculus OX=10090 GN=Eef2 PE=1 SV=2	0	46	101.1	100.6	103.8	102.1	104.1	100.3	103	101	0.980583	0.144427	0.325808
Q9Z1T1	AP-3 complex subunit beta-1 OS=Mus musculus OX=10090 GN=Ap3b1 PE=1 SV=2	0	21	101.1	98	98.6	98.2	100.7	97.1	100.133	97.7667	0.976365	0.0489216	0.166857
Q3TZZ7	Extended synaptotagmin-2 OS=Mus musculus OX=10090 GN=Esyt2 PE=1 SV=1	0	12	100.3	99.8	97.2	96.9	98.1	94.6	98.5333	97.1	0.985453	0.46203	0.646506
Q8BYA0	Tubulin-specific chaperone D OS=Mus musculus OX=10090 GN=Tbcd PE=1 SV=1	0	12	100.3	98.3	98.9	98.9	101.6	97.9	100.267	98.3667	0.981051	0.0844453	0.23283
Q9CZ30	Obg-like ATPase 1 OS=Mus musculus OX=10090 GN=Ola1 PE=1 SV=1	0	18	101	99.9	96.7	100.8	100.9	97.2	99.5333	99.3	0.997656	0.902179	0.942557
O70305	Ataxin-2 OS=Mus musculus OX=10090 GN=Atxn2 PE=1 SV=1	0	14	91.2	105.1	92.4	101.9	106.4	102.5	96.6667	103.167	1.06724	0.261578	0.465321
Q9WTK5	Nuclear factor NF-kappa-B p100 subunit OS=Mus musculus OX=10090 GN=Nfkb2 PE=1 SV=1	0	11	106.3	97.2	89.2	101.8	106	102.2	100.5	100.4	0.999005	0.987233	0.992069
P01901	H-2 class I histocompatibility antigen, K-B alpha chain OS=Mus musculus OX=10090 GN=H2-K1 PE=1 SV=1	0	6	96.9	98.7	109.2	100.8	101.7	98.2	102.6	99.2333	0.967186	0.410479	0.607524
Q8BHJ9	Pre-mRNA-splicing factor SLU7 OS=Mus musculus OX=10090 GN=Slu7 PE=1 SV=1	0	10	106.7	97.9	107.5	99.5	103.1	99.4	105.767	98.9333	0.935392	0.00919402	0.0641496
P19096	Fatty acid synthase OS=Mus musculus OX=10090 GN=Fasn PE=1 SV=2	0	82	102.3	97.9	106.1	98.4	101.4	97.9	103.267	98.0667	0.949645	0.0230348	0.106905
Q8R1B4	Eukaryotic translation initiation factor 3 subunit C OS=Mus musculus OX=10090 GN=Eif3c PE=1 SV=1	0	29	102	98.5	104.9	99.8	101.2	97.6	102.7	98.6333	0.960402	0.0346526	0.135656
Q8BNV1	tRNA (uracil-5-)-methyltransferase homolog A OS=Mus musculus OX=10090 GN=Trmt2a PE=1 SV=2	0	16	96.1	98.2	102.7	99.1	101.4	97.8	100.067	98.3667	0.983011	0.454551	0.642756
Q9R0N0	Galactokinase OS=Mus musculus OX=10090 GN=Galk1 PE=1 SV=2	0	15	106.3	95.3	101.7	99.9	100.9	97.3	102.967	97.5	0.946908	0.0634657	0.194308
Q922J9	Fatty acyl-CoA reductase 1 OS=Mus musculus OX=10090 GN=Far1 PE=1 SV=1	0	9	101.4	96.9	99.4	97.7	102.3	98.7	101.033	97.7667	0.967667	0.0311504	0.12797
Q5SSL4	Active breakpoint cluster region-related protein OS=Mus musculus OX=10090 GN=Abr PE=1 SV=1	0	15	104.5	96.3	99.8	98.3	101.2	97.6	101.833	97.4	0.956465	0.0426778	0.154676
P97461	Small ribosomal subunit protein uS7 OS=Mus musculus OX=10090 GN=Rps5 PE=1 SV=4	0	12	101.5	104.6	101.3	101.6	100.3	96.7	101.033	100.967	0.99934	0.978564	0.986901
Q3TFQ1	SPRY domain-containing protein 7 OS=Mus musculus OX=10090 GN=Spryd7 PE=1 SV=2	0	6	102.4	96.3	96.3	102.7	100.8	97.3	99.8333	98.7667	0.989316	0.712877	0.826497
P62774	Myotrophin OS=Mus musculus OX=10090 GN=Mtpn PE=1 SV=2	0	4	120.8	96	86.2	94.7	101.6	98	102.867	96.2333	0.935515	0.545459	0.710099
Q3U0V2	Tumor necrosis factor receptor type 1-associated DEATH domain protein OS=Mus musculus OX=10090 GN=Tradd PE=1 SV=1	0	5	99.2	96.2	88.2	98.5	97.8	94.4	95.0667	96.3667	1.01367	0.740046	0.841508
P47226	Testin OS=Mus musculus OX=10090 GN=Tes PE=1 SV=1	0	10	104.5	103.7	112.4	97	103.1	99.5	106.667	100.067	0.938125	0.131841	0.310863
Q9R111	Guanine deaminase OS=Mus musculus OX=10090 GN=Gda PE=1 SV=1	0	5	108.3	88.7	103.3	92.9	100.1	96.6	103.9	92.7333	0.892525	0.0277312	0.119508
Q8R0H9	ADP-ribosylation factor-binding protein GGA1 OS=Mus musculus OX=10090 GN=Gga1 PE=1 SV=1	0	4	86.7	98.5	105	99.3	100.6	97.2	97.4333	98.3333	1.00924	0.879014	0.92882
P18242	Cathepsin D OS=Mus musculus OX=10090 GN=Ctsd PE=1 SV=1	0	10	106.6	92.9	101.7	98.8	100.4	97	102.9	96.2333	0.935212	0.0605042	0.189366
P70188	Kinesin-associated protein 3 OS=Mus musculus OX=10090 GN=Kifap3 PE=1 SV=1	0	4	89.8	100.7	89.3	87.8	103.1	99.6	94.0667	96.0333	1.02091	0.764079	0.854935
Q8R313	Exocyst complex component 6 OS=Mus musculus OX=10090 GN=Exoc6 PE=1 SV=2	0	6	98.6	88.6	98.8	101.6	98.5	95.2	98.6333	95.1333	0.964515	0.403936	0.602651
Q922V4	Pleiotropic regulator 1 OS=Mus musculus OX=10090 GN=Plrg1 PE=1 SV=1	0	13	98.9	101.9	97.4	102.2	101.7	98.2	99.3333	100.767	1.01443	0.470589	0.652547
Q8R3F5	Malonyl-CoA-acyl carrier protein transacylase, mitochondrial OS=Mus musculus OX=10090 GN=Mcat PE=1 SV=3	0	5	103.2	97.5	94.5	100.3	98.1	94.8	98.6	97.5333	0.989182	0.738626	0.840655
Q9WVQ5	Methylthioribulose-1-phosphate dehydratase OS=Mus musculus OX=10090 GN=Apip PE=1 SV=1	0	6	94.5	98.5	90.8	98.5	96.6	93.3	93.9667	96.7667	1.0298	0.31246	0.52026
Q8BH57	WD repeat-containing protein 48 OS=Mus musculus OX=10090 GN=Wdr48 PE=1 SV=1	0	9	101.7	99.4	84.6	98.2	101	97.6	95.7667	98.4	1.0275	0.663337	0.794731
Q9D883	Splicing factor U2AF 35 kDa subunit OS=Mus musculus OX=10090 GN=U2af1 PE=1 SV=4	0	5	95.9	100.5	87.2	105.2	103.4	99.9	95.5	101.867	1.06667	0.269553	0.474494
Q920A7	AFG3-like protein 1 OS=Mus musculus OX=10090 GN=Afg3l1 PE=1 SV=2	0	6	100.4	101.2	101.7	92.8	99	95.7	100.367	96.5667	0.962139	0.215315	0.415904
P10605	Cathepsin B OS=Mus musculus OX=10090 GN=Ctsb PE=1 SV=2	0	13	104	96.9	103.3	95.4	101.3	98	102.867	96.7667	0.9407	0.00526683	0.0476648
Q9JJ28	Protein flightless-1 homolog OS=Mus musculus OX=10090 GN=Flii PE=1 SV=1	0	25	104.1	98.7	101.3	99.8	103.3	99.9	102.9	99.4667	0.966634	0.0200582	0.098356
Q9D0C4	tRNA (guanine(37)-N1)-methyltransferase OS=Mus musculus OX=10090 GN=Trmt5 PE=1 SV=1	0	12	96.9	99.9	98.6	98.1	101.7	98.4	99.0667	98.8	0.997308	0.868527	0.922173
Q9JKV1	Proteasomal ubiquitin receptor ADRM1 OS=Mus musculus OX=10090 GN=Adrm1 PE=1 SV=2	0	9	113.4	102.3	100.1	99.7	102.7	99.4	105.4	100.467	0.953194	0.302567	0.511818
Q9CX56	26S proteasome non-ATPase regulatory subunit 8 OS=Mus musculus OX=10090 GN=Psmd8 PE=1 SV=2	0	10	97.1	101.1	100.1	99.7	100	96.7	99.0667	99.1667	1.00101	0.953983	0.974012
P11499	Heat shock protein HSP 90-beta OS=Mus musculus OX=10090 GN=Hsp90ab1 PE=1 SV=3	0	31	98.3	100.7	99.4	99.5	103.1	99.7	100.267	99.9667	0.997008	0.851092	0.912796
Q9CQL1	Protein mago nashi homolog 2 OS=Mus musculus OX=10090 GN=Magohb PE=2 SV=1	0	10	102.5	97.7	102.4	102.6	103	99.6	102.633	99.9667	0.974018	0.137358	0.3168
Q9R0X4	Acyl-coenzyme A thioesterase 9, mitochondrial OS=Mus musculus OX=10090 GN=Acot9 PE=1 SV=1	0	17	97.5	101.1	98.3	98.9	101.8	98.5	99.2	99.5	1.00302	0.855788	0.915635
Q8R060	Protein zwilch homolog OS=Mus musculus OX=10090 GN=Zwilch PE=1 SV=1	0	5	92.1	98.7	94.4	97.9	100.1	96.8	95.5333	97.8	1.02373	0.405642	0.602922
Q99L27	GMP reductase 2 OS=Mus musculus OX=10090 GN=Gmpr2 PE=1 SV=2	0	9	102.6	100.9	94.1	99.7	104.9	101.4	100.533	100.667	1.00133	0.969917	0.982368
Q9CPR7	Suppressor of IKBKE 1 OS=Mus musculus OX=10090 GN=Sike1 PE=1 SV=1	0	4	92.9	99.9	91.6	97.7	96.9	93.7	93.8	97.1	1.03518	0.243718	0.447941
Q9QUI0	Transforming protein RhoA OS=Mus musculus OX=10090 GN=Rhoa PE=1 SV=1	0	5	106.8	98.8	118.2	97.4	100.9	97.7	108.633	97.9667	0.90181	0.104426	0.264241
Q9QXG2	Rab proteins geranylgeranyltransferase component A 1 OS=Mus musculus OX=10090 GN=Chm PE=1 SV=1	0	7	100.1	100.2	109.4	95.7	101.5	98.3	103.667	98.0667	0.945981	0.152567	0.335802
Q9Z110	Delta-1-pyrroline-5-carboxylate synthase OS=Mus musculus OX=10090 GN=Aldh18a1 PE=1 SV=2	0	25	107.9	95.2	110.4	97.1	100.6	97.4	106.3	96.5667	0.908435	0.0321758	0.129951
Q9CXC3	Mitochondrial genome maintenance exonuclease 1 OS=Mus musculus OX=10090 GN=Mgme1 PE=2 SV=1	0	4	112.4	101	111.8	99	97.9	94.8	107.367	98.2667	0.915244	0.147516	0.330092
Q9WUL7	ADP-ribosylation factor-like protein 3 OS=Mus musculus OX=10090 GN=Arl3 PE=1 SV=1	0	7	93.4	98.5	105.2	93.8	97.3	94.2	98.6333	95.5	0.968233	0.454077	0.642685
O70251	Elongation factor 1-beta OS=Mus musculus OX=10090 GN=Eef1b PE=1 SV=5	0	10	101.2	101.1	105.1	101.1	105.4	102.1	103.9	101.433	0.976259	0.151359	0.334097
Q9D1J3	SAP domain-containing ribonucleoprotein OS=Mus musculus OX=10090 GN=Sarnp PE=1 SV=3	0	9	95.5	99	101.6	98.2	103.6	100.3	100.233	99.1667	0.989358	0.692923	0.812548
O08528	Hexokinase-2 OS=Mus musculus OX=10090 GN=Hk2 PE=1 SV=1	0	28	100.4	100.1	100.6	97.4	100.3	97.1	100.433	98.2	0.977763	0.0801442	0.224185
Q80WJ7	Protein LYRIC OS=Mus musculus OX=10090 GN=Mtdh PE=1 SV=1	0	18	103.8	99.6	102.9	99.9	105.1	101.7	103.933	100.4	0.966004	0.0181427	0.0930216
P34022	Ran-specific GTPase-activating protein OS=Mus musculus OX=10090 GN=Ranbp1 PE=1 SV=2	0	8	101.2	96.7	100.1	97.6	100.9	97.7	100.733	97.3333	0.966248	0.00174373	0.0264308
Q6PD03	Serine/threonine-protein phosphatase 2A 56 kDa regulatory subunit alpha isoform OS=Mus musculus OX=10090 GN=Ppp2r5a PE=1 SV=1	0	5	96.9	101.1	98.9	96.6	96.1	93	97.3	96.9	0.995889	0.880001	0.928975
P57776	Elongation factor 1-delta OS=Mus musculus OX=10090 GN=Eef1d PE=1 SV=3	0	16	109.7	99.7	99.8	99.4	104.7	101.3	104.733	100.133	0.956079	0.190075	0.384848
Q9JHJ0	Tropomodulin-3 OS=Mus musculus OX=10090 GN=Tmod3 PE=1 SV=1	0	15	97	104.2	100.3	100.8	103.3	100	100.2	101.667	1.01464	0.546459	0.710623
Q8CD15	Ribosomal oxygenase 2 OS=Mus musculus OX=10090 GN=Riox2 PE=1 SV=2	0	11	103.6	99.7	96.9	98.6	100.5	97.3	100.333	98.5333	0.98206	0.430821	0.622365
Q6GQT9	BOS complex subunit NOMO1 OS=Mus musculus OX=10090 GN=Nomo1 PE=1 SV=1	0	23	109.3	97.7	94.1	96.8	101.8	98.5	101.733	97.6667	0.960026	0.409159	0.606171
Q9Z1M8	Protein Red OS=Mus musculus OX=10090 GN=Ik PE=1 SV=2	0	12	102.4	100.5	100.4	103.6	103.9	100.7	102.233	101.6	0.993805	0.679744	0.806105
Q9DB27	Malignant T-cell-amplified sequence 1 OS=Mus musculus OX=10090 GN=Mcts1 PE=1 SV=1	0	3	104.2	91.6	91.1	98.2	101.8	98.5	99.0333	96.1	0.97038	0.559455	0.717867
Q7TSC1	Protein PRRC2A OS=Mus musculus OX=10090 GN=Prrc2a PE=1 SV=1	0	22	90.9	99.4	92.8	103.5	103.3	100	95.6667	100.967	1.0554	0.262001	0.465321
O35316	Sodium- and chloride-dependent taurine transporter OS=Mus musculus OX=10090 GN=Slc6a6 PE=1 SV=2	0	3	101.6	105.8	114.5	93.4	109.3	105.9	108.467	101.7	0.937615	0.292832	0.499747
Q9DBG5	Perilipin-3 OS=Mus musculus OX=10090 GN=Plin3 PE=1 SV=1	0	17	100.1	99.9	107.5	96.7	100.6	97.5	102.733	98.0333	0.95425	0.141895	0.322797
Q9EP69	Phosphatidylinositol-3-phosphatase SAC1 OS=Mus musculus OX=10090 GN=Sacm1l PE=1 SV=1	0	10	92.5	99.8	103.6	98.4	100.7	97.5	98.9333	98.5667	0.996294	0.919088	0.95188
Q99LR1	Lysophosphatidylserine lipase ABHD12 OS=Mus musculus OX=10090 GN=Abhd12 PE=1 SV=2	0	5	114.4	95.5	99.5	96.1	103.8	100.5	105.9	97.3667	0.919421	0.143594	0.324881
Q8BG07	5'-3' exonuclease PLD4 OS=Mus musculus OX=10090 GN=Pld4 PE=1 SV=1	0	4	94.9	99	99.6	96.8	100.2	97.1	98.2333	97.6333	0.993892	0.75713	0.850562
P0DP27	Calmodulin-2 OS=Mus musculus OX=10090 GN=Calm2 PE=1 SV=1	0	13	89.1	100.4	101.2	100	100.7	97.6	97	99.3333	1.02405	0.595232	0.744187
P26041	Moesin OS=Mus musculus OX=10090 GN=Msn PE=1 SV=3	0	33	100.4	100.7	102.2	101.1	103.5	100.3	102.033	100.7	0.986932	0.224122	0.427012
Q6A068	Cell division cycle 5-like protein OS=Mus musculus OX=10090 GN=Cdc5l PE=1 SV=2	0	30	96.4	99.6	97.8	100.3	103.9	100.6	99.3667	100.167	1.00805	0.747737	0.844945
Q9R1P3	Proteasome subunit beta type-2 OS=Mus musculus OX=10090 GN=Psmb2 PE=1 SV=1	0	7	100.8	100.1	93.8	98	100.8	97.7	98.4667	98.6	1.00135	0.959249	0.977082
Q61550	Double-strand-break repair protein rad21 homolog OS=Mus musculus OX=10090 GN=Rad21 PE=1 SV=3	0	13	98.7	102.5	96.6	101.1	101.6	98.5	98.9667	100.7	1.01751	0.405058	0.602922
P26450	Phosphatidylinositol 3-kinase regulatory subunit alpha OS=Mus musculus OX=10090 GN=Pik3r1 PE=1 SV=2	0	7	92.5	104.3	97.5	102.8	98.2	95.2	96.0667	100.767	1.04892	0.23212	0.434972
Q8BPG6	Inactive C-alpha-formylglycine-generating enzyme 2 OS=Mus musculus OX=10090 GN=Sumf2 PE=1 SV=2	0	5	102	98.3	95.1	100.9	100.3	97.2	99.1333	98.8	0.996638	0.893952	0.93785
Q8BVU5	ADP-ribose pyrophosphatase, mitochondrial OS=Mus musculus OX=10090 GN=Nudt9 PE=1 SV=1	0	5	96.6	100.1	96.9	102.9	101.2	98.1	98.2333	100.367	1.02172	0.353877	0.560481
Q9D0R8	Protein LSM12 OS=Mus musculus OX=10090 GN=Lsm12 PE=1 SV=1	0	3	112.6	96.4	92.9	102.3	106.9	103.6	104.133	100.767	0.96767	0.619128	0.763935
Q91V61	Sideroflexin-3 OS=Mus musculus OX=10090 GN=Sfxn3 PE=1 SV=1	0	6	91.7	100.2	89	102.5	94.7	91.8	91.8	98.1667	1.06935	0.155599	0.340041
B9EJR8	Dynein axonemal assembly factor 5 OS=Mus musculus OX=10090 GN=Dnaaf5 PE=1 SV=1	0	8	100	97.2	111.5	93	100.9	97.9	104.133	96.0333	0.922215	0.112654	0.277088
P19426	Negative elongation factor E OS=Mus musculus OX=10090 GN=Nelfe PE=1 SV=2	0	8	80.1	103.9	108.2	92.7	102.2	99.1	96.8333	98.5667	1.0179	0.858812	0.91692
P61161	Actin-related protein 2 OS=Mus musculus OX=10090 GN=Actr2 PE=1 SV=1	0	13	99.3	99.3	109.3	96.5	102.1	99	103.567	98.2667	0.948825	0.163329	0.349487
P37040	NADPH--cytochrome P450 reductase OS=Mus musculus OX=10090 GN=Por PE=1 SV=2	0	22	107.2	95.6	106.5	97.3	101.6	98.6	105.1	97.1667	0.924516	0.0156153	0.084891
Q09014	Neutrophil cytosol factor 1 OS=Mus musculus OX=10090 GN=Ncf1 PE=1 SV=3	0	13	96.4	100	105.4	98.1	103	99.9	101.6	99.3333	0.97769	0.457724	0.644879
Q8BRF7	Sec1 family domain-containing protein 1 OS=Mus musculus OX=10090 GN=Scfd1 PE=1 SV=1	0	12	101.6	96.3	100.2	96.8	100.4	97.3	100.733	96.8	0.960953	0.00168394	0.0259074
Q9ERA6	Tuftelin-interacting protein 11 OS=Mus musculus OX=10090 GN=Tfip11 PE=1 SV=1	0	14	101.1	98.8	102.2	99.2	105.2	102	102.833	100	0.972447	0.148503	0.330311
P08207	Protein S100-A10 OS=Mus musculus OX=10090 GN=S100a10 PE=1 SV=2	0	3	116.5	89.8	107	105.4	107.1	103.9	110.2	99.7	0.904719	0.148865	0.330489
Q921Q3	Chitobiosyldiphosphodolichol beta-mannosyltransferase OS=Mus musculus OX=10090 GN=Alg1 PE=1 SV=3	0	4	127.6	98.8	97.1	97.7	102.4	99.3	109.033	98.6	0.904311	0.330181	0.537157
P70460	Vasodilator-stimulated phosphoprotein OS=Mus musculus OX=10090 GN=Vasp PE=1 SV=4	0	14	100.3	101.5	98.3	98.8	106.4	103.2	101.667	101.167	0.995082	0.864683	0.91956
P63101	14-3-3 protein zeta/delta OS=Mus musculus OX=10090 GN=Ywhaz PE=1 SV=1	0	13	109.1	100.8	100.4	101	103.6	100.5	104.367	100.767	0.965506	0.230068	0.432713
Q8BLF1	Neutral cholesterol ester hydrolase 1 OS=Mus musculus OX=10090 GN=Nceh1 PE=1 SV=1	0	5	103.6	93.2	99.6	102.3	99.8	96.9	101	97.4667	0.965017	0.296464	0.503711
Q3TEA8	Heterochromatin protein 1-binding protein 3 OS=Mus musculus OX=10090 GN=Hp1bp3 PE=1 SV=1	0	11	94.4	99.3	90.4	95.3	98.9	95.9	94.5667	96.8333	1.02397	0.456565	0.644131
Q8BTS4	Nuclear pore complex protein Nup54 OS=Mus musculus OX=10090 GN=Nup54 PE=1 SV=1	0	13	96.4	98.9	95.4	102	100.3	97.3	97.3667	99.4	1.02088	0.374074	0.577659
O35344	Importin subunit alpha-4 OS=Mus musculus OX=10090 GN=Kpna3 PE=1 SV=1	0	9	99.6	100.4	136.8	91.4	106.8	103.6	114.4	98.4667	0.860723	0.2537	0.45766
Q9D710	Thioredoxin-related transmembrane protein 2 OS=Mus musculus OX=10090 GN=Tmx2 PE=1 SV=1	0	3	93.7	97.6	121.6	99.5	102.5	99.5	105.933	98.8667	0.933291	0.440441	0.63005
Q9DCG9	Multifunctional methyltransferase subunit TRM112-like protein OS=Mus musculus OX=10090 GN=Trmt112 PE=1 SV=1	0	3	102.2	94	99	92.9	103.5	100.5	101.567	95.8	0.943223	0.101539	0.25954
Q8C6G8	WD repeat-containing protein 26 OS=Mus musculus OX=10090 GN=Wdr26 PE=1 SV=3	0	8	100.1	101.7	105	99.4	99	96.1	101.367	99.0667	0.97731	0.402408	0.601949
Q69Z38	Inactive tyrosine-protein kinase PEAK1 OS=Mus musculus OX=10090 GN=Peak1 PE=1 SV=4	0	8	100	97.8	102.7	98.3	97.4	94.6	100.033	96.9	0.968677	0.177937	0.369191
Q8BPB0	MOB kinase activator 1B OS=Mus musculus OX=10090 GN=Mob1b PE=1 SV=3	0	3	94.1	100.6	101.8	97.8	101.9	98.9	99.2667	99.1	0.998321	0.953891	0.974012
Q9D1E6	Tubulin-folding cofactor B OS=Mus musculus OX=10090 GN=Tbcb PE=1 SV=2	0	10	106.6	94.9	101.4	97.8	100.5	97.7	102.833	96.8	0.941329	0.046937	0.163055
P06151	L-lactate dehydrogenase A chain OS=Mus musculus OX=10090 GN=Ldha PE=1 SV=3	0	24	101.2	98.5	102.2	99	102.8	99.8	102.067	99.1	0.970934	0.00783449	0.0587969
Q9JHU4	Cytoplasmic dynein 1 heavy chain 1 OS=Mus musculus OX=10090 GN=Dync1h1 PE=1 SV=2	0	169	104	98.3	101.4	98.9	101.7	98.7	102.367	98.6333	0.96353	0.0112939	0.0722242
Q8BU30	Isoleucine--tRNA ligase, cytoplasmic OS=Mus musculus OX=10090 GN=Iars1 PE=1 SV=2	0	40	98	99.3	101.9	99.4	101.1	98.3	100.333	99	0.986711	0.342814	0.549647
Q0GNC1	Inverted formin-2 OS=Mus musculus OX=10090 GN=Inf2 PE=1 SV=1	0	12	97.7	100.1	100.6	99.4	101.2	98.2	99.8333	99.2333	0.99399	0.647243	0.78351
Q9Z0G0	PDZ domain-containing protein GIPC1 OS=Mus musculus OX=10090 GN=Gipc1 PE=1 SV=1	0	7	101.2	100.2	96.1	96.2	98.5	95.7	98.6	97.3667	0.987492	0.579654	0.73399
Q8K4P0	pre-mRNA 3' end processing protein WDR33 OS=Mus musculus OX=10090 GN=Wdr33 PE=1 SV=1	0	11	97.8	99.6	98.4	100.3	103.4	100.4	99.8667	100.1	1.00234	0.902735	0.942557
Q9QXT0	Protein canopy homolog 2 OS=Mus musculus OX=10090 GN=Cnpy2 PE=1 SV=1	0	10	106.2	100.2	96.5	99	103.5	100.5	102.067	99.9	0.978772	0.500184	0.675029
P50518	V-type proton ATPase subunit E 1 OS=Mus musculus OX=10090 GN=Atp6v1e1 PE=1 SV=2	0	13	93.4	101.8	96	101.4	103.9	100.8	97.7667	101.333	1.03648	0.323547	0.530963
Q9DBY8	Nuclear valosin-containing protein-like OS=Mus musculus OX=10090 GN=Nvl PE=1 SV=1	0	25	94.4	100.8	95.2	100.9	101.3	98.3	96.9667	100	1.03128	0.264439	0.467901
Q505B7	Protein archease OS=Mus musculus OX=10090 GN=Zbtb8os PE=1 SV=2	0	3	98.3	100.2	94	100	100.5	97.6	97.6	99.2667	1.01708	0.468567	0.650623
Q8BK63	Casein kinase I isoform alpha OS=Mus musculus OX=10090 GN=Csnk1a1 PE=1 SV=2	0	5	93.9	100.9	92.7	100.4	98	95.1	94.8667	98.8	1.04146	0.18411	0.37868
Q8CIL4	Uncharacterized protein C1orf131 homolog OS=Mus musculus OX=10090 PE=1 SV=1	0	5	107.2	97.1	92.1	100	96.8	94	98.7	97.0333	0.983114	0.74521	0.843639
Q9D1K2	V-type proton ATPase subunit F OS=Mus musculus OX=10090 GN=Atp6v1f PE=1 SV=2	0	6	97.4	99.2	94	102.4	108.7	105.5	100.033	102.367	1.02333	0.652379	0.787232
Q80VJ2	Steroid receptor RNA activator 1 OS=Mus musculus OX=10090 GN=Sra1 PE=1 SV=4	0	7	97.3	100.6	108.6	99.1	103.6	100.7	103.167	100.133	0.970598	0.41129	0.607849
Q9CZX5	PIN2/TERF1-interacting telomerase inhibitor 1 OS=Mus musculus OX=10090 GN=Pinx1 PE=1 SV=2	0	4	112.1	97.9	102.6	97.2	100.1	97.3	104.933	97.4667	0.928844	0.111062	0.274048
P30999	Catenin delta-1 OS=Mus musculus OX=10090 GN=Ctnnd1 PE=1 SV=2	0	23	105.9	100.2	103.9	98.8	102.4	99.5	104.067	99.5	0.956118	0.0138701	0.0799217
Q3TPE9	Ankyrin repeat and MYND domain-containing protein 2 OS=Mus musculus OX=10090 GN=Ankmy2 PE=1 SV=1	0	3	98	93.5	101.7	96.9	101.3	98.5	100.333	96.3	0.959801	0.0989386	0.255612
P97300	Neuroplastin OS=Mus musculus OX=10090 GN=Nptn PE=1 SV=3	0	4	85.9	112.8	105.3	104	99.5	96.8	96.9	104.533	1.07878	0.359389	0.565247
P97820	Mitogen-activated protein kinase kinase kinase kinase 4 OS=Mus musculus OX=10090 GN=Map4k4 PE=1 SV=1	0	6	98.8	97.7	98.6	97.5	107.1	104.1	101.5	99.7667	0.982923	0.650146	0.785154
Q9EQJ0	Two pore calcium channel protein 1 OS=Mus musculus OX=10090 GN=Tpcn1 PE=1 SV=1	0	3	98.7	97.2	98.2	101.7	97.2	94.5	98.0333	97.8	0.99762	0.918645	0.951741
Q9JI13	Something about silencing protein 10 OS=Mus musculus OX=10090 GN=Utp3 PE=1 SV=1	0	10	94.7	102.6	96.7	102.2	101.7	98.9	97.7	101.233	1.03617	0.213241	0.41513
Q9DBN5	Lon protease homolog 2, peroxisomal OS=Mus musculus OX=10090 GN=Lonp2 PE=1 SV=1	0	4	87.6	96.3	102.6	90.9	99.8	97.1	96.6667	94.7667	0.980345	0.723238	0.832126
P62821	Ras-related protein Rab-1A OS=Mus musculus OX=10090 GN=Rab1A PE=1 SV=3	0	8	103.4	96.7	110.8	98.5	102.5	99.7	105.567	98.3	0.931165	0.0586096	0.186304
Q8BHG2	CXXC motif containing zinc binding protein OS=Mus musculus OX=10090 GN=Czib PE=1 SV=1	0	5	140.6	97.8	99.5	95.2	97.5	94.9	112.533	95.9667	0.852784	0.304451	0.512277
P62270	Small ribosomal subunit protein uS13 OS=Mus musculus OX=10090 GN=Rps18 PE=1 SV=3	0	12	99	100.5	102.2	98.8	102.2	99.4	101.133	99.5667	0.984509	0.253999	0.45766
Q8C7X2	ER membrane protein complex subunit 1 OS=Mus musculus OX=10090 GN=Emc1 PE=1 SV=1	0	10	98.4	101.8	100.6	98	99.4	96.7	99.4667	98.8333	0.993633	0.721736	0.83175
Q61656	Probable ATP-dependent RNA helicase DDX5 OS=Mus musculus OX=10090 GN=Ddx5 PE=1 SV=2	0	33	98.3	100.9	102.6	100.8	103.2	100.4	101.367	100.7	0.993423	0.689393	0.812122
P97379	Ras GTPase-activating protein-binding protein 2 OS=Mus musculus OX=10090 GN=G3bp2 PE=1 SV=2	0	13	101.5	101.3	101.5	100.9	105.2	102.4	102.733	101.533	0.988319	0.41224	0.608497
O88587	Catechol O-methyltransferase OS=Mus musculus OX=10090 GN=Comt PE=1 SV=2	0	7	99.6	97.4	97.4	98.3	100	97.3	99	97.6667	0.986532	0.199563	0.397447
E9Q5C9	Nucleolar and coiled-body phosphoprotein 1 OS=Mus musculus OX=10090 GN=Nolc1 PE=1 SV=1	0	18	103.9	99.7	100.6	101.6	104	101.2	102.833	100.833	0.980551	0.187041	0.381888
Q9CRA8	Exosome complex component RRP46 OS=Mus musculus OX=10090 GN=Exosc5 PE=1 SV=1	0	6	95.1	98.3	96.3	98.5	101.1	98.3	97.5	98.3667	1.00889	0.661201	0.793183
Q9ERV1	E3 ubiquitin-protein ligase makorin-2 OS=Mus musculus OX=10090 GN=Mkrn2 PE=1 SV=2	0	3	100.3	98.5	98.1	100.4	97.2	94.6	98.5333	97.8333	0.992896	0.736434	0.839453
Q9Z0X1	Apoptosis-inducing factor 1, mitochondrial OS=Mus musculus OX=10090 GN=Aifm1 PE=1 SV=1	0	19	96.4	99.2	95.7	98.3	102.4	99.7	98.1667	99.0667	1.00917	0.69901	0.817504
P70398	Probable ubiquitin carboxyl-terminal hydrolase FAF-X OS=Mus musculus OX=10090 GN=Usp9x PE=1 SV=2	0	23	97.7	99.3	95.9	100.4	101	98.3	98.2	99.3333	1.01154	0.520725	0.692724
Q69ZK0	Phosphatidylinositol 3,4,5-trisphosphate-dependent Rac exchanger 1 protein OS=Mus musculus OX=10090 GN=Prex1 PE=1 SV=2	0	6	111.7	97.5	92.9	98.9	99.4	96.6	101.333	97.6667	0.963816	0.545144	0.710099
Q9EPK7	Exportin-7 OS=Mus musculus OX=10090 GN=Xpo7 PE=1 SV=3	0	10	93.3	103.5	90.4	103	99.9	97.2	94.5333	101.233	1.07087	0.125091	0.299771
Q8BMD8	Mitochondrial adenyl nucleotide antiporter SLC25A24 OS=Mus musculus OX=10090 GN=Slc25a24 PE=1 SV=1	0	4	106.1	94.4	113.2	99.2	103.3	100.6	107.533	98.0667	0.911965	0.0535549	0.176622
Q8BIJ7	RUN and FYVE domain-containing protein 1 OS=Mus musculus OX=10090 GN=Rufy1 PE=1 SV=1	0	15	114.1	95.8	107.8	95.4	99.5	96.9	107.133	96.0333	0.896391	0.0593687	0.187362
Q62523	Zyxin OS=Mus musculus OX=10090 GN=Zyx PE=1 SV=2	0	5	97.4	101.9	102.4	96.6	105.6	102.9	101.8	100.467	0.986902	0.687834	0.810906
Q8R2S9	Actin-related protein 8 OS=Mus musculus OX=10090 GN=Actr8 PE=2 SV=1	0	4	94.2	102.7	104.7	102.2	99.7	97.1	99.5333	100.667	1.01139	0.763647	0.854935
Q61235	Beta-2-syntrophin OS=Mus musculus OX=10090 GN=Sntb2 PE=1 SV=2	0	10	99.5	98.4	99.5	98.6	98.8	96.3	99.2667	97.7667	0.984889	0.123849	0.29749
O55023	Inositol monophosphatase 1 OS=Mus musculus OX=10090 GN=Impa1 PE=1 SV=1	0	11	97.1	97.7	99.1	98.5	100.2	97.6	98.8	97.9333	0.991228	0.413689	0.609053
Q8BJ05	Zinc finger CCCH domain-containing protein 14 OS=Mus musculus OX=10090 GN=Zc3h14 PE=1 SV=1	0	10	101	99.7	98.3	98.7	102.1	99.4	100.467	99.2667	0.988056	0.361984	0.567699
P47802	Metaxin-1 OS=Mus musculus OX=10090 GN=Mtx1 PE=1 SV=1	0	11	97.5	99.5	94.2	95.3	103.1	100.4	98.2667	98.4	1.00136	0.967076	0.980782
Q8CDG3	Deubiquitinating protein VCPIP1 OS=Mus musculus OX=10090 GN=Vcpip1 PE=1 SV=1	0	18	98.6	98.7	100	101.8	102.2	99.5	100.267	100	0.99734	0.858252	0.91692
Q8K2M0	Large ribosomal subunit protein mL38 OS=Mus musculus OX=10090 GN=Mrpl38 PE=1 SV=2	0	9	92.7	103.1	96.1	98.1	100.8	98.1	96.5333	99.7667	1.03349	0.324345	0.531139
Q9DCD2	Pre-mRNA-splicing factor SYF1 OS=Mus musculus OX=10090 GN=Xab2 PE=1 SV=1	0	16	97.4	101.8	100.3	102.7	101.8	99.1	99.8333	101.2	1.01369	0.462716	0.647171
E9Q1P8	Interferon regulatory factor 2-binding protein 2 OS=Mus musculus OX=10090 GN=Irf2bp2 PE=1 SV=1	0	8	102.2	97.1	92.7	97.3	99.8	97.2	98.2333	97.2	0.989481	0.735505	0.839453
Q7TMQ7	WD repeat-containing protein 91 OS=Mus musculus OX=10090 GN=Wdr91 PE=1 SV=1	0	8	102	98.1	94.3	100.4	99.4	96.8	98.5667	98.4333	0.998647	0.959935	0.977082
Q8BJW6	Eukaryotic translation initiation factor 2A OS=Mus musculus OX=10090 GN=Eif2a PE=1 SV=2	0	17	96.2	103.4	94.9	101	100.9	98.3	97.3333	100.9	1.03664	0.202649	0.401773
P43346	Deoxycytidine kinase OS=Mus musculus OX=10090 GN=Dck PE=1 SV=1	0	7	98.8	96.3	102	92.8	100.8	98.3	100.533	95.8	0.952918	0.0635273	0.194308
Q9DB25	Dolichyl-phosphate beta-glucosyltransferase OS=Mus musculus OX=10090 GN=Alg5 PE=1 SV=1	0	4	96	95.1	97.9	91	96.1	93.7	96.6667	93.2667	0.964828	0.065768	0.19879
Q91WC0	Actin-histidine N-methyltransferase OS=Mus musculus OX=10090 GN=Setd3 PE=1 SV=1	0	14	105	100.7	104.8	98	100.9	98.3	103.567	99	0.955906	0.0449309	0.158418
O88384	Vesicle transport through interaction with t-SNAREs homolog 1B OS=Mus musculus OX=10090 GN=Vti1b PE=1 SV=1	0	7	98.2	100.6	98.4	94.8	97.3	94.9	97.9667	96.7667	0.987751	0.570928	0.726528
Q07832	Serine/threonine-protein kinase PLK1 OS=Mus musculus OX=10090 GN=Plk1 PE=1 SV=2	0	12	101	100.8	98.1	100.3	104	101.4	101.033	100.833	0.99802	0.913669	0.949067
Q5KU39	Vacuolar protein sorting-associated protein 41 homolog OS=Mus musculus OX=10090 GN=Vps41 PE=1 SV=1	0	11	102.5	103.5	93.4	102.5	102.6	100	99.5	102	1.02513	0.481227	0.660994
Q8R001	Microtubule-associated protein RP/EB family member 2 OS=Mus musculus OX=10090 GN=Mapre2 PE=1 SV=1	0	7	102.4	94.9	88.8	97.6	102.8	100.2	98	97.5667	0.995578	0.933089	0.961526
Q9JHD2	Histone acetyltransferase KAT2A OS=Mus musculus OX=10090 GN=Kat2a PE=1 SV=2	0	4	92.5	104.1	86.5	103.7	96.9	94.4	91.9667	100.733	1.09532	0.115509	0.282079
P17751	Triosephosphate isomerase OS=Mus musculus OX=10090 GN=Tpi1 PE=1 SV=5	0	14	111.6	100.5	117.6	94.8	101.2	98.7	110.133	98	0.889831	0.0751986	0.21473
Q8R1F9	Ribonuclease P protein subunit p40 OS=Mus musculus OX=10090 GN=Rpp40 PE=2 SV=2	0	4	103.1	94.6	112.2	93.9	102.6	100.1	105.967	96.2	0.907833	0.0569505	0.183627
Q9R0L6	Pericentriolar material 1 protein OS=Mus musculus OX=10090 GN=Pcm1 PE=1 SV=2	0	16	93.8	96.3	102.3	95.7	99.6	97.2	98.5667	96.4	0.978018	0.44257	0.632213
Q6P1B1	Xaa-Pro aminopeptidase 1 OS=Mus musculus OX=10090 GN=Xpnpep1 PE=1 SV=1	0	17	107.3	97.3	101.4	96.8	101.2	98.8	103.3	97.6333	0.945144	0.0534013	0.176494
P62862	Ubiquitin-like FUBI-ribosomal protein eS30 fusion protein OS=Mus musculus OX=10090 GN=Fau PE=1 SV=2	0	5	157.8	87.5	102.9	99.3	102.4	99.9	121.033	95.5667	0.78959	0.247463	0.451628
Q9JL26	Formin-like protein 1 OS=Mus musculus OX=10090 GN=Fmnl1 PE=1 SV=1	0	22	101.1	100.5	102	98.8	103.1	100.6	102.067	99.9667	0.979425	0.0629716	0.194233
Q9JHR7	Insulin-degrading enzyme OS=Mus musculus OX=10090 GN=Ide PE=1 SV=1	0	30	95.2	99.2	101.3	98	99.6	97.2	98.7	98.1333	0.994259	0.781273	0.865674
Q99LE6	ATP-binding cassette sub-family F member 2 OS=Mus musculus OX=10090 GN=Abcf2 PE=1 SV=1	0	24	106.7	97.6	100.3	99	103.3	100.8	103.433	99.1333	0.958427	0.106075	0.266539
Q9WU56	Pseudouridylate synthase 1 homolog OS=Mus musculus OX=10090 GN=Pus1 PE=1 SV=2	0	15	93.6	103.6	100.1	99.6	103	100.6	98.9	101.267	1.02393	0.478105	0.658518
Q99KV1	DnaJ homolog subfamily B member 11 OS=Mus musculus OX=10090 GN=Dnajb11 PE=1 SV=1	0	9	126.6	95.2	98.3	98.3	100.5	98.1	108.467	97.2	0.896128	0.285369	0.490823
Q9CX34	Protein SGT1 homolog OS=Mus musculus OX=10090 GN=Sugt1 PE=1 SV=3	0	19	98.1	97.8	99.2	99	100.3	97.9	99.2	98.2333	0.990255	0.262788	0.466051
Q01853	Transitional endoplasmic reticulum ATPase OS=Mus musculus OX=10090 GN=Vcp PE=1 SV=4	0	51	98.5	99.5	98.7	100.5	101.7	99.2	99.6333	99.7333	1.001	0.932367	0.961426
Q09XV5	Chromodomain-helicase-DNA-binding protein 8 OS=Mus musculus OX=10090 GN=Chd8 PE=1 SV=1	0	5	98.1	93.4	96.6	100.6	98.4	96	97.7	96.6667	0.989423	0.659841	0.793183
Q99MR6	Serrate RNA effector molecule homolog OS=Mus musculus OX=10090 GN=Srrt PE=1 SV=1	0	32	100.3	100.7	97.2	101.3	102.5	100.1	100	100.7	1.007	0.67987	0.806105
Q9EP71	Ankycorbin OS=Mus musculus OX=10090 GN=Rai14 PE=1 SV=1	0	8	92.1	103.1	94.3	100.6	107.9	105.4	98.1	103.033	1.05029	0.39082	0.590645
Q8K1E6	Alpha-ketoglutarate-dependent dioxygenase alkB homolog 3 OS=Mus musculus OX=10090 GN=Alkbh3 PE=1 SV=1	0	4	98.8	101.5	118.4	99.1	100	97.8	105.733	99.4667	0.940731	0.38526	0.586274
Q9WUQ2	Prolactin regulatory element-binding protein OS=Mus musculus OX=10090 GN=Preb PE=1 SV=1	0	5	98.5	97.6	109.9	92.8	98.3	96.1	102.233	95.5	0.934138	0.174843	0.364428
Q8C3I8	Protein HGH1 homolog OS=Mus musculus OX=10090 GN=Hgh1 PE=1 SV=1	0	8	102.5	99.3	108.4	94.6	96.8	94.6	102.567	96.1667	0.937602	0.158485	0.34318
P21107	Tropomyosin alpha-3 chain OS=Mus musculus OX=10090 GN=Tpm3 PE=1 SV=3	0	10	107.5	98.8	107.2	97.9	101	98.8	105.233	98.5	0.936015	0.0346123	0.135656
Q8C863	E3 ubiquitin-protein ligase Itchy OS=Mus musculus OX=10090 GN=Itch PE=1 SV=2	0	3	81.3	109.8	110.9	105	100.8	98.5	97.6667	104.433	1.06928	0.506464	0.680381
Q8BFU2	Histone H2A type 3 OS=Mus musculus OX=10090 GN=H2ac25 PE=1 SV=3	0	5	99.5	102.5	101.9	100.4	99.6	97.3	100.333	100.067	0.997342	0.883063	0.931181
P60766	Cell division control protein 42 homolog OS=Mus musculus OX=10090 GN=Cdc42 PE=1 SV=2	0	7	126.7	95.1	99.9	99.9	101.7	99.4	109.433	98.1333	0.896741	0.267614	0.471621
P61759	Prefoldin subunit 3 OS=Mus musculus OX=10090 GN=Vbp1 PE=1 SV=2	0	14	102.1	101.2	98.4	99.3	103.4	101	101.3	100.5	0.992103	0.646232	0.783473
Q8R317	Ubiquilin-1 OS=Mus musculus OX=10090 GN=Ubqln1 PE=1 SV=1	0	5	94.2	99.4	96.8	100.7	103	100.6	98	100.233	1.02279	0.445761	0.634123
Q8C854	Myelin expression factor 2 OS=Mus musculus OX=10090 GN=Myef2 PE=1 SV=1	0	18	97.2	102.9	96.8	100.8	101.1	98.7	98.3667	100.8	1.02474	0.254512	0.458241
P22907	Porphobilinogen deaminase OS=Mus musculus OX=10090 GN=Hmbs PE=1 SV=2	0	9	93.6	96.8	94.4	98.9	99.2	96.9	95.7333	97.5333	1.0188	0.392024	0.59099
Q922X9	Protein arginine N-methyltransferase 7 OS=Mus musculus OX=10090 GN=Prmt7 PE=1 SV=1	0	6	102	98.1	103.9	93.2	98.6	96.5	101.5	95.9333	0.945156	0.0582655	0.185978
Q61578	NADPH:adrenodoxin oxidoreductase, mitochondrial OS=Mus musculus OX=10090 GN=Fdxr PE=1 SV=1	0	9	96.9	99.3	102.3	93.6	97.6	95.5	98.9333	96.1333	0.971698	0.305299	0.513336
P09581	Macrophage colony-stimulating factor 1 receptor OS=Mus musculus OX=10090 GN=Csf1r PE=1 SV=3	0	4	90.7	92.5	100.2	94.5	118.9	116.3	103.267	101.1	0.979019	0.856746	0.915986
P14685	26S proteasome non-ATPase regulatory subunit 3 OS=Mus musculus OX=10090 GN=Psmd3 PE=1 SV=3	0	28	97.1	99.9	101.2	98.7	101.5	99.2	99.9333	99.2667	0.993329	0.671919	0.801044
Q8BL66	Early endosome antigen 1 OS=Mus musculus OX=10090 GN=Eea1 PE=1 SV=2	0	43	100.4	99.2	101.6	99.2	100.4	98.2	100.8	98.8667	0.98082	0.0205987	0.0996832
Q9R059	Four and a half LIM domains protein 3 OS=Mus musculus OX=10090 GN=Fhl3 PE=1 SV=2	0	9	105.1	96.3	100.1	99.2	101.4	99.2	102.2	98.2333	0.961187	0.0900926	0.242109
Q61207	Prosaposin OS=Mus musculus OX=10090 GN=Psap PE=1 SV=2	0	14	99.2	95.5	95	95.7	98.3	96.1	97.5	95.7667	0.982222	0.249858	0.45414
Q8CI75	DIS3-like exonuclease 2 OS=Mus musculus OX=10090 GN=Dis3l2 PE=1 SV=1	0	6	96.5	104.1	95.5	97.1	98.6	96.4	96.8667	99.2	1.02409	0.423892	0.617866
Q6PIP5	NudC domain-containing protein 1 OS=Mus musculus OX=10090 GN=Nudcd1 PE=1 SV=2	0	11	96	100.3	96.6	100.3	101.6	99.3	98.0667	99.9667	1.01937	0.352171	0.558994
Q99K48	Non-POU domain-containing octamer-binding protein OS=Mus musculus OX=10090 GN=Nono PE=1 SV=3	0	20	95.3	100	96.4	100.7	102.6	100.3	98.1	100.333	1.02277	0.383028	0.584356
Q9DC40	Telomere length regulation protein TEL2 homolog OS=Mus musculus OX=10090 GN=Telo2 PE=1 SV=2	0	4	97	97.3	92	96.2	98.3	96.1	95.7667	96.5333	1.00801	0.715413	0.828512
P48754	Breast cancer type 1 susceptibility protein homolog OS=Mus musculus OX=10090 GN=Brca1 PE=1 SV=3	0	5	103	98.4	96.1	103.3	101	98.8	100.033	100.167	1.00133	0.961298	0.977823
Q922U1	U4/U6 small nuclear ribonucleoprotein Prp3 OS=Mus musculus OX=10090 GN=Prpf3 PE=1 SV=1	0	17	94.7	100.7	93.1	101.4	103.5	101.3	97.1	101.133	1.04154	0.281205	0.486379
Q80UJ7	Rab3 GTPase-activating protein catalytic subunit OS=Mus musculus OX=10090 GN=Rab3gap1 PE=1 SV=4	0	12	98	100.4	93.6	102	97.3	95.1	96.3	99.1667	1.02977	0.31413	0.521738
Q60930	Voltage-dependent anion-selective channel protein 2 OS=Mus musculus OX=10090 GN=Vdac2 PE=1 SV=2	0	14	99.5	101.5	93.5	102.8	104.1	101.8	99.0333	102.033	1.03029	0.38713	0.587376
Q8BKC5	Importin-5 OS=Mus musculus OX=10090 GN=Ipo5 PE=1 SV=3	0	34	103.4	100.7	118	94.4	101.9	99.7	107.767	98.2667	0.911847	0.158865	0.343518
O89053	Coronin-1A OS=Mus musculus OX=10090 GN=Coro1a PE=1 SV=5	0	22	106.4	96.5	111	97.4	101	98.8	106.133	97.5667	0.919284	0.0446523	0.158354
Q922M5	Cell division cycle-associated 7-like protein OS=Mus musculus OX=10090 GN=Cdca7l PE=1 SV=1	0	5	95.4	104.3	105.7	100	102.8	100.6	101.3	101.633	1.00329	0.925489	0.955935
Q8BFY7	Protein PIMREG OS=Mus musculus OX=10090 GN=Pimreg PE=1 SV=1	0.001	2	111.3	93.9	102	96.8	96.4	94.3	103.233	95	0.920245	0.137227	0.3168
A2AWP8	Rho guanine nucleotide exchange factor 10-like protein OS=Mus musculus OX=10090 GN=Arhgef10l PE=1 SV=1	0	9	89.9	94.2	101.3	97.5	101.7	99.5	97.6333	97.0667	0.994196	0.898365	0.940228
Q91W86	Vacuolar protein sorting-associated protein 11 homolog OS=Mus musculus OX=10090 GN=Vps11 PE=1 SV=3	0	15	97.2	99.7	101.7	98.4	101.1	99	100	99.0333	0.990333	0.544062	0.710099
P35821	Tyrosine-protein phosphatase non-receptor type 1 OS=Mus musculus OX=10090 GN=Ptpn1 PE=1 SV=2	0	8	98.6	98.1	103.8	101.8	97.6	95.5	100	98.4667	0.984667	0.594167	0.743239
Q91Y86	Mitogen-activated protein kinase 8 OS=Mus musculus OX=10090 GN=Mapk8 PE=1 SV=1	0	2	96.4	89.8	98.5	98.4	97.2	95.1	97.3667	94.4333	0.969873	0.318808	0.526382
Q8K2F8	Protein LSM14 homolog A OS=Mus musculus OX=10090 GN=Lsm14a PE=1 SV=1	0	6	99.2	99.7	97.8	97.9	101.3	99.1	99.4333	98.9	0.994636	0.665994	0.796759
P63268	Actin, gamma-enteric smooth muscle OS=Mus musculus OX=10090 GN=Actg2 PE=1 SV=1	0	3	102.6	98.1	98.6	99.9	100.5	98.4	100.567	98.8	0.982433	0.240362	0.445271
Q0VBL3	RNA-binding protein 15 OS=Mus musculus OX=10090 GN=Rbm15 PE=1 SV=1	0	20	92.9	98	98.8	100.5	100.5	98.4	97.4	98.9667	1.01608	0.554208	0.715553
Q9JK23	Proteasome assembly chaperone 1 OS=Mus musculus OX=10090 GN=Psmg1 PE=1 SV=1	0	8	98.8	97.5	99	100.9	98.9	96.9	98.9	98.4333	0.995281	0.727179	0.833863
Q8CCB4	Vacuolar protein sorting-associated protein 53 homolog OS=Mus musculus OX=10090 GN=Vps53 PE=1 SV=1	0	8	100.3	97.8	99.2	102.9	100.5	98.4	100	99.7	0.997	0.865318	0.919718
P13439	Uridine 5'-monophosphate synthase OS=Mus musculus OX=10090 GN=Umps PE=1 SV=3	0	20	96.1	100.5	96.2	101.5	101.2	99.1	97.8333	100.367	1.02589	0.236722	0.440383
Q9CY57	Chromatin target of PRMT1 protein OS=Mus musculus OX=10090 GN=Chtop PE=1 SV=2	0	5	88.6	104.1	95.4	100.7	98.1	96	94.0333	100.267	1.06629	0.165058	0.351027
Q9QZW0	Phospholipid-transporting ATPase 11C OS=Mus musculus OX=10090 GN=Atp11c PE=1 SV=2	0	6	102.4	97.3	94.2	99.7	98.8	96.7	98.4667	97.9	0.994245	0.834635	0.904304
P97868	E3 ubiquitin-protein ligase RBBP6 OS=Mus musculus OX=10090 GN=Rbbp6 PE=1 SV=5	0	24	101.9	99.1	94.3	100.6	103.5	101.3	99.9	100.333	1.00434	0.88887	0.935052
P61082	NEDD8-conjugating enzyme Ubc12 OS=Mus musculus OX=10090 GN=Ube2m PE=1 SV=1	0	9	97.7	98.8	111	97.5	101	99	103.233	98.4333	0.953503	0.29906	0.507281
Q6ZPF4	Formin-like protein 3 OS=Mus musculus OX=10090 GN=Fmnl3 PE=1 SV=2	0	8	91.2	101.3	101.7	93.1	101.7	99.7	98.2	98.0333	0.998303	0.970985	0.982646
Q8K1J6	CCA tRNA nucleotidyltransferase 1, mitochondrial OS=Mus musculus OX=10090 GN=Trnt1 PE=1 SV=1	0	13	101.6	99.2	100.5	99.4	100.4	98.3	100.833	98.9667	0.981488	0.0218622	0.103849
Q62422	Osteoclast-stimulating factor 1 OS=Mus musculus OX=10090 GN=Ostf1 PE=1 SV=2	0	8	109.9	96.7	100.1	99.4	98.9	96.9	102.967	97.6667	0.948527	0.213962	0.41513
Q9D2N9	Vacuolar protein sorting-associated protein 33A OS=Mus musculus OX=10090 GN=Vps33a PE=1 SV=2	0	9	96.5	100.3	101	100.4	101	99	99.5	99.9	1.00402	0.811026	0.887772
Q9WVA4	Transgelin-2 OS=Mus musculus OX=10090 GN=Tagln2 PE=1 SV=4	0	14	104.3	99.3	96	99.9	103.4	101.3	101.233	100.167	0.989463	0.712507	0.826488
Q8BHB4	WD repeat-containing protein 3 OS=Mus musculus OX=10090 GN=Wdr3 PE=1 SV=1	0	16	102.8	99	96.3	101.1	102.1	100	100.4	100.033	0.996348	0.872707	0.925015
Q99LC2	Cleavage stimulation factor subunit 1 OS=Mus musculus OX=10090 GN=Cstf1 PE=1 SV=1	0	8	98.7	99.1	97.9	103.3	100.4	98.4	99	100.267	1.01279	0.497222	0.674025
Q9CZ91	Serum response factor-binding protein 1 OS=Mus musculus OX=10090 GN=Srfbp1 PE=1 SV=1	0	7	94.9	102.4	150.3	97.8	100	98.1	115.067	99.4333	0.864137	0.427963	0.620274
Q8VDD8	WASH complex subunit 1 OS=Mus musculus OX=10090 GN=Washc1 PE=1 SV=1	0	9	102.4	98.8	101	100.2	103.4	101.4	102.267	100.133	0.97914	0.105661	0.266055
Q8R010	Aminoacyl tRNA synthase complex-interacting multifunctional protein 2 OS=Mus musculus OX=10090 GN=Aimp2 PE=1 SV=2	0	7	97.6	96.6	96.9	98.8	102.8	100.8	99.1	98.7333	0.9963	0.8769	0.927542
Q8BXC6	COMM domain-containing protein 2 OS=Mus musculus OX=10090 GN=Commd2 PE=1 SV=1	0	3	97.3	101.8	96.7	99.3	99.9	98	97.9667	99.7	1.01769	0.308197	0.516161
Q3V1T4	Prolyl 3-hydroxylase 1 OS=Mus musculus OX=10090 GN=P3h1 PE=1 SV=2	0	7	103	103.8	101.4	105.6	103.9	101.9	102.767	103.767	1.00973	0.482906	0.661577
Q60823	RAC-beta serine/threonine-protein kinase OS=Mus musculus OX=10090 GN=Akt2 PE=1 SV=1	0	3	90.5	101.1	89.4	97.6	99.2	97.3	93.0333	98.6667	1.06055	0.166062	0.352123
Q9Z0P5	Twinfilin-2 OS=Mus musculus OX=10090 GN=Twf2 PE=1 SV=1	0	13	96	100.9	93.5	102.2	105.3	103.3	98.2667	102.133	1.03935	0.34991	0.556133
Q05144	Ras-related C3 botulinum toxin substrate 2 OS=Mus musculus OX=10090 GN=Rac2 PE=1 SV=1	0	4	105.4	101.4	69.7	101.6	100.9	99	92	100.667	1.0942	0.484291	0.662046
P04627	Serine/threonine-protein kinase A-Raf OS=Mus musculus OX=10090 GN=Araf PE=1 SV=2	0	4	100.8	94.2	109.8	93.8	98.6	96.8	103.067	94.9333	0.921087	0.0839228	0.232013
Q9JJA4	Ribosome biogenesis protein WDR12 OS=Mus musculus OX=10090 GN=Wdr12 PE=1 SV=1	0	11	102.7	99.7	108.6	95.6	101	99.2	104.1	98.1667	0.943004	0.0879144	0.238504
Q6P9R1	ATP-dependent RNA helicase DDX51 OS=Mus musculus OX=10090 GN=Ddx51 PE=1 SV=1	0	11	98.4	98.2	103	93.1	101	99.1	100.8	96.8	0.960317	0.156192	0.340854
P63328	Protein phosphatase 3 catalytic subunit alpha OS=Mus musculus OX=10090 GN=Ppp3ca PE=1 SV=1	0	3	96.8	99.8	103.3	97.1	104.4	102.5	101.5	99.8	0.983251	0.581417	0.734584
Q6PHQ8	N-alpha-acetyltransferase 35, NatC auxiliary subunit OS=Mus musculus OX=10090 GN=Naa35 PE=1 SV=1	0	9	95.2	97.6	102.7	97.2	100.7	98.9	99.5333	97.9	0.98359	0.516865	0.689377
Q9D662	Protein transport protein Sec23B OS=Mus musculus OX=10090 GN=Sec23b PE=1 SV=1	0	15	104.7	95.7	103.5	98.4	100.9	99	103.033	97.7	0.948237	0.0243164	0.110981
P63166	Small ubiquitin-related modifier 1 OS=Mus musculus OX=10090 GN=Sumo1 PE=1 SV=1	0	5	99.3	102.8	109.3	106.8	102.7	100.8	103.767	103.467	0.997109	0.934407	0.962561
Q2EMV9	Protein mono-ADP-ribosyltransferase PARP14 OS=Mus musculus OX=10090 GN=Parp14 PE=1 SV=3	0	12	102	102	102.3	100.2	102.7	100.8	102.333	101	0.986971	0.0782635	0.22073
Q8BK67	Protein RCC2 OS=Mus musculus OX=10090 GN=Rcc2 PE=1 SV=1	0	23	104.2	94.9	99.7	98	99	97.2	100.967	96.7	0.957742	0.0852689	0.233844
Q8VDJ3	Vigilin OS=Mus musculus OX=10090 GN=Hdlbp PE=1 SV=1	0	49	101.2	96.6	98.8	97.7	99.3	97.6	99.7667	97.3	0.975276	0.0383503	0.144083
Q9DAS9	Guanine nucleotide-binding protein G(I)/G(S)/G(O) subunit gamma-12 OS=Mus musculus OX=10090 GN=Gng12 PE=1 SV=3	0	6	104.7	99.6	102	101.2	102.8	100.9	103.167	100.567	0.974798	0.0504282	0.169954
Q925I1	ATPase family AAA domain-containing protein 3 OS=Mus musculus OX=10090 GN=Atad3 PE=1 SV=1	0	26	94.1	101.7	97.3	100.4	102.1	100.2	97.8333	100.767	1.02998	0.283833	0.489258
P22892	AP-1 complex subunit gamma-1 OS=Mus musculus OX=10090 GN=Ap1g1 PE=1 SV=3	0	14	120.7	97.3	97.5	101	99.7	97.9	105.967	98.7333	0.93174	0.388428	0.588403
Q8K2V6	Importin-11 OS=Mus musculus OX=10090 GN=Ipo11 PE=1 SV=1	0	11	99.2	98	97	100.5	100.8	99	99	99.1667	1.00168	0.905582	0.944221
P53564	Homeobox protein cut-like 1 OS=Mus musculus OX=10090 GN=Cux1 PE=1 SV=3	0	4	100.7	98.2	95.3	100.4	101.3	99.5	99.1	99.3667	1.00269	0.900954	0.941676
Q8R2Y8	Peptidyl-tRNA hydrolase 2, mitochondrial OS=Mus musculus OX=10090 GN=Ptrh2 PE=1 SV=1	0	7	106.1	101.2	95.7	111.8	107.6	105.6	103.133	106.2	1.02973	0.560987	0.718932
B1AZI6	THO complex subunit 2 OS=Mus musculus OX=10090 GN=Thoc2 PE=1 SV=1	0	17	98.1	97.2	108.8	98.8	102	100.2	102.967	98.7333	0.958886	0.261949	0.465321
Q91XI1	tRNA-dihydrouridine(47) synthase [NAD(P)(+)]-like OS=Mus musculus OX=10090 GN=Dus3l PE=1 SV=1	0	8	97.2	99.8	104.4	96.9	100.4	98.7	100.667	98.4667	0.978146	0.383112	0.584356
P46471	26S proteasome regulatory subunit 7 OS=Mus musculus OX=10090 GN=Psmc2 PE=1 SV=5	0	24	101.2	98.2	106	98.8	101	99.2	102.733	98.7333	0.961064	0.073582	0.21218
Q9EQH3	Vacuolar protein sorting-associated protein 35 OS=Mus musculus OX=10090 GN=Vps35 PE=1 SV=1	0	26	99.4	98.3	106	99.5	101.8	100	102.4	99.2667	0.969401	0.19112	0.38613
P23492	Purine nucleoside phosphorylase OS=Mus musculus OX=10090 GN=Pnp PE=1 SV=2	0	13	121.9	103.2	102.5	100.2	99.3	97.6	107.9	100.333	0.929873	0.355183	0.561647
Q99JY9	Actin-related protein 3 OS=Mus musculus OX=10090 GN=Actr3 PE=1 SV=3	0	17	102.1	98.9	99	98.7	101.2	99.5	100.767	99.0333	0.982799	0.142632	0.323974
Q9JIG7	Coiled-coil domain-containing protein 22 OS=Mus musculus OX=10090 GN=Ccdc22 PE=1 SV=1	0	17	96.3	99.2	99.9	99.9	103.7	101.9	99.9667	100.333	1.00367	0.880265	0.928975
Q8CCI5	RING1 and YY1-binding protein OS=Mus musculus OX=10090 GN=Rybp PE=1 SV=1	0	2	113.3	102.3	98.9	99.3	104.9	103.1	105.7	101.567	0.960896	0.394176	0.593013
Q8BH95	Enoyl-CoA hydratase, mitochondrial OS=Mus musculus OX=10090 GN=Echs1 PE=1 SV=1	0	8	95.8	97.1	96.1	97.9	97.3	95.6	96.4	96.8667	1.00484	0.597623	0.746075
Q08122	Transducin-like enhancer protein 3 OS=Mus musculus OX=10090 GN=Tle3 PE=1 SV=3	0	5	94	97.8	96.2	98.6	98.2	96.5	96.1333	97.6333	1.0156	0.33148	0.538524
Q61074	Protein phosphatase 1G OS=Mus musculus OX=10090 GN=Ppm1g PE=1 SV=3	0	13	108.4	98.9	94.6	98.4	98.2	96.6	100.4	97.9667	0.975764	0.592677	0.74251
A3KGS3	Ral GTPase-activating protein subunit alpha-2 OS=Mus musculus OX=10090 GN=Ralgapa2 PE=1 SV=2	0	6	98.3	96.6	91.7	99.3	101.2	99.5	97.0667	98.4667	1.01442	0.661133	0.793183
Q9Z1Q5	Chloride intracellular channel protein 1 OS=Mus musculus OX=10090 GN=Clic1 PE=1 SV=3	0	13	103.9	99.1	106	95.1	102.2	100.5	104.033	98.2333	0.944249	0.0413331	0.151725
Q6P1F6	Serine/threonine-protein phosphatase 2A 55 kDa regulatory subunit B alpha isoform OS=Mus musculus OX=10090 GN=Ppp2r2a PE=1 SV=1	0	11	104.5	103.3	105.4	100.2	100.8	99.2	103.567	100.9	0.974252	0.22742	0.430893
Q8BKX1	Brain-specific angiogenesis inhibitor 1-associated protein 2 OS=Mus musculus OX=10090 GN=Baiap2 PE=1 SV=2	0	7	102.1	102.2	103.3	98.8	101.8	100.2	102.4	100.4	0.980469	0.139833	0.319188
Q8BIP0	Aspartate--tRNA ligase, mitochondrial OS=Mus musculus OX=10090 GN=Dars2 PE=1 SV=1	0	8	88.9	109.3	99.9	96.3	99.8	98.2	96.2	101.267	1.05267	0.405567	0.602922
Q9QXK3	Coatomer subunit gamma-2 OS=Mus musculus OX=10090 GN=Copg2 PE=1 SV=1	0	9	93.2	95.9	99.5	97.6	97.9	96.4	96.8667	96.6333	0.997591	0.91083	0.947473
Q8R1Q8	Cytoplasmic dynein 1 light intermediate chain 1 OS=Mus musculus OX=10090 GN=Dync1li1 PE=1 SV=1	0	19	100.9	99.6	101.5	99.7	101.5	99.9	101.3	99.7333	0.984534	0.00200604	0.0280572
Q6PDL0	Cytoplasmic dynein 1 light intermediate chain 2 OS=Mus musculus OX=10090 GN=Dync1li2 PE=1 SV=2	0	4	99.9	98.9	98	98.5	102.4	100.7	100.1	99.3667	0.992674	0.637968	0.776207
Q8R5H1	Ubiquitin carboxyl-terminal hydrolase 15 OS=Mus musculus OX=10090 GN=Usp15 PE=1 SV=1	0	17	100.4	100.6	97.7	99.4	101.5	99.8	99.8667	99.9333	1.00067	0.957753	0.976477
Q9D5V6	Synapse-associated protein 1 OS=Mus musculus OX=10090 GN=Syap1 PE=1 SV=1	0	7	97.7	95.8	96.6	99.7	99.6	98	97.9667	97.8333	0.998639	0.930151	0.959462
Q03347	Runt-related transcription factor 1 OS=Mus musculus OX=10090 GN=Runx1 PE=1 SV=1	0	4	97.1	97.9	88.7	95	97.8	96.2	94.5333	96.3667	1.01939	0.579261	0.733795
Q9D7H3	RNA 3'-terminal phosphate cyclase OS=Mus musculus OX=10090 GN=RtcA PE=1 SV=2	0	5	97.5	102.5	92.3	100	99.5	98	96.4333	100.167	1.03871	0.211088	0.413706
Q2YDW2	Protein misato homolog 1 OS=Mus musculus OX=10090 GN=Msto1 PE=1 SV=1	0	16	99.6	100.1	113.9	99.7	101.7	100.2	105.067	100	0.951777	0.319459	0.526964
P10852	Amino acid transporter heavy chain SLC3A2 OS=Mus musculus OX=10090 GN=Slc3a2 PE=1 SV=1	0	16	100.8	99.3	105.2	97.2	100.5	99	102.167	98.5	0.964111	0.091015	0.243509
Q9QVP9	Protein-tyrosine kinase 2-beta OS=Mus musculus OX=10090 GN=Ptk2b PE=1 SV=2	0	13	102.7	100.8	104.7	97.1	100	98.6	102.467	98.8333	0.964541	0.104287	0.264241
P38647	Stress-70 protein, mitochondrial OS=Mus musculus OX=10090 GN=Hspa9 PE=1 SV=3	0	43	107.9	99.2	106.9	100.2	102	100.4	105.6	99.9333	0.946338	0.0381799	0.143837
Q0VGB7	Serine/threonine-protein phosphatase 4 regulatory subunit 2 OS=Mus musculus OX=10090 GN=Ppp4r2 PE=1 SV=1	0	13	99.7	100	103.1	96.9	98.6	97	100.467	97.9667	0.975116	0.213987	0.41513
Q8C7V3	U3 small nucleolar RNA-associated protein 15 homolog OS=Mus musculus OX=10090 GN=Utp15 PE=1 SV=1	0	17	98.4	101.4	110.7	105.4	100.3	98.8	103.133	101.867	0.987718	0.781885	0.865728
Q8K1N4	Spermatogenesis-associated serine-rich protein 2 OS=Mus musculus OX=10090 GN=Spats2 PE=1 SV=1	0	13	101.2	99.7	103.2	99.4	98.3	96.9	100.9	98.6667	0.977866	0.253678	0.45766
Q5U5Q9	BRCA1-A complex subunit RAP80 OS=Mus musculus OX=10090 GN=Uimc1 PE=1 SV=2	0	4	97.5	102.1	102.1	98.9	107.6	106	102.4	102.333	0.999349	0.985992	0.991799
P80315	T-complex protein 1 subunit delta OS=Mus musculus OX=10090 GN=Cct4 PE=1 SV=3	0	30	106.1	99.2	103	100.2	101.7	100.2	103.6	99.8667	0.963964	0.0502504	0.169913
Q62504	Msx2-interacting protein OS=Mus musculus OX=10090 GN=Spen PE=1 SV=2	0	8	99.6	96.6	99.8	97.3	102.7	101.1	100.7	98.3333	0.976498	0.240805	0.44533
Q9CYG7	Mitochondrial import receptor subunit TOM34 OS=Mus musculus OX=10090 GN=Tomm34 PE=1 SV=1	0	18	94.5	103.6	107.5	105.4	103.7	102.1	101.9	103.7	1.01766	0.674171	0.802882
Q1HFZ0	RNA cytosine C(5)-methyltransferase NSUN2 OS=Mus musculus OX=10090 GN=Nsun2 PE=1 SV=2	0	39	99.8	99.9	101	99.8	101.6	100.1	100.8	99.9333	0.991402	0.181493	0.375052
Q69ZR2	E3 ubiquitin-protein ligase HECTD1 OS=Mus musculus OX=10090 GN=Hectd1 PE=1 SV=2	0	20	98.2	103.9	101	99.7	101.9	100.4	100.367	101.333	1.00963	0.602355	0.75008
Q60864	Stress-induced-phosphoprotein 1 OS=Mus musculus OX=10090 GN=Stip1 PE=1 SV=1	0	43	100.9	103.3	100.1	100.9	104.2	102.7	101.733	102.3	1.00557	0.715351	0.828512
Q4FZF3	Probable ATP-dependent RNA helicase DDX49 OS=Mus musculus OX=10090 GN=Ddx49 PE=2 SV=1	0	7	94.7	104.6	98.6	99.4	99.1	97.7	97.4667	100.567	1.03181	0.28249	0.487779
Q9ESV0	ATP-dependent RNA helicase DDX24 OS=Mus musculus OX=10090 GN=Ddx24 PE=1 SV=2	0	26	107.1	101.2	100.9	103.2	102.5	101	103.5	101.8	0.983575	0.440382	0.63005
Q6ZPY7	Lysine-specific demethylase 3B OS=Mus musculus OX=10090 GN=Kdm3b PE=1 SV=3	0	10	100.2	97.7	97.6	100.1	102.3	100.8	100.033	99.5333	0.995002	0.777224	0.86339
Q3UJB9	Enhancer of mRNA-decapping protein 4 OS=Mus musculus OX=10090 GN=Edc4 PE=1 SV=2	0	19	94.9	99	95.4	98.9	99.2	97.7	96.5	98.5333	1.02107	0.22556	0.428424
A2AJ15	Endoplasmic reticulum mannosyl-oligosaccharide 1,2-alpha-mannosidase OS=Mus musculus OX=10090 GN=Man1b1 PE=1 SV=1	0	6	98.6	97.7	95.5	100.7	96.1	94.7	96.7333	97.7	1.00999	0.65017	0.785154
Q6ZWV3	Large ribosomal subunit protein uL16 OS=Mus musculus OX=10090 GN=Rpl10 PE=1 SV=3	0	15	103.4	100.1	112.5	96.6	100.3	98.9	105.4	98.5333	0.934851	0.145237	0.326916
Q9CXI5	Mesencephalic astrocyte-derived neurotrophic factor OS=Mus musculus OX=10090 GN=Manf PE=1 SV=2	0	10	106.8	94.2	106.7	93.8	100	98.6	104.5	95.5333	0.914195	0.0302143	0.125296
Q3U308	Cytoplasmic tRNA 2-thiolation protein 2 OS=Mus musculus OX=10090 GN=Ctu2 PE=1 SV=1	0	8	103.2	97.4	102.4	97.2	100.6	99.2	102.067	97.9333	0.959504	0.0143468	0.0812984
P47713	Cytosolic phospholipase A2 OS=Mus musculus OX=10090 GN=Pla2g4a PE=1 SV=1	0	15	104.5	99.2	103.1	98.3	102.4	101	103.333	99.5	0.962903	0.0189042	0.0958289
Q9CR62	Mitochondrial 2-oxoglutarate/malate carrier protein OS=Mus musculus OX=10090 GN=Slc25a11 PE=1 SV=3	0	10	90.6	96.6	104.2	99.3	99	97.6	97.9333	97.8333	0.998979	0.981436	0.988613
Q8VHZ7	U3 small nucleolar ribonucleoprotein protein IMP4 OS=Mus musculus OX=10090 GN=Imp4 PE=2 SV=1	0	10	99.7	100.1	102	97.7	100.1	98.7	100.6	98.8333	0.982439	0.15011	0.332055
Q9CZJ1	Probable U3 small nucleolar RNA-associated protein 11 OS=Mus musculus OX=10090 GN=Utp11 PE=2 SV=1	0	10	99.9	102.9	104.3	99.8	101.9	100.5	102.033	101.067	0.990526	0.57391	0.729107
O35551	Rab GTPase-binding effector protein 1 OS=Mus musculus OX=10090 GN=Rabep1 PE=1 SV=2	0	14	104.4	98.4	101.5	99.8	99.3	97.9	101.733	98.7	0.970183	0.127749	0.303775
Q6ZQ03	Formin-binding protein 4 OS=Mus musculus OX=10090 GN=Fnbp4 PE=1 SV=2	0	8	97.1	103	104.5	103.1	101.5	100.1	101.033	102.067	1.01023	0.684516	0.810117
B1AZP2	Disks large-associated protein 4 OS=Mus musculus OX=10090 GN=Dlgap4 PE=1 SV=1	0	4	99.3	95.8	100.3	100.1	100	98.6	99.8667	98.1667	0.982977	0.259345	0.462671
Q8QZS1	3-hydroxyisobutyryl-CoA hydrolase, mitochondrial OS=Mus musculus OX=10090 GN=Hibch PE=1 SV=1	0	8	97.9	97.3	96.3	96.2	99.3	97.9	97.8333	97.1333	0.992845	0.522282	0.693895
A6H8H2	DENN domain-containing protein 4C OS=Mus musculus OX=10090 GN=Dennd4c PE=1 SV=1	0	9	95.9	98.3	98.8	99.4	99.8	98.4	98.1667	98.7	1.00543	0.684827	0.810117
P49710	Hematopoietic lineage cell-specific protein OS=Mus musculus OX=10090 GN=Hcls1 PE=1 SV=2	0	17	101.8	100.4	100.8	102.4	101.7	100.3	101.433	101.033	0.996057	0.623958	0.767354
P62264	Small ribosomal subunit protein uS11 OS=Mus musculus OX=10090 GN=Rps14 PE=1 SV=3	0	8	99.4	99.1	95.6	98.7	98.6	97.2	97.8667	98.3333	1.00477	0.736443	0.839453
Q9Z2L7	Cytokine receptor-like factor 3 OS=Mus musculus OX=10090 GN=Crlf3 PE=1 SV=1	0	7	105.2	99.9	99.2	102.4	103.8	102.4	102.733	101.567	0.988644	0.590031	0.741334
Q8CHP8	Glycerol-3-phosphate phosphatase OS=Mus musculus OX=10090 GN=Pgp PE=1 SV=1	0	8	92.7	96.6	96.9	100.5	100.9	99.5	96.8333	98.8667	1.021	0.484223	0.662046
Q91Z53	Glyoxylate reductase/hydroxypyruvate reductase OS=Mus musculus OX=10090 GN=Grhpr PE=1 SV=1	0	4	101.7	96	98	104.2	98.1	96.7	99.2667	98.9667	0.996978	0.922397	0.953381
Q3UY34	Protein CUSTOS OS=Mus musculus OX=10090 GN=Custos PE=2 SV=1	0	7	96.4	102.6	92.2	99.1	100.3	98.9	96.3	100.2	1.0405	0.212153	0.414735
Q6KAR6	Exocyst complex component 3 OS=Mus musculus OX=10090 GN=Exoc3 PE=1 SV=2	0	7	97	100.1	93.7	101.6	99.2	97.8	96.6333	99.8333	1.03311	0.17493	0.364428
P56135	ATP synthase subunit f, mitochondrial OS=Mus musculus OX=10090 GN=Atp5mf PE=1 SV=3	0	2	91.8	101.5	91.8	102.2	98.8	97.3	94.1333	100.333	1.06586	0.0904095	0.242677
Q9CQ43	Deoxyuridine 5'-triphosphate nucleotidohydrolase OS=Mus musculus OX=10090 GN=Dut PE=1 SV=1	0	14	109	100.6	86.4	101.7	108.1	106.6	101.167	102.967	1.01779	0.824743	0.898064
Q3UM83	Killer cell lectin-like receptor subfamily G member 2 OS=Mus musculus OX=10090 GN=Klrg2 PE=1 SV=1	0	3	116.9	103	110.4	94.4	99.8	98.6	109.033	98.6667	0.904922	0.136094	0.315095
Q60855	Receptor-interacting serine/threonine-protein kinase 1 OS=Mus musculus OX=10090 GN=Ripk1 PE=1 SV=1	0	11	100.1	99.6	103.3	95.1	98.8	97.5	100.733	97.4	0.966909	0.148395	0.330311
Q99K43	Protein regulator of cytokinesis 1 OS=Mus musculus OX=10090 GN=Prc1 PE=1 SV=2	0	11	102.1	99.5	102.5	95	98.7	97.3	101.1	97.2667	0.962084	0.0965756	0.252385
P29758	Ornithine aminotransferase, mitochondrial OS=Mus musculus OX=10090 GN=Oat PE=1 SV=1	0	10	104.3	93.8	97.5	95	97.1	95.8	99.6333	94.8667	0.952158	0.1188	0.288288
Q9WV55	Vesicle-associated membrane protein-associated protein A OS=Mus musculus OX=10090 GN=Vapa PE=1 SV=2	0	14	101.6	99.3	101.6	99	101.9	100.5	101.7	99.6	0.979351	0.0110134	0.0710445
Q91WM3	U3 small nucleolar RNA-interacting protein 2 OS=Mus musculus OX=10090 GN=Rrp9 PE=1 SV=1	0	12	94.6	98.1	103.5	101.3	99.3	98	99.1333	99.1333	1	1	1
P59470	DNA-directed RNA polymerase III subunit RPC2 OS=Mus musculus OX=10090 GN=Polr3b PE=1 SV=2	0	9	105	94.7	99.9	98	100.6	99.3	101.833	97.3333	0.95581	0.0990996	0.255813
Q9CQS2	H/ACA ribonucleoprotein complex subunit 3 OS=Mus musculus OX=10090 GN=Nop10 PE=3 SV=1	0	4	82.5	100.4	97.6	96.3	96.4	95.1	92.1667	97.2667	1.05533	0.374277	0.577659
Q91W50	Cold shock domain-containing protein E1 OS=Mus musculus OX=10090 GN=Csde1 PE=1 SV=1	0	38	103.4	100.5	101.1	100.2	102.5	101.2	102.333	100.633	0.983388	0.0808714	0.225196
P47857	ATP-dependent 6-phosphofructokinase, muscle type OS=Mus musculus OX=10090 GN=Pfkm PE=1 SV=3	0	9	103.1	96.3	99.9	99.2	95.7	94.4	99.5667	96.6333	0.970539	0.31528	0.522693
Q5NC05	Transcription termination factor 2 OS=Mus musculus OX=10090 GN=Ttf2 PE=1 SV=2	0	11	91.9	102.9	99.1	98.7	99.8	98.6	96.9333	100.067	1.03232	0.340025	0.547205
P62334	26S proteasome regulatory subunit 10B OS=Mus musculus OX=10090 GN=Psmc6 PE=1 SV=1	0	21	100	99.6	99.5	99.4	101.1	99.8	100.2	99.6	0.994012	0.28497	0.49041
Q80ZS3	Small ribosomal subunit protein mS26 OS=Mus musculus OX=10090 GN=Mrps26 PE=1 SV=1	0	6	97.1	98.6	95.6	95.7	101.1	99.7	97.9333	98	1.00068	0.975366	0.984646
Q8R059	UDP-glucose 4-epimerase OS=Mus musculus OX=10090 GN=Gale PE=1 SV=1	0	4	107.4	96.6	98.1	98.5	98.3	97	101.267	97.3667	0.961488	0.279605	0.485521
P59016	Vacuolar protein sorting-associated protein 33B OS=Mus musculus OX=10090 GN=Vps33b PE=1 SV=1	0	5	99.5	98.6	101.3	101.9	99	97.7	99.9333	99.4	0.994663	0.732564	0.838219
P62918	Large ribosomal subunit protein uL2 OS=Mus musculus OX=10090 GN=Rpl8 PE=1 SV=2	0	16	98.9	101.5	98.9	100	102.3	101	100.033	100.833	1.008	0.546572	0.710623
O54774	AP-3 complex subunit delta-1 OS=Mus musculus OX=10090 GN=Ap3d1 PE=1 SV=1	0	22	95.2	101.2	98.5	101.7	101.5	100.2	98.4	101.033	1.02676	0.232258	0.434972
Q9Z1R2	Large proline-rich protein BAG6 OS=Mus musculus OX=10090 GN=Bag6 PE=1 SV=1	0	16	98.7	99.6	95.4	99.1	100.1	98.8	98.0667	99.1667	1.01122	0.47966	0.660364
Q9Z2N8	Actin-like protein 6A OS=Mus musculus OX=10090 GN=Actl6a PE=1 SV=2	0	6	98.7	99.6	95.8	101.3	99.8	98.5	98.1	99.8	1.01733	0.304503	0.512277
Q8BJZ4	Small ribosomal subunit protein mS35 OS=Mus musculus OX=10090 GN=Mrps35 PE=1 SV=2	0	7	89.6	104.3	91.9	99.1	97.6	96.4	93.0333	99.9333	1.07417	0.106299	0.266571
O08600	Endonuclease G, mitochondrial OS=Mus musculus OX=10090 GN=Endog PE=1 SV=1	0	6	96.5	98.4	171.1	84.9	96.9	95.8	121.5	93.0333	0.765706	0.320819	0.528411
O88545	COP9 signalosome complex subunit 6 OS=Mus musculus OX=10090 GN=Cops6 PE=1 SV=1	0	6	98.1	101.4	103.3	96.5	98.7	97.5	100.033	98.4667	0.984339	0.519455	0.691909
Q9WUR9	Adenylate kinase 4, mitochondrial OS=Mus musculus OX=10090 GN=Ak4 PE=1 SV=1	0	7	93	101.2	99.4	97.6	103.2	101.9	98.5333	100.233	1.01725	0.629651	0.77063
Q99JX4	Eukaryotic translation initiation factor 3 subunit M OS=Mus musculus OX=10090 GN=Eif3m PE=1 SV=1	0	12	104.4	98.8	100.6	99	99.7	98.5	101.567	98.7667	0.972432	0.125205	0.299809
Q61024	Asparagine synthetase [glutamine-hydrolyzing] OS=Mus musculus OX=10090 GN=Asns PE=1 SV=3	0	18	103.5	99	99.4	97.9	100.6	99.4	101.167	98.7667	0.976277	0.137923	0.317656
Q62167	ATP-dependent RNA helicase DDX3X OS=Mus musculus OX=10090 GN=Ddx3x PE=1 SV=3	0	39	105.2	100.6	101.2	100.6	101.7	100.4	102.7	100.533	0.978903	0.160648	0.3464
Q9WVJ2	26S proteasome non-ATPase regulatory subunit 13 OS=Mus musculus OX=10090 GN=Psmd13 PE=1 SV=1	0	16	97.3	100.5	99.7	99.3	100.9	99.7	99.3	99.8333	1.00537	0.657541	0.79219
Q64674	Spermidine synthase OS=Mus musculus OX=10090 GN=Srm PE=1 SV=1	0	15	99.3	98.5	97.7	97.7	101.6	100.3	99.5333	98.8333	0.992967	0.635888	0.774885
Q9D0R9	WD repeat-containing protein 89 OS=Mus musculus OX=10090 GN=Wdr89 PE=2 SV=1	0	8	97.3	100	98	98.2	99.3	98.2	98.2	98.8	1.00611	0.51388	0.686885
Q9WVK4	EH domain-containing protein 1 OS=Mus musculus OX=10090 GN=Ehd1 PE=1 SV=1	0	17	98.4	100.5	99.9	100.7	100.7	99.5	99.6667	100.233	1.00569	0.502368	0.675901
Q99KG3	RNA-binding protein 10 OS=Mus musculus OX=10090 GN=Rbm10 PE=1 SV=1	0	13	96.2	99	94	96.8	103.4	102.2	97.8667	99.3333	1.01499	0.674504	0.802882
Q9CXV9	DCN1-like protein 5 OS=Mus musculus OX=10090 GN=Dcun1d5 PE=1 SV=1	0	6	94.1	100.5	96.3	99.6	98.6	97.4	96.3333	99.1667	1.02941	0.149798	0.331603
Q3TCH7	Cullin-4A OS=Mus musculus OX=10090 GN=Cul4a PE=1 SV=1	0	7	91.6	99.9	96.8	100.8	99.5	98.3	95.9667	99.6667	1.03856	0.202635	0.401773
P28658	Ataxin-10 OS=Mus musculus OX=10090 GN=Atxn10 PE=1 SV=2	0	22	106.8	97.5	98	102.4	100.1	98.9	101.633	99.6	0.979993	0.538592	0.707319
Q9D0E1	Heterogeneous nuclear ribonucleoprotein M OS=Mus musculus OX=10090 GN=Hnrnpm PE=1 SV=3	0	49	100	101.6	95.9	101.2	102.2	100.9	99.3667	101.233	1.01879	0.371699	0.575306
Q91VX2	Ubiquitin-associated protein 2 OS=Mus musculus OX=10090 GN=Ubap2 PE=1 SV=1	0	10	102.8	102.9	96.9	102.9	102.9	101.7	100.867	102.5	1.01619	0.464816	0.648635
Q8VI84	Nucleolar complex protein 3 homolog OS=Mus musculus OX=10090 GN=Noc3l PE=2 SV=2	0	9	96	97.8	123.4	93.1	99.8	98.7	106.4	96.5333	0.907268	0.322278	0.529727
Q8VE18	Nonsense-mediated mRNA decay factor SMG8 OS=Mus musculus OX=10090 GN=Smg8 PE=1 SV=1	0	9	102.5	99.5	132.1	101.2	98.1	97	110.9	99.2333	0.8948	0.338646	0.546532
Q6P5G6	UBX domain-containing protein 7 OS=Mus musculus OX=10090 GN=Ubxn7 PE=1 SV=2	0	8	107.9	91.8	119.6	100.7	98.6	97.5	108.7	96.6667	0.889298	0.142772	0.323974
Q9EQ61	Pescadillo homolog OS=Mus musculus OX=10090 GN=Pes1 PE=1 SV=1	0	18	108.1	102.1	107.4	100.3	103.5	102.4	106.333	101.6	0.955486	0.0396667	0.147945
Q8C2K1	Differentially expressed in FDCP 6 OS=Mus musculus OX=10090 GN=Def6 PE=1 SV=1	0	4	104.3	96.4	101.8	95.8	97.7	96.6	101.267	96.2667	0.950625	0.0613965	0.19044
Q6A009	E3 ubiquitin-protein ligase listerin OS=Mus musculus OX=10090 GN=Ltn1 PE=1 SV=3	0	15	110.8	98.4	104.4	99	100.4	99.2	105.2	98.8667	0.939797	0.105483	0.265823
P52332	Tyrosine-protein kinase JAK1 OS=Mus musculus OX=10090 GN=Jak1 PE=1 SV=1	0	12	107.2	96.6	97.6	95.6	98.5	97.4	101.1	96.5333	0.95483	0.215319	0.415904
P63001	Ras-related C3 botulinum toxin substrate 1 OS=Mus musculus OX=10090 GN=Rac1 PE=1 SV=1	0	4	100.9	98.4	101.3	99.2	101.1	100	101.1	99.2	0.981207	0.0162541	0.08759
O35654	DNA polymerase delta subunit 2 OS=Mus musculus OX=10090 GN=Pold2 PE=1 SV=2	0	7	103.3	96.1	99.9	98.6	98	96.9	100.4	97.2	0.968127	0.135744	0.314672
Q60710	Deoxynucleoside triphosphate triphosphohydrolase SAMHD1 OS=Mus musculus OX=10090 GN=Samhd1 PE=1 SV=3	0	27	101.6	100.3	96.5	99.9	100.2	99.1	99.4333	99.7667	1.00335	0.841419	0.908756
Q9CYZ2	Tumor protein D54 OS=Mus musculus OX=10090 GN=Tpd52l2 PE=1 SV=1	0	8	96.2	98.4	92.9	96.4	97.6	96.5	95.5667	97.1	1.01604	0.375115	0.577659
P49443	Protein phosphatase 1A OS=Mus musculus OX=10090 GN=Ppm1a PE=1 SV=1	0	5	95	98.9	93.8	100.6	98	97	95.6	98.8333	1.03382	0.11751	0.285606
Q80UW8	DNA-directed RNA polymerases I, II, and III subunit RPABC1 OS=Mus musculus OX=10090 GN=Polr2e PE=1 SV=1	0	7	99.2	101.5	93.6	100.7	98.7	97.7	97.1667	99.9667	1.02882	0.259054	0.462629
Q5SUF2	Luc7-like protein 3 OS=Mus musculus OX=10090 GN=Luc7l3 PE=1 SV=1	0	15	105.8	103.7	102.8	98.8	106.9	105.8	105.167	102.767	0.977179	0.375469	0.577659
P59764	Dedicator of cytokinesis protein 4 OS=Mus musculus OX=10090 GN=Dock4 PE=1 SV=1	0	4	106.8	93.7	102.3	98.8	99.5	98.5	102.867	97	0.942968	0.0948867	0.250239
Q8BMG7	Rab3 GTPase-activating protein non-catalytic subunit OS=Mus musculus OX=10090 GN=Rab3gap2 PE=1 SV=2	0	20	99.9	98.4	103.7	100.6	99.9	98.9	101.167	99.3	0.981549	0.262074	0.465321
Q80U93	Nuclear pore complex protein Nup214 OS=Mus musculus OX=10090 GN=Nup214 PE=1 SV=2	0	34	98	98.9	101.4	99.7	100.6	99.6	100	99.4	0.994	0.600529	0.749018
Q06180	Tyrosine-protein phosphatase non-receptor type 2 OS=Mus musculus OX=10090 GN=Ptpn2 PE=1 SV=2	0	7	87.4	106	96.2	95.1	101.1	100.1	94.9	100.4	1.05796	0.341342	0.548094
Q80TM9	Nischarin OS=Mus musculus OX=10090 GN=Nisch PE=1 SV=2	0	20	93.6	97.1	96.6	97.3	98.5	97.5	96.2333	97.3	1.01108	0.497449	0.674025
Q6PGC1	ATP-dependent RNA helicase DHX29 OS=Mus musculus OX=10090 GN=Dhx29 PE=1 SV=1	0	18	104.6	99.1	98	99.3	100	99	100.867	99.1333	0.982816	0.425572	0.618849
Q6ZPZ3	Zinc finger CCCH domain-containing protein 4 OS=Mus musculus OX=10090 GN=Zc3h4 PE=1 SV=2	0	9	92.3	97.7	98	100.9	100	99	96.7667	99.2	1.02515	0.38324	0.584356
P61028	Ras-related protein Rab-8B OS=Mus musculus OX=10090 GN=Rab8b PE=1 SV=1	0	3	105.7	104.8	101.3	104.7	99.9	98.9	102.3	102.8	1.00489	0.857867	0.916866
P14824	Annexin A6 OS=Mus musculus OX=10090 GN=Anxa6 PE=1 SV=3	0	25	101.6	97.6	97.2	101.8	99.7	98.7	99.5	99.3667	0.99866	0.944202	0.968545
Q8R5J9	PRA1 family protein 3 OS=Mus musculus OX=10090 GN=Arl6ip5 PE=1 SV=2	0	3	95.5	101.1	96.4	101.1	99.1	98.1	97	100.1	1.03196	0.103138	0.262277
Q99KP6	Pre-mRNA-processing factor 19 OS=Mus musculus OX=10090 GN=Prpf19 PE=1 SV=1	0	14	95.3	101.3	94	100.1	101.2	100.2	96.8333	100.533	1.03821	0.175197	0.364737
Q8VCH8	UBX domain-containing protein 4 OS=Mus musculus OX=10090 GN=Ubxn4 PE=1 SV=1	0	4	94.7	101.2	142	88.2	99.5	98.6	112.067	96	0.856633	0.359776	0.565346
P14131	Small ribosomal subunit protein uS9 OS=Mus musculus OX=10090 GN=Rps16 PE=1 SV=4	0	11	103.8	97.6	121.6	95	102.4	101.5	109.267	98.0333	0.897193	0.157143	0.341257
P19253	Large ribosomal subunit protein uL13 OS=Mus musculus OX=10090 GN=Rpl13a PE=1 SV=4	0	11	102.3	99.6	105.7	98.8	100.6	99.6	102.867	99.3333	0.965651	0.0811098	0.225553
P61967	AP-1 complex subunit sigma-1A OS=Mus musculus OX=10090 GN=Ap1s1 PE=1 SV=1	0	3	98.2	99.2	100.9	96.1	97.4	96.5	98.8333	97.2667	0.984148	0.337291	0.545372
Q9CX86	Heterogeneous nuclear ribonucleoprotein A0 OS=Mus musculus OX=10090 GN=Hnrnpa0 PE=1 SV=1	0	7	94.7	100.4	102.9	99.8	100.6	99.6	99.4	99.9333	1.00537	0.838572	0.906955
Q99PT1	Rho GDP-dissociation inhibitor 1 OS=Mus musculus OX=10090 GN=Arhgdia PE=1 SV=3	0	12	129.2	97.9	101.6	99.4	100	99.1	110.267	98.8	0.89601	0.293438	0.49995
Q62384	Zinc finger protein ZPR1 OS=Mus musculus OX=10090 GN=Zpr1 PE=1 SV=1	0	15	98.9	99.3	98.4	98.4	98.6	97.7	98.6333	98.4667	0.99831	0.748586	0.84497
Q3UMC0	ATPase family gene 2 protein homolog A OS=Mus musculus OX=10090 GN=Afg2a PE=1 SV=2	0	7	98.1	103.9	98.3	98.6	98.4	97.6	98.2667	100.033	1.01798	0.417657	0.612671
P42208	Septin-2 OS=Mus musculus OX=10090 GN=Septin2 PE=1 SV=2	0	12	99.6	99.8	99.8	100.6	99.4	98.5	99.6	99.6333	1.00033	0.959877	0.977082
P09055	Integrin beta-1 OS=Mus musculus OX=10090 GN=Itgb1 PE=1 SV=1	0	16	104.6	99.1	98.2	99.1	101.5	100.5	101.433	99.5667	0.981597	0.382816	0.584356
Q8BU14	Translocation protein SEC62 OS=Mus musculus OX=10090 GN=Sec62 PE=1 SV=1	0	9	96.9	98.3	94.6	98.7	99.6	98.7	97.0333	98.5667	1.0158	0.350241	0.556372
Q9CQ18	Ribonuclease H2 subunit C OS=Mus musculus OX=10090 GN=Rnaseh2c PE=1 SV=1	0	3	103.6	99.5	94	98.1	100.4	99.5	99.3333	99.0333	0.99698	0.921521	0.952796
O08848	RNA-binding protein Ro60 OS=Mus musculus OX=10090 GN=RO60 PE=1 SV=1	0	8	121.5	102.3	94.8	103.5	96.8	95.9	104.367	100.567	0.96359	0.691519	0.812394
Q9DAR7	m7GpppX diphosphatase OS=Mus musculus OX=10090 GN=Dcps PE=1 SV=1	0	13	101	98.3	112.7	93.5	100.3	99.5	104.667	97.1	0.927707	0.162061	0.348291
P39749	Flap endonuclease 1 OS=Mus musculus OX=10090 GN=Fen1 PE=1 SV=1	0	11	101.3	98.4	115.6	97.2	99.1	98.3	105.333	97.9667	0.930063	0.228552	0.431444
O35295	Transcriptional activator protein Pur-beta OS=Mus musculus OX=10090 GN=Purb PE=1 SV=3	0	9	95	99.9	119.6	104.4	101.9	101.2	105.5	101.833	0.965245	0.64826	0.784078
Q9Z1D1	Eukaryotic translation initiation factor 3 subunit G OS=Mus musculus OX=10090 GN=Eif3g PE=1 SV=2	0	20	106.6	101.5	114.9	100.8	101	100.1	107.5	100.8	0.937674	0.174064	0.363115
Q9QUJ7	Long-chain-fatty-acid--CoA ligase 4 OS=Mus musculus OX=10090 GN=Acsl4 PE=1 SV=2	0	20	106.9	100.5	107.4	100.3	102.4	101.6	105.567	100.8	0.954847	0.0438672	0.157319
Q9D7X8	Gamma-glutamylcyclotransferase OS=Mus musculus OX=10090 GN=Ggct PE=1 SV=1	0	4	104.5	95.1	104.8	98.2	98.7	97.9	102.667	97.0667	0.945455	0.0649532	0.19762
O70145	Neutrophil cytosol factor 2 OS=Mus musculus OX=10090 GN=Ncf2 PE=1 SV=1	0	16	105.2	97.7	101.3	96.3	100.3	99.5	102.267	97.8333	0.956649	0.0652782	0.197824
Q8VCG3	WD repeat-containing protein 74 OS=Mus musculus OX=10090 GN=Wdr74 PE=2 SV=1	0	11	98.8	97.1	101.3	99.4	100.4	99.6	100.167	98.7	0.985358	0.247926	0.452204
Q9QZE7	Translin-associated protein X OS=Mus musculus OX=10090 GN=Tsnax PE=1 SV=1	0	11	96.6	101.6	100.2	98.6	100.3	99.6	99.0333	99.9333	1.00909	0.581556	0.734584
O55100	Synaptogyrin-1 OS=Mus musculus OX=10090 GN=Syngr1 PE=1 SV=2	0	2	103.2	97.2	99.9	98.5	99.2	98.5	100.767	98.0667	0.973205	0.107789	0.26921
P07091	Protein S100-A4 OS=Mus musculus OX=10090 GN=S100a4 PE=1 SV=1	0	4	122	102.3	106.3	107	106.1	105.2	111.467	104.833	0.94049	0.289844	0.495748
P54823	Probable ATP-dependent RNA helicase DDX6 OS=Mus musculus OX=10090 GN=Ddx6 PE=1 SV=1	0	12	93.3	101.1	97.9	98.9	99.4	98.5	96.8667	99.5	1.02719	0.259379	0.462671
P62908	Small ribosomal subunit protein uS3 OS=Mus musculus OX=10090 GN=Rps3 PE=1 SV=1	0	22	99.5	100	98.3	99.6	100.1	99.3	99.3	99.6333	1.00336	0.587983	0.739969
Q6A0A2	La-related protein 4B OS=Mus musculus OX=10090 GN=Larp4b PE=1 SV=2	0	20	96.6	99.6	97.7	101.1	99.1	98.4	97.8	99.7	1.01943	0.14886	0.330489
Q8C129	Leucyl-cystinyl aminopeptidase OS=Mus musculus OX=10090 GN=Lnpep PE=1 SV=1	0	8	94.4	98.8	95.6	102.3	94.1	93.4	94.7	98.1667	1.03661	0.257709	0.460821
Q8VDF2	E3 ubiquitin-protein ligase UHRF1 OS=Mus musculus OX=10090 GN=Uhrf1 PE=1 SV=2	0	21	91.7	102.7	97.9	104.8	102.3	101.5	97.3	103	1.05858	0.151632	0.334459
Q8C8U0	Liprin-beta-1 OS=Mus musculus OX=10090 GN=Ppfibp1 PE=1 SV=3	0	15	104.5	95	107.9	96.8	100.1	99.4	104.167	97.0667	0.93184	0.0520621	0.173495
Q9WTR1	Transient receptor potential cation channel subfamily V member 2 OS=Mus musculus OX=10090 GN=Trpv2 PE=1 SV=2	0	13	102.1	97.4	106	96.1	100.6	99.9	102.9	97.8	0.950437	0.0597428	0.187964
P61255	Large ribosomal subunit protein uL24 OS=Mus musculus OX=10090 GN=Rpl26 PE=1 SV=1	0	8	100.2	104.2	100.8	97.5	101.2	100.5	100.733	100.733	1	1	1
Q810U5	Coiled-coil domain-containing protein 50 OS=Mus musculus OX=10090 GN=Ccdc50 PE=1 SV=1	0	4	103.6	97.3	99.2	97.8	96.6	96	99.8	97.0333	0.972278	0.260395	0.464215
Q6P9R2	Serine/threonine-protein kinase OSR1 OS=Mus musculus OX=10090 GN=Oxsr1 PE=1 SV=1	0	11	96.7	97.5	103.4	102.8	101	100.3	100.367	100.2	0.998339	0.949783	0.972246
Q9D7G0	Ribose-phosphate pyrophosphokinase 1 OS=Mus musculus OX=10090 GN=Prps1 PE=1 SV=4	0	8	100	103	99.1	100.1	101.8	101	100.3	101.367	1.01063	0.412815	0.608638
Q8R5A3	Amyloid beta A4 precursor protein-binding family B member 1-interacting protein OS=Mus musculus OX=10090 GN=Apbb1ip PE=1 SV=2	0	9	97.8	100.9	99.6	101.3	100.3	99.6	99.2333	100.6	1.01377	0.205247	0.404836
Q9Z2I0	Mitochondrial proton/calcium exchanger protein OS=Mus musculus OX=10090 GN=Letm1 PE=1 SV=1	0	20	93.4	99.8	96.9	98.5	96.8	96.1	95.7	98.1333	1.02543	0.198482	0.396578
Q78HU3	Multivesicular body subunit 12A OS=Mus musculus OX=10090 GN=Mvb12a PE=1 SV=1	0	4	99.2	102.3	97.1	99.1	99.2	98.4	98.5	99.9333	1.01455	0.360615	0.566128
P97480	Eyes absent homolog 3 OS=Mus musculus OX=10090 GN=Eya3 PE=1 SV=2	0	3	101	96.1	99.6	102.4	96.8	96.1	99.1333	98.2	0.990585	0.721114	0.831536
E9Q7G0	Nuclear mitotic apparatus protein 1 OS=Mus musculus OX=10090 GN=Numa1 PE=1 SV=1	0	82	91.9	100.7	93.9	99.8	102.9	102.2	96.2333	100.9	1.04849	0.248103	0.452259
Q8BPU7	Engulfment and cell motility protein 1 OS=Mus musculus OX=10090 GN=Elmo1 PE=1 SV=2	0	21	98.9	102.1	97.1	103.9	104.2	103.5	100.067	103.167	1.03098	0.231554	0.434181
Q8R151	NFX1-type zinc finger-containing protein 1 OS=Mus musculus OX=10090 GN=Znfx1 PE=1 SV=3	0	11	102	105.4	90.9	98.7	101.3	100.7	98.0667	101.6	1.03603	0.437584	0.628323
O88878	AN1-type zinc finger protein 5 OS=Mus musculus OX=10090 GN=Zfand5 PE=1 SV=1	0	3	98.1	112.7	96.9	105.5	98.7	98	97.9	105.4	1.07661	0.154348	0.338029
Q99LL5	Periodic tryptophan protein 1 homolog OS=Mus musculus OX=10090 GN=Pwp1 PE=1 SV=1	0	9	102.3	98.5	88.9	99.4	100.4	99.7	97.2	99.2	1.02058	0.6589	0.793183
Q3UIA2	Rho GTPase-activating protein 17 OS=Mus musculus OX=10090 GN=Arhgap17 PE=1 SV=1	0	11	95.3	103.6	90.8	102.4	99.2	98.4	95.1	101.467	1.06695	0.0924658	0.245909
P46467	Vacuolar protein sorting-associated protein 4B OS=Mus musculus OX=10090 GN=Vps4b PE=1 SV=2	0	10	101.4	100.9	89.9	102.5	98.9	98.2	96.7333	100.533	1.03928	0.363687	0.569498
A6H5Y3	Methionine synthase OS=Mus musculus OX=10090 GN=Mtr PE=1 SV=1	0	9	105.4	97.5	86.7	100.2	98.4	97.7	96.8333	98.4667	1.01687	0.782169	0.865732
Q8BHN1	Gamma-taxilin OS=Mus musculus OX=10090 GN=Txlng PE=1 SV=1	0	3	91.8	104	103.9	96.5	106.8	106.2	100.833	102.233	1.01388	0.810004	0.887434
P61027	Ras-related protein Rab-10 OS=Mus musculus OX=10090 GN=Rab10 PE=1 SV=1	0	5	100.7	102.4	101.3	97.8	103.4	102.8	101.8	101	0.992141	0.67986	0.806105
O55131	Septin-7 OS=Mus musculus OX=10090 GN=Septin7 PE=1 SV=1	0	15	127.1	95.2	100.8	97.6	100	99.5	109.3	97.4333	0.89143	0.257289	0.460546
O08788	Dynactin subunit 1 OS=Mus musculus OX=10090 GN=Dctn1 PE=1 SV=3	0	23	97.2	99.6	99.9	99.1	99.2	98.6	98.7667	99.1	1.00337	0.717729	0.829479
O08808	Protein diaphanous homolog 1 OS=Mus musculus OX=10090 GN=Diaph1 PE=1 SV=1	0	13	102.2	96.3	99.9	100	100.8	100.3	100.967	98.8667	0.979201	0.221088	0.423856
P60843	Eukaryotic initiation factor 4A-I OS=Mus musculus OX=10090 GN=Eif4a1 PE=1 SV=1	0	27	101.4	100	99.2	99.4	101.4	100.7	100.667	100.033	0.993709	0.484966	0.662558
P62702	Small ribosomal subunit protein eS4 OS=Mus musculus OX=10090 GN=Rps4x PE=1 SV=2	0	25	100.9	103.1	100.4	100.8	101.7	101.1	101	101.667	1.0066	0.459355	0.645813
Q8R3C6	Probable RNA-binding protein 19 OS=Mus musculus OX=10090 GN=Rbm19 PE=1 SV=1	0	17	104.1	99.4	99.5	100.5	101.9	101.3	101.833	100.4	0.985925	0.37529	0.577659
Q68FF6	ARF GTPase-activating protein GIT1 OS=Mus musculus OX=10090 GN=Git1 PE=1 SV=1	0	17	96.5	98.4	97.2	98.8	100.4	99.7	98.0333	98.9667	1.00952	0.50014	0.675029
Q9CQJ6	Density-regulated protein OS=Mus musculus OX=10090 GN=Denr PE=1 SV=1	0	4	109.1	100.2	99.1	101.1	99.7	99.1	102.633	100.133	0.975641	0.489551	0.666526
Q8K409	DNA polymerase beta OS=Mus musculus OX=10090 GN=Polb PE=1 SV=3	0	5	98.6	100.8	93.4	98.3	98.4	97.8	96.8	98.9667	1.02238	0.326101	0.533164
P70280	Vesicle-associated membrane protein 7 OS=Mus musculus OX=10090 GN=Vamp7 PE=1 SV=1	0	4	108.4	87.8	93.8	105.4	102.2	101.6	101.467	98.2667	0.968463	0.663276	0.794731
Q64373	Bcl-2-like protein 1 OS=Mus musculus OX=10090 GN=Bcl2l1 PE=1 SV=1	0	2	100.3	94.8	109.8	94.4	98	97.5	102.7	95.5667	0.930542	0.129182	0.305528
Q8BY87	Ubiquitin carboxyl-terminal hydrolase 47 OS=Mus musculus OX=10090 GN=Usp47 PE=1 SV=2	0	20	95.2	97.1	103.1	94.4	97.6	97.1	98.6333	96.2	0.97533	0.386454	0.587219
Q91YR7	Pre-mRNA-processing factor 6 OS=Mus musculus OX=10090 GN=Prpf6 PE=1 SV=1	0	28	107.1	95.5	102.7	96.8	99.6	99.2	103.133	97.1667	0.942146	0.0700982	0.207396
P54923	ADP-ribosylhydrolase ARH1 OS=Mus musculus OX=10090 GN=Adprh PE=1 SV=1	0	11	96.6	96.5	99.2	95.9	97.8	97.4	97.8667	96.6	0.987057	0.218507	0.420216
O55013	Trafficking protein particle complex subunit 3 OS=Mus musculus OX=10090 GN=Trappc3 PE=1 SV=1	0	8	102	97.1	103.6	100.3	100.2	99.7	101.933	99.0333	0.97155	0.10506	0.265193
Q8VHK9	ATP-dependent DNA/RNA helicase DHX36 OS=Mus musculus OX=10090 GN=Dhx36 PE=1 SV=2	0	4	102	99.7	103.1	101.1	98.4	97.9	101.167	99.5667	0.984185	0.398583	0.598555
O88796	Ribonuclease P protein subunit p30 OS=Mus musculus OX=10090 GN=Rpp30 PE=1 SV=1	0	7	93.2	99.8	94.8	93	100.6	100.1	96.2	97.6333	1.0149	0.680094	0.806105
Q91W39	Nuclear receptor coactivator 5 OS=Mus musculus OX=10090 GN=Ncoa5 PE=1 SV=1	0	20	96	101.1	99.6	100.6	103.1	102.6	99.5667	101.433	1.01875	0.431485	0.623031
Q9WV60	Glycogen synthase kinase-3 beta OS=Mus musculus OX=10090 GN=Gsk3b PE=1 SV=2	0	5	102.3	89.1	97.1	98.6	98.6	98.1	99.3333	95.2667	0.95906	0.304059	0.512277
Q9WU42	Nuclear receptor corepressor 2 OS=Mus musculus OX=10090 GN=Ncor2 PE=1 SV=3	0	5	96.8	102	98.7	101.3	99.5	99	98.3333	100.767	1.02475	0.114497	0.280053
B1ARD6	Schlafen family member 9 OS=Mus musculus OX=10090 GN=Slfn9 PE=2 SV=1	0	9	100.3	100.3	96.4	100.1	99.6	99.1	98.7667	99.8333	1.0108	0.443758	0.632619
P97363	Serine palmitoyltransferase 2 OS=Mus musculus OX=10090 GN=Sptlc2 PE=1 SV=2	0	13	101.3	98.4	95.3	99	100.9	100.4	99.1667	99.2667	1.00101	0.962989	0.978362
A2A5R2	Brefeldin A-inhibited guanine nucleotide-exchange protein 2 OS=Mus musculus OX=10090 GN=Arfgef2 PE=1 SV=1	0	19	95.8	100.6	98.8	104.1	103.7	103.2	99.4333	102.633	1.03218	0.274648	0.479348
Q8BJ90	Zinc finger protein 771 OS=Mus musculus OX=10090 GN=Znf771 PE=2 SV=1	0	3	92.7	97	124.9	90.5	95.5	95.1	104.367	94.2	0.902587	0.386833	0.587325
O54825	Bystin OS=Mus musculus OX=10090 GN=Bysl PE=1 SV=3	0	15	103.3	97.9	112.4	96.6	99	98.6	104.9	97.7	0.931363	0.145728	0.327302
O70503	Very-long-chain 3-oxoacyl-CoA reductase OS=Mus musculus OX=10090 GN=Hsd17b12 PE=1 SV=1	0	5	113.2	97.9	101.2	96.8	100.9	100.5	105.1	98.4	0.936251	0.185625	0.380279
P60229	Eukaryotic translation initiation factor 3 subunit E OS=Mus musculus OX=10090 GN=Eif3e PE=1 SV=1	0	16	101.7	99.4	103.5	99.2	101.2	100.7	102.133	99.7667	0.976828	0.0482719	0.165071
P12970	Large ribosomal subunit protein eL8 OS=Mus musculus OX=10090 GN=Rpl7a PE=1 SV=2	0	16	95.8	100.4	104.9	101.5	100.1	99.6	100.267	100.5	1.00233	0.934934	0.962782
Q9JMA1	Ubiquitin carboxyl-terminal hydrolase 14 OS=Mus musculus OX=10090 GN=Usp14 PE=1 SV=3	0	19	99.1	99.6	101.8	99.4	100.4	100	100.433	99.6667	0.992366	0.391792	0.59099
Q04207	Transcription factor p65 OS=Mus musculus OX=10090 GN=Rela PE=1 SV=1	0	7	99.3	101.5	97.6	96.7	100.9	100.4	99.2667	99.5333	1.00269	0.88539	0.932995
Q9CSH3	Exosome complex exonuclease RRP44 OS=Mus musculus OX=10090 GN=Dis3 PE=1 SV=4	0	22	101.6	101.9	100.2	101.3	100.3	99.9	100.7	101.033	1.00331	0.677572	0.804976
Q8BGA5	KRR1 small subunit processome component homolog OS=Mus musculus OX=10090 GN=Krr1 PE=2 SV=1	0	11	97.6	100.4	98.7	100	98.1	97.7	98.1333	99.3667	1.01257	0.242175	0.446479
Q8BG32	26S proteasome non-ATPase regulatory subunit 11 OS=Mus musculus OX=10090 GN=Psmd11 PE=1 SV=3	0	19	118.3	96.6	98.5	99.8	99.7	99.3	105.5	98.5667	0.934281	0.3453	0.552228
Q6ZWX6	Eukaryotic translation initiation factor 2 subunit 1 OS=Mus musculus OX=10090 GN=Eif2s1 PE=1 SV=3	0	29	102.1	98.8	98.9	100.8	100.8	100.4	100.6	100	0.994036	0.618145	0.763256
Q9Z2Y8	Pyridoxal phosphate homeostasis protein OS=Mus musculus OX=10090 GN=Plpbp PE=1 SV=1	0	4	97.3	102.7	97.6	100	96.7	96.4	97.2	99.7	1.02572	0.246651	0.450996
Q8CJF7	Protein ELYS OS=Mus musculus OX=10090 GN=Ahctf1 PE=1 SV=1	0	32	96.6	100.2	95.2	98	100	99.6	97.2667	99.2667	1.02056	0.271467	0.475957
Q93092	Transaldolase OS=Mus musculus OX=10090 GN=Taldo1 PE=1 SV=2	0	17	104.6	100.7	93.6	98.3	98.2	97.9	98.8	98.9667	1.00169	0.962224	0.978334
Q8VBT6	Apolipoprotein B receptor OS=Mus musculus OX=10090 GN=Apobr PE=1 SV=1	0	19	97.2	99.6	95.9	101.4	98.9	98.5	97.3333	99.8333	1.02568	0.108115	0.269619
P97315	Cysteine and glycine-rich protein 1 OS=Mus musculus OX=10090 GN=Csrp1 PE=1 SV=3	0	10	97.9	102.6	97.2	110.4	100.9	100.5	98.6667	104.5	1.05912	0.144124	0.325602
O88286	Protein Wiz OS=Mus musculus OX=10090 GN=Wiz PE=1 SV=2	0	6	100.9	96.4	92.8	110.8	97.9	97.5	97.2	101.567	1.04492	0.448036	0.635889
P70288	Histone deacetylase 2 OS=Mus musculus OX=10090 GN=Hdac2 PE=1 SV=1	0	5	91.8	110.2	126.2	99.8	98.6	98.3	105.533	102.767	0.973784	0.816473	0.891941
Q6PGG6	Guanine nucleotide-binding protein-like 3-like protein OS=Mus musculus OX=10090 GN=Gnl3l PE=1 SV=1	0	9	99.2	102.6	106.1	89.4	98	97.7	101.1	96.5667	0.95516	0.380686	0.583062
Q8CAS9	Protein mono-ADP-ribosyltransferase PARP9 OS=Mus musculus OX=10090 GN=Parp9 PE=1 SV=2	0	13	105.3	101.2	110	92.9	101.3	100.9	105.533	98.3333	0.931775	0.123721	0.297414
Q91WT8	RNA-binding protein 47 OS=Mus musculus OX=10090 GN=Rbm47 PE=1 SV=1	0	6	103.3	98.6	108.9	96.1	103.1	102.9	105.1	99.2	0.943863	0.0983912	0.25521
Q6P5E6	ADP-ribosylation factor-binding protein GGA2 OS=Mus musculus OX=10090 GN=Gga2 PE=1 SV=1	0	11	97.7	97.2	103.7	97.2	99.4	99.2	100.267	97.8667	0.976064	0.276401	0.481862
Q9DC23	DnaJ homolog subfamily C member 10 OS=Mus musculus OX=10090 GN=Dnajc10 PE=1 SV=2	0	11	106.4	98.4	101.2	95.3	94.4	94.1	100.667	95.9333	0.95298	0.270298	0.475055
Q8R3H9	Tetratricopeptide repeat protein 4 OS=Mus musculus OX=10090 GN=Ttc4 PE=1 SV=1	0	5	99.9	99.4	100.8	98.2	100.1	99.7	100.267	99.1	0.988364	0.093954	0.248578
Q6NZC7	SEC23-interacting protein OS=Mus musculus OX=10090 GN=Sec23ip PE=1 SV=2	0	16	99.5	102.6	99.9	97.4	101.3	101	100.233	100.333	1.001	0.95407	0.974012
Q8CGY8	UDP-N-acetylglucosamine--peptide N-acetylglucosaminyltransferase 110 kDa subunit OS=Mus musculus OX=10090 GN=Ogt PE=1 SV=2	0	22	95.2	98.3	101.8	100.7	98.6	98.3	98.5333	99.1	1.00575	0.797514	0.877664
Q8CCS6	Polyadenylate-binding protein 2 OS=Mus musculus OX=10090 GN=Pabpn1 PE=1 SV=3	0	6	102.6	98.2	99.3	98.5	97.7	97.4	99.8667	98.0333	0.981642	0.283024	0.488154
P28740	Kinesin-like protein KIF2A OS=Mus musculus OX=10090 GN=Kif2a PE=1 SV=2	0	14	96.4	101.9	100.4	100	99.1	98.8	98.6333	100.233	1.01622	0.341635	0.548094
P61089	Ubiquitin-conjugating enzyme E2 N OS=Mus musculus OX=10090 GN=Ube2n PE=1 SV=1	0	6	97.5	100.5	98.5	99	98.2	98	98.0667	99.1667	1.01122	0.233538	0.436041
Q9JHK4	Geranylgeranyl transferase type-2 subunit alpha OS=Mus musculus OX=10090 GN=Rabggta PE=1 SV=1	0	11	99.4	99.8	98.1	98.9	97.8	97.5	98.4333	98.7333	1.00305	0.736047	0.839453
P62192	26S proteasome regulatory subunit 4 OS=Mus musculus OX=10090 GN=Psmc1 PE=1 SV=1	0	21	105.3	99.3	98.8	100.3	99.7	99.4	101.267	99.6667	0.9842	0.480318	0.660678
Q8BWQ6	VPS35 endosomal protein-sorting factor-like OS=Mus musculus OX=10090 GN=Vps35l PE=1 SV=2	0	12	117.3	98.9	99.2	101.3	99.3	99	105.267	99.7333	0.947435	0.413385	0.608897
A2AGH6	Mediator of RNA polymerase II transcription subunit 12 OS=Mus musculus OX=10090 GN=Med12 PE=1 SV=1	0	6	91.4	106.8	98.1	101.3	93.3	93	94.2667	100.367	1.06471	0.244888	0.449327
Q64213	Splicing factor 1 OS=Mus musculus OX=10090 GN=Sf1 PE=1 SV=6	0	10	99.1	99.3	94.1	100.8	99.3	99	97.5	99.7	1.02256	0.286362	0.491979
Q9CZU3	Exosome RNA helicase MTR4 OS=Mus musculus OX=10090 GN=Mtrex PE=1 SV=1	0	28	108.2	97.6	95.5	102.9	100.2	99.8	101.3	100.1	0.988154	0.779827	0.865007
E9Q7E2	AT-rich interactive domain-containing protein 2 OS=Mus musculus OX=10090 GN=Arid2 PE=1 SV=1	0	4	95.6	94	93.6	105.1	93	92.7	94.0667	97.2667	1.03402	0.469802	0.65175
Q9D2R6	Cytochrome c oxidase assembly factor 3 homolog, mitochondrial OS=Mus musculus OX=10090 GN=Coa3 PE=1 SV=1	0	3	93.8	101	87.4	102	93.8	93.6	91.6667	98.8667	1.07855	0.101704	0.259704
Q9D6K9	Ceramide synthase 5 OS=Mus musculus OX=10090 GN=Cers5 PE=1 SV=1	0	3	94	102.2	130.4	93.3	97.5	97.3	107.3	97.6	0.909599	0.45992	0.645813
Q61490	CD166 antigen OS=Mus musculus OX=10090 GN=Alcam PE=1 SV=3	0	13	100	99.8	119.3	98.1	100.9	100.6	106.733	99.5	0.93223	0.317028	0.525024
Q922L6	Negative elongation factor D OS=Mus musculus OX=10090 GN=Nelfcd PE=1 SV=2	0	4	94.3	100.2	100.4	83.8	98.1	98	97.6	94	0.963115	0.54419	0.710099
P50580	Proliferation-associated protein 2G4 OS=Mus musculus OX=10090 GN=Pa2g4 PE=1 SV=3	0	21	98.4	99	110.7	98.3	100.2	100	103.1	99.1	0.961203	0.359383	0.565247
Q6PGF7	Exocyst complex component 8 OS=Mus musculus OX=10090 GN=Exoc8 PE=1 SV=1	0	10	102	94.5	106.6	97.5	96.6	96.4	101.733	96.1333	0.944954	0.137279	0.3168
Q8BVU0	DISP complex protein LRCH3 OS=Mus musculus OX=10090 GN=Lrch3 PE=1 SV=3	0	10	96.2	98.2	103.6	95.3	98.9	98.6	99.5667	97.3667	0.977904	0.411019	0.607849
Q60854	Serpin B6 OS=Mus musculus OX=10090 GN=Serpinb6 PE=1 SV=1	0	13	98.3	99.8	101.8	97.7	99.8	99.6	99.9667	99.0333	0.990664	0.48513	0.662558
Q8VDW0	ATP-dependent RNA helicase DDX39A OS=Mus musculus OX=10090 GN=Ddx39a PE=1 SV=1	0	9	107	96.6	103	99.1	100.7	100.5	103.567	98.7333	0.953331	0.0894032	0.240888
Q4QRL3	Coiled-coil domain-containing protein 88B OS=Mus musculus OX=10090 GN=Ccdc88b PE=1 SV=2	0	21	96.8	98.9	98	94.6	96.9	96.6	97.2333	96.7	0.994515	0.702732	0.819722
Q91W59	RNA-binding motif, single-stranded-interacting protein 1 OS=Mus musculus OX=10090 GN=Rbms1 PE=1 SV=1	0	5	109.4	96.8	101.6	98.1	98.9	98.8	103.3	97.9	0.947725	0.166996	0.35326
Q569Z5	Probable ATP-dependent RNA helicase DDX46 OS=Mus musculus OX=10090 GN=Ddx46 PE=1 SV=2	0	40	97.9	100.7	103.7	101.1	100.8	100.6	100.8	100.8	1	1	1
P47754	F-actin-capping protein subunit alpha-2 OS=Mus musculus OX=10090 GN=Capza2 PE=1 SV=3	0	9	95.8	103.1	100.3	98.2	101.4	101.2	99.1667	100.833	1.01681	0.49621	0.673506
Q8R180	ERO1-like protein alpha OS=Mus musculus OX=10090 GN=Ero1a PE=1 SV=2	0	8	100.2	98	98.8	97	97.9	97.8	98.9667	97.6	0.986191	0.136735	0.316102
P14148	Large ribosomal subunit protein uL30 OS=Mus musculus OX=10090 GN=Rpl7 PE=1 SV=2	0	17	103.5	97.4	99.3	97.9	100.8	100.5	101.2	98.6	0.974308	0.17089	0.358928
Q9Z1G3	V-type proton ATPase subunit C 1 OS=Mus musculus OX=10090 GN=Atp6v1c1 PE=1 SV=4	0	21	100.3	101.7	102.5	101.7	101	100.8	101.267	101.4	1.00132	0.861129	0.917986
P62900	Large ribosomal subunit protein eL31 OS=Mus musculus OX=10090 GN=Rpl31 PE=1 SV=1	0	7	97.9	100.8	99	99.9	100.2	100.1	99.0333	100.267	1.01245	0.160986	0.346402
Q9QZQ8	Core histone macro-H2A.1 OS=Mus musculus OX=10090 GN=Macroh2a1 PE=1 SV=4	0	10	95.8	98.9	96.7	99.1	97.4	97.2	96.6333	98.4	1.01828	0.0807635	0.225099
E9Q3L2	Phosphatidylinositol 4-kinase alpha OS=Mus musculus OX=10090 GN=Pi4ka PE=1 SV=2	0	13	100.5	99.3	96.6	99.6	98.1	97.9	98.4	98.9333	1.00542	0.691761	0.812394
Q61335	B-cell receptor-associated protein 31 OS=Mus musculus OX=10090 GN=Bcap31 PE=1 SV=4	0	7	97.8	98	96	99.2	99.9	99.7	97.9	98.9667	1.0109	0.43636	0.627516
Q9D2R0	Acetoacetyl-CoA synthetase OS=Mus musculus OX=10090 GN=Aacs PE=1 SV=1	0	11	98.4	98.8	95.9	99.2	96.8	96.6	97.0333	98.2	1.01202	0.344697	0.551838
O08585	Clathrin light chain A OS=Mus musculus OX=10090 GN=Clta PE=1 SV=2	0	8	108.4	99.5	97.3	101.8	100.5	100.4	102.067	100.567	0.985304	0.678905	0.805952
Q8CG46	Structural maintenance of chromosomes protein 5 OS=Mus musculus OX=10090 GN=Smc5 PE=1 SV=1	0	8	94.6	101.6	94.8	100.2	96.7	96.5	95.3667	99.4333	1.04264	0.0706838	0.208615
Q9D287	Pre-mRNA-splicing factor SPF27 OS=Mus musculus OX=10090 GN=Bcas2 PE=1 SV=1	0	8	97	97.9	95.1	102.2	96.8	96.6	96.3	98.9	1.027	0.221335	0.424066
Q63844	Mitogen-activated protein kinase 3 OS=Mus musculus OX=10090 GN=Mapk3 PE=1 SV=5	0	4	102.2	97.6	93	100.6	96.4	96.3	97.2	98.1667	1.00995	0.761309	0.854321
Q99MR8	Methylcrotonoyl-CoA carboxylase subunit alpha, mitochondrial OS=Mus musculus OX=10090 GN=Mccc1 PE=1 SV=2	0	6	96.7	99.7	114.2	96.2	96.5	96.4	102.467	97.4333	0.950878	0.447035	0.635369
Q9WUK2	Eukaryotic translation initiation factor 4H OS=Mus musculus OX=10090 GN=Eif4h PE=1 SV=3	0	16	102.4	101.1	109.8	99.2	101	100.8	104.4	100.367	0.961367	0.222217	0.424698
P14869	Large ribosomal subunit protein uL10 OS=Mus musculus OX=10090 GN=Rplp0 PE=1 SV=3	0	15	99.9	99.7	103.4	98.8	100.7	100.6	101.333	99.7	0.983882	0.238339	0.442321
Q9D6J3	Splicing factor YJU2 OS=Mus musculus OX=10090 GN=Yju2 PE=1 SV=1	0	5	96.8	97.8	99.5	95.5	97.5	97.4	97.9333	96.9	0.989449	0.391265	0.590827
Q91WQ3	Tyrosine--tRNA ligase, cytoplasmic OS=Mus musculus OX=10090 GN=Yars1 PE=1 SV=3	0	28	101.4	100.8	101.8	99	100.9	100.8	101.367	100.2	0.988491	0.149029	0.330614
Q3UHX2	28 kDa heat- and acid-stable phosphoprotein OS=Mus musculus OX=10090 GN=Pdap1 PE=1 SV=1	0	6	99.4	96.4	100.2	97.7	99.4	99.3	99.6667	97.8	0.981271	0.101211	0.259305
Q921V5	Alpha-1,6-mannosyl-glycoprotein 2-beta-N-acetylglucosaminyltransferase OS=Mus musculus OX=10090 GN=Mgat2 PE=1 SV=1	0	4	103.4	97.3	99	96.7	98.6	98.5	100.333	97.5	0.971761	0.156412	0.34109
P07901	Heat shock protein HSP 90-alpha OS=Mus musculus OX=10090 GN=Hsp90aa1 PE=1 SV=4	0	28	101.1	100.9	101.9	100.1	101.8	101.7	101.6	100.9	0.99311	0.254041	0.45766
Q9CZY3	Ubiquitin-conjugating enzyme E2 variant 1 OS=Mus musculus OX=10090 GN=Ube2v1 PE=1 SV=1	0	4	106.5	102	102	100.4	99.2	99.1	102.567	100.5	0.979851	0.417037	0.612449
Q6ZQL4	WD repeat-containing protein 43 OS=Mus musculus OX=10090 GN=Wdr43 PE=1 SV=2	0	14	98.2	101.2	101.9	100.3	99.8	99.7	99.9667	100.4	1.00433	0.726935	0.833863
Q64152	Transcription factor BTF3 OS=Mus musculus OX=10090 GN=Btf3 PE=1 SV=3	0	9	100.5	100.1	100.9	100	101.7	101.6	101.033	100.567	0.995381	0.497585	0.674025
P27612	Phospholipase A-2-activating protein OS=Mus musculus OX=10090 GN=Plaa PE=1 SV=4	0	26	97.6	97.6	99.3	99	97.3	97.2	98.0667	97.9333	0.99864	0.879873	0.928975
Q8R1A4	Dedicator of cytokinesis protein 7 OS=Mus musculus OX=10090 GN=Dock7 PE=1 SV=3	0	12	93.8	101.9	104.5	104.7	103.4	103.3	100.567	103.3	1.02718	0.477644	0.658472
Q7TSI3	Serine/threonine-protein phosphatase 6 regulatory subunit 1 OS=Mus musculus OX=10090 GN=Ppp6r1 PE=1 SV=1	0	9	94.3	104.4	100.8	101.8	101.4	101.3	98.8333	102.5	1.0371	0.211551	0.414086
Q3UFB2	Box C/D snoRNA protein 1 OS=Mus musculus OX=10090 GN=Znhit6 PE=1 SV=2	0	6	112	99.8	97.2	99.7	101.2	101	103.467	100.167	0.968106	0.498603	0.674077
Q8BFV2	PCI domain-containing protein 2 OS=Mus musculus OX=10090 GN=Pcid2 PE=1 SV=1	0	5	117.3	91	95.9	98.5	97.6	97.6	103.6	95.7	0.923745	0.337886	0.545926
Q9QZ23	NFU1 iron-sulfur cluster scaffold homolog, mitochondrial OS=Mus musculus OX=10090 GN=Nfu1 PE=1 SV=2	0	5	100.7	92.3	96.2	99.3	98.7	98.6	98.5333	96.7333	0.981732	0.523586	0.694728
Q08288	Cell growth-regulating nucleolar protein OS=Mus musculus OX=10090 GN=Lyar PE=1 SV=2	0	12	95.8	107.6	96.8	100.5	100.5	100.5	97.7	102.867	1.05288	0.135035	0.314062
Q8CIH9	Amidophosphoribosyltransferase OS=Mus musculus OX=10090 GN=Ppat PE=1 SV=1	0	15	97.5	99.6	95.1	99.4	99.4	99.3	97.3333	99.4333	1.02158	0.167517	0.354018
O70435	Proteasome subunit alpha type-3 OS=Mus musculus OX=10090 GN=Psma3 PE=1 SV=3	0	14	106	101.6	97.9	103	101.1	101	101.667	101.867	1.00197	0.938327	0.964116
Q9CW03	Structural maintenance of chromosomes protein 3 OS=Mus musculus OX=10090 GN=Smc3 PE=1 SV=2	0	58	98.2	100.5	95.6	101.5	100.8	100.8	98.2	100.933	1.02783	0.14857	0.330311
Q8CFI7	DNA-directed RNA polymerase II subunit RPB2 OS=Mus musculus OX=10090 GN=Polr2b PE=1 SV=2	0	21	97.2	99.3	95.7	102	97.9	97.8	96.9333	99.7	1.02854	0.117328	0.285579
Q9Z204	Heterogeneous nuclear ribonucleoproteins C1/C2 OS=Mus musculus OX=10090 GN=Hnrnpc PE=1 SV=1	0	14	102.7	99.1	93.4	100.3	100.3	100.2	98.8	99.8667	1.0108	0.723895	0.832126
P55937	Golgin subfamily A member 3 OS=Mus musculus OX=10090 GN=Golga3 PE=1 SV=3	0	9	93.3	98.2	102	93.7	96.9	96.9	97.4	96.2667	0.988364	0.711775	0.826153
Q8BMI3	ADP-ribosylation factor-binding protein GGA3 OS=Mus musculus OX=10090 GN=Gga3 PE=1 SV=2	0	4	99.9	101.3	96	88.6	99.4	99.5	98.4333	96.4667	0.98002	0.66046	0.793183
Q8R4U7	Leucine zipper protein 1 OS=Mus musculus OX=10090 GN=Luzp1 PE=1 SV=2	0	9	99.3	99.5	97.7	93.5	99.3	99.3	98.7667	97.4333	0.9865	0.548764	0.712114
Q8VCN9	Tubulin-specific chaperone C OS=Mus musculus OX=10090 GN=Tbcc PE=1 SV=1	0	7	99.2	98.9	97.3	94.5	96.6	96.6	97.7	96.6667	0.989423	0.525949	0.696962
P46460	Vesicle-fusing ATPase OS=Mus musculus OX=10090 GN=Nsf PE=1 SV=2	0	32	101.2	99	101	99	97.9	97.9	100.033	98.6333	0.986005	0.282883	0.488154
Q8BX10	Serine/threonine-protein phosphatase PGAM5, mitochondrial OS=Mus musculus OX=10090 GN=Pgam5 PE=1 SV=1	0	8	104.1	98.8	96.8	96.7	97.4	97.4	99.4333	97.6333	0.981897	0.498285	0.674077
Q8VCM8	BOS complex subunit NCLN OS=Mus musculus OX=10090 GN=Ncln PE=1 SV=2	0	9	97.3	99	97.2	97.6	97.8	97.8	97.4333	98.1333	1.00718	0.214513	0.41513
P80314	T-complex protein 1 subunit beta OS=Mus musculus OX=10090 GN=Cct2 PE=1 SV=4	0	35	104.1	101	98.8	99.3	101.1	101.1	101.333	100.467	0.991447	0.625515	0.768041
Q9DBG3	AP-2 complex subunit beta OS=Mus musculus OX=10090 GN=Ap2b1 PE=1 SV=1	0	11	94.3	97.9	100.5	101.3	99.8	99.8	98.2	99.6667	1.01494	0.540319	0.708679
P17426	AP-2 complex subunit alpha-1 OS=Mus musculus OX=10090 GN=Ap2a1 PE=1 SV=1	0	13	104.3	97.3	95.9	98.7	100.4	100.4	100.2	98.8	0.986028	0.617142	0.762387
Q8K1Z0	Ubiquinone biosynthesis protein COQ9, mitochondrial OS=Mus musculus OX=10090 GN=Coq9 PE=1 SV=1	0	4	92.5	90.6	90.6	93.4	93.6	93.6	92.2333	92.5333	1.00325	0.829582	0.90095
Q9Z1Z2	Serine-threonine kinase receptor-associated protein OS=Mus musculus OX=10090 GN=Strap PE=1 SV=2	0	17	96.7	101.3	95.7	99.3	99.5	99.5	97.3	100.033	1.02809	0.103918	0.263607
P52825	Carnitine O-palmitoyltransferase 2, mitochondrial OS=Mus musculus OX=10090 GN=Cpt2 PE=1 SV=2	0	10	91	105.2	95	98.8	100	99.9	95.3333	101.3	1.06259	0.141938	0.322797
Q9Z0S9	Prenylated Rab acceptor protein 1 OS=Mus musculus OX=10090 GN=Rabac1 PE=1 SV=1	0	3	97.2	97.2	92.2	96.5	97.1	97.1	95.5	96.9333	1.01501	0.437773	0.628323
Q9D1P0	Large ribosomal subunit protein uL13m OS=Mus musculus OX=10090 GN=Mrpl13 PE=1 SV=1	0	6	91.8	100.3	93.2	98.8	96.3	96.2	93.7667	98.4333	1.04977	0.059555	0.187715
O88543	COP9 signalosome complex subunit 3 OS=Mus musculus OX=10090 GN=Cops3 PE=1 SV=3	0	11	107.8	101.2	92.6	99.7	99.7	99.7	100.033	100.2	1.00167	0.971724	0.982646
Q61194	Phosphatidylinositol 4-phosphate 3-kinase C2 domain-containing subunit alpha OS=Mus musculus OX=10090 GN=Pik3c2a PE=1 SV=2	0	6	98.3	99.9	94.4	103.2	98.4	98.4	97.0333	100.5	1.03573	0.147691	0.330092
F7BJB9	MORC family CW-type zinc finger protein 3 OS=Mus musculus OX=10090 GN=Morc3 PE=1 SV=1	0	14	100.3	98.4	83.8	93.1	96.6	96.6	93.5667	96.0333	1.02636	0.662076	0.793924
Q9CWY8	Ribonuclease H2 subunit A OS=Mus musculus OX=10090 GN=Rnaseh2a PE=1 SV=2	0	8	96.3	98.8	125.5	86.6	97.7	97.8	106.5	94.4	0.886385	0.304492	0.512277
Q921L3	Calcium load-activated calcium channel OS=Mus musculus OX=10090 GN=Tmco1 PE=1 SV=1	0	4	99.4	98.4	137.4	96.5	97.1	97.2	111.3	97.3667	0.874813	0.346753	0.553115
P62301	Small ribosomal subunit protein uS15 OS=Mus musculus OX=10090 GN=Rps13 PE=1 SV=2	0	13	125.6	94.4	113.1	99.7	99.6	99.8	112.767	97.9667	0.868756	0.127565	0.30357
Q8K2H1	Periphilin-1 OS=Mus musculus OX=10090 GN=Pphln1 PE=1 SV=1	0	6	100.3	102.5	108.4	101.7	100.8	100.9	103.167	101.7	0.985784	0.610859	0.757501
Q6A028	Switch-associated protein 70 OS=Mus musculus OX=10090 GN=Swap70 PE=1 SV=2	0	20	101.5	98.4	102.5	98.1	100.1	100.1	101.367	98.8667	0.975337	0.0554089	0.180733
P06745	Glucose-6-phosphate isomerase OS=Mus musculus OX=10090 GN=Gpi PE=1 SV=4	0	24	102	101.3	104.9	102	100.2	100.3	102.367	101.2	0.988603	0.467653	0.650234
Q66JS6	Eukaryotic translation initiation factor 3 subunit J-B OS=Mus musculus OX=10090 GN=Eif3j2 PE=1 SV=1	0	11	103.8	102.1	103.5	101.9	101.1	101.3	102.8	101.767	0.989948	0.309036	0.517077
Q9QYI3	DnaJ homolog subfamily C member 7 OS=Mus musculus OX=10090 GN=Dnajc7 PE=1 SV=2	0	23	102.1	99.9	101.4	100.7	100.9	101	101.467	100.533	0.990802	0.122837	0.295751
Q69ZN7	Myoferlin OS=Mus musculus OX=10090 GN=Myof PE=1 SV=2	0	43	96.5	101.9	101.6	100.8	101.6	101.7	99.9	101.467	1.01568	0.41719	0.612449
P54728	UV excision repair protein RAD23 homolog B OS=Mus musculus OX=10090 GN=Rad23b PE=1 SV=2	0	9	96	102	100.3	100.3	99.7	99.8	98.6667	100.7	1.02061	0.246824	0.450996
P56399	Ubiquitin carboxyl-terminal hydrolase 5 OS=Mus musculus OX=10090 GN=Usp5 PE=1 SV=1	0	30	95.6	102.3	98.3	99.3	99.8	99.9	97.9	100.5	1.02656	0.165117	0.351027
P17182	Alpha-enolase OS=Mus musculus OX=10090 GN=Eno1 PE=1 SV=3	0	30	104.4	100.9	99.1	101.2	100.5	100.7	101.333	100.933	0.996053	0.814035	0.889799
Q99NB9	Splicing factor 3B subunit 1 OS=Mus musculus OX=10090 GN=Sf3b1 PE=1 SV=1	0	38	103.1	101.7	97.6	99.8	99.6	99.7	100.1	100.4	1.003	0.871043	0.923888
P62827	GTP-binding nuclear protein Ran OS=Mus musculus OX=10090 GN=Ran PE=1 SV=3	0	7	99	101.6	97.2	99.8	100	100.2	98.7333	100.533	1.01823	0.141446	0.322391
Q80VY9	ATP-dependent RNA helicase DHX33 OS=Mus musculus OX=10090 GN=Dhx33 PE=1 SV=1	0	6	95.2	99.2	97.2	99.8	98.4	98.4	96.9333	99.1333	1.0227	0.0966829	0.252385
Q9DBR1	5'-3' exoribonuclease 2 OS=Mus musculus OX=10090 GN=Xrn2 PE=1 SV=1	0	22	99.2	101	98.1	101.3	100.1	100.1	99.1333	100.8	1.01681	0.0707814	0.208615
P62962	Profilin-1 OS=Mus musculus OX=10090 GN=Pfn1 PE=1 SV=2	0	11	102	98.9	95.8	100.9	98.6	98.7	98.8	99.5	1.00709	0.734569	0.839453
Q9EP89	Serine beta-lactamase-like protein LACTB, mitochondrial OS=Mus musculus OX=10090 GN=Lactb PE=1 SV=1	0	6	89.9	104.4	92.7	98.1	94.9	95	92.5	99.1667	1.07207	0.0995324	0.256286
Q61334	B-cell receptor-associated protein 29 OS=Mus musculus OX=10090 GN=Bcap29 PE=1 SV=1	0	7	95.6	102.7	93.8	99.5	99.7	99.8	96.3667	100.667	1.04462	0.100603	0.257963
Q6A0A9	Constitutive coactivator of PPAR-gamma-like protein 1 OS=Mus musculus OX=10090 GN=FAM120A PE=1 SV=2	0	25	102	101.5	94.9	101.3	98.8	98.9	98.5667	100.567	1.02029	0.41788	0.612671
Q8R2N2	U3 small nucleolar RNA-associated protein 4 homolog OS=Mus musculus OX=10090 GN=Utp4 PE=2 SV=3	0	14	103.1	97.8	103.8	99.5	99.6	99.9	102.167	99.0667	0.969657	0.0993027	0.256025
A2APV2	Formin-like protein 2 OS=Mus musculus OX=10090 GN=Fmnl2 PE=1 SV=2	0	7	103.4	98	98.4	96.2	98.6	98.8	100.133	97.6667	0.975366	0.243788	0.447941
Q9CZN7	Serine hydroxymethyltransferase, mitochondrial OS=Mus musculus OX=10090 GN=Shmt2 PE=1 SV=1	0	30	95.2	100.1	102.3	100.1	99.6	99.8	99.0333	100	1.00976	0.665032	0.796228
P35922	Fragile X messenger ribonucleoprotein 1 OS=Mus musculus OX=10090 GN=Fmr1 PE=1 SV=1	0	10	95.4	100.6	99.5	97.9	103.6	103.7	99.5	100.733	1.0124	0.692528	0.812394
Q8QZY1	Eukaryotic translation initiation factor 3 subunit L OS=Mus musculus OX=10090 GN=Eif3l PE=1 SV=1	0	17	102.7	100.7	100.2	99.3	99.1	99.4	100.667	99.8	0.991391	0.495333	0.672613
Q9JKX4	Protein AATF OS=Mus musculus OX=10090 GN=Aatf PE=1 SV=1	0	14	98.3	100	97.8	97.8	99.2	99.3	98.4333	99.0333	1.0061	0.477983	0.658518
Q9CPN8	Insulin-like growth factor 2 mRNA-binding protein 3 OS=Mus musculus OX=10090 GN=Igf2bp3 PE=1 SV=1	0	15	102.3	99.3	99	99.5	99.5	99.6	100.267	99.4667	0.992021	0.480962	0.660994
Q4KMM3	Oxidation resistance protein 1 OS=Mus musculus OX=10090 GN=Oxr1 PE=1 SV=3	0	7	94.8	98.7	97.8	98.7	102.1	102.3	98.2333	99.9	1.01697	0.531235	0.700373
Q8R050	Eukaryotic peptide chain release factor GTP-binding subunit ERF3A OS=Mus musculus OX=10090 GN=Gspt1 PE=1 SV=2	0	24	103	101.8	98.2	99.8	101.3	101.4	100.833	101	1.00165	0.918621	0.951741
Q61879	Myosin-10 OS=Mus musculus OX=10090 GN=Myh10 PE=1 SV=2	0	15	92.2	97.9	93.7	96.5	93.3	93.5	93.0667	95.9667	1.03116	0.102268	0.260929
D3YXK2	Scaffold attachment factor B1 OS=Mus musculus OX=10090 GN=Safb PE=1 SV=2	0	18	105.8	100.9	96.5	99.8	99.3	99.5	100.533	100.067	0.995358	0.875157	0.926336
Q9QWT9	Kinesin-like protein KIFC1 OS=Mus musculus OX=10090 GN=Kifc1 PE=1 SV=2	0	18	94.2	100.2	98.9	103.2	98.9	99.1	97.3333	100.833	1.03596	0.153252	0.336826
Q9DBR7	Protein phosphatase 1 regulatory subunit 12A OS=Mus musculus OX=10090 GN=Ppp1r12a PE=1 SV=2	0	11	96.7	100.5	94.8	100.4	99	99.2	96.8333	100.033	1.03305	0.0673376	0.202144
Q80X50	Ubiquitin-associated protein 2-like OS=Mus musculus OX=10090 GN=Ubap2l PE=1 SV=1	0	21	101.1	98.5	92.7	100.2	99	99.2	97.6	99.3	1.01742	0.54471	0.710099
Q7TPM1	Protein PRRC2B OS=Mus musculus OX=10090 GN=Prrc2b PE=1 SV=1	0	13	100.3	101.3	96.4	104.6	98.5	98.6	98.4	101.5	1.0315	0.208383	0.409448
Q8CE90	Dual specificity mitogen-activated protein kinase kinase 7 OS=Mus musculus OX=10090 GN=Map2k7 PE=1 SV=1	0	3	95.7	98	89.1	97.6	99.3	99.5	94.7	98.3667	1.03872	0.294513	0.501503
Q8C5L7	RNA-binding protein 34 OS=Mus musculus OX=10090 GN=Rbm34 PE=1 SV=2	0	7	121.1	92.9	91.9	102.2	98.3	98.5	103.767	97.8667	0.943142	0.558854	0.717867
Q8BXZ1	Protein disulfide-isomerase TMX3 OS=Mus musculus OX=10090 GN=Tmx3 PE=1 SV=2	0	6	98.1	100.5	105.7	100.8	102.9	103.2	102.233	101.5	0.992827	0.773176	0.860468
Q8K298	Anillin OS=Mus musculus OX=10090 GN=Anln PE=1 SV=2	0	16	97.2	101.4	101.7	97.9	100.9	101.3	99.9333	100.2	1.00267	0.889469	0.935052
Q9D8E6	Large ribosomal subunit protein uL4 OS=Mus musculus OX=10090 GN=Rpl4 PE=1 SV=3	0	21	98.5	100.6	104	100.3	99.6	99.9	100.7	100.267	0.995697	0.810551	0.887568
P35991	Tyrosine-protein kinase BTK OS=Mus musculus OX=10090 GN=Btk PE=1 SV=4	0	22	101.9	100.5	102	100	98.6	98.9	100.833	99.8	0.989752	0.442241	0.632037
Q80YV4	4'-phosphopantetheine phosphatase OS=Mus musculus OX=10090 GN=Pank4 PE=1 SV=2	0	3	107.1	90.7	100.1	99	97.3	97.6	101.5	95.7667	0.943514	0.213812	0.41513
Q5F2E8	Serine/threonine-protein kinase TAO1 OS=Mus musculus OX=10090 GN=Taok1 PE=1 SV=1	0	6	90.5	103.2	101.4	101.3	95.5	95.8	95.8	100.1	1.04489	0.326948	0.533697
Q80VQ0	Aldehyde dehydrogenase family 3 member B1 OS=Mus musculus OX=10090 GN=Aldh3b1 PE=1 SV=1	0	4	112.1	84.7	100.1	100.3	96.9	97.2	103.033	94.0667	0.912973	0.248454	0.452631
Q8BML9	Glutamine--tRNA ligase OS=Mus musculus OX=10090 GN=Qars1 PE=1 SV=1	0	29	101.5	100.9	99.5	99.7	99.9	100.2	100.3	100.267	0.999668	0.964463	0.978455
Q9DD18	D-aminoacyl-tRNA deacylase 1 OS=Mus musculus OX=10090 GN=Dtd1 PE=1 SV=2	0	5	91.4	101.8	98.5	98.8	99.5	99.8	96.4667	100.133	1.03801	0.245707	0.450262
O88379	Bromodomain adjacent to zinc finger domain protein 1A OS=Mus musculus OX=10090 GN=Baz1a PE=1 SV=3	0	25	88.1	104.6	100.5	101.6	98.5	98.8	95.7	101.667	1.06235	0.227781	0.431008
P51859	Hepatoma-derived growth factor OS=Mus musculus OX=10090 GN=Hdgf PE=1 SV=2	0	19	95.3	103.6	95.3	100.5	100.1	100.4	96.9	101.5	1.04747	0.0740856	0.213048
Q61316	Heat shock 70 kDa protein 4 OS=Mus musculus OX=10090 GN=Hspa4 PE=1 SV=1	0	44	96.6	102.5	97.5	103	100.3	100.7	98.1333	102.067	1.04008	0.0402816	0.149154
P62309	Small nuclear ribonucleoprotein G OS=Mus musculus OX=10090 GN=Snrpg PE=1 SV=1	0	4	91.2	95	98.8	104.6	97.8	98.1	95.9333	99.2333	1.0344	0.422786	0.61743
Q6P542	ATP-binding cassette sub-family F member 1 OS=Mus musculus OX=10090 GN=Abcf1 PE=1 SV=1	0	21	94.8	100.2	93.9	99.3	99	99.3	95.9	99.6	1.03858	0.0818073	0.22698
Q61624	Zinc finger protein 148 OS=Mus musculus OX=10090 GN=Znf148 PE=1 SV=2	0	6	94.6	102.9	91.4	98.6	101.5	101.8	95.8333	101.1	1.05496	0.180144	0.372765
Q5DW34	Histone-lysine N-methyltransferase EHMT1 OS=Mus musculus OX=10090 GN=Ehmt1 PE=1 SV=2	0	12	99.8	101.6	95.2	104.1	100	100.2	98.3333	101.967	1.03695	0.134205	0.313552
Q8R0A0	General transcription factor IIF subunit 2 OS=Mus musculus OX=10090 GN=Gtf2f2 PE=1 SV=1	0	13	105.7	100.7	91.7	105.3	98.8	99.1	98.7333	101.7	1.03005	0.541327	0.709396
A2ADA5	tRNA pseudouridine synthase-like 1 OS=Mus musculus OX=10090 GN=Pusl1 PE=1 SV=1	0	6	99.6	97.8	90	104.9	97.6	97.9	95.7333	100.2	1.04666	0.299635	0.507976
Q9ESW4	Acylglycerol kinase, mitochondrial OS=Mus musculus OX=10090 GN=Agk PE=1 SV=1	0	10	89.7	104.1	86.7	101.6	99.7	100	92.0333	101.9	1.10721	0.0741648	0.213048
P59999	Actin-related protein 2/3 complex subunit 4 OS=Mus musculus OX=10090 GN=Arpc4 PE=1 SV=3	0	6	104.4	96.1	107.6	93.5	104.2	104.6	105.4	98.0667	0.930424	0.1062	0.266539
Q8R4R6	Nucleoporin NUP35 OS=Mus musculus OX=10090 GN=Nup35 PE=1 SV=2	0	10	92.5	103.8	109.8	98.1	100.4	100.7	100.9	100.867	0.99967	0.995251	0.997196
P61924	Coatomer subunit zeta-1 OS=Mus musculus OX=10090 GN=Copz1 PE=1 SV=1	0	4	94.4	101.7	104.9	97.7	96.6	96.9	98.6333	98.7667	1.00135	0.97164	0.982646
Q9D1A2	Cytosolic non-specific dipeptidase OS=Mus musculus OX=10090 GN=Cndp2 PE=1 SV=1	0	18	101.5	99.9	103.7	97.1	98.3	98.7	101.167	98.5667	0.9743	0.214742	0.415311
P62983	Ubiquitin-ribosomal protein eS31 fusion protein OS=Mus musculus OX=10090 GN=Rps27a PE=1 SV=2	0	14	98.9	99.7	103.8	97.8	100.1	100.5	100.933	99.3333	0.984148	0.394314	0.593013
O35459	Delta(3,5)-Delta(2,4)-dienoyl-CoA isomerase, mitochondrial OS=Mus musculus OX=10090 GN=Ech1 PE=1 SV=1	0	6	100.5	91.2	99.6	95.3	96.6	97.1	98.9	94.5333	0.955848	0.106885	0.267822
P27773	Protein disulfide-isomerase A3 OS=Mus musculus OX=10090 GN=Pdia3 PE=1 SV=2	0	37	101.4	99.9	101.7	97.9	99.7	100.1	100.933	99.3	0.983818	0.156831	0.341257
Q6Y7W8	GRB10-interacting GYF protein 2 OS=Mus musculus OX=10090 GN=Gigyf2 PE=1 SV=2	0	16	89.8	100	103.2	101.3	98.1	98.4	97.0333	99.9	1.02954	0.512589	0.685457
P84104	Serine/arginine-rich splicing factor 3 OS=Mus musculus OX=10090 GN=Srsf3 PE=1 SV=1	0	8	94.8	100.9	100.4	100.9	101.3	101.7	98.8333	101.167	1.02361	0.318732	0.526382
Q9QXZ0	Microtubule-actin cross-linking factor 1, isoforms 1/2/3/4 OS=Mus musculus OX=10090 GN=Macf1 PE=1 SV=2	0	85	99.3	100.3	98.1	98.8	99.3	99.7	98.9	99.6	1.00708	0.302242	0.51155
Q8VBV3	Exosome complex component RRP4 OS=Mus musculus OX=10090 GN=Exosc2 PE=1 SV=1	0	10	94.6	104	96.4	97.8	97.4	97.7	96.1333	99.8333	1.03849	0.173741	0.362935
Q9CXE7	Transmembrane emp24 domain-containing protein 5 OS=Mus musculus OX=10090 GN=Tmed5 PE=1 SV=1	0	6	99	100.2	95.8	98.7	97.1	97.5	97.3	98.8	1.01542	0.284154	0.489279
Q60668	Heterogeneous nuclear ribonucleoprotein D0 OS=Mus musculus OX=10090 GN=Hnrnpd PE=1 SV=2	0	10	102	99.3	98.4	102.3	98.3	98.7	99.5667	100.1	1.00536	0.762654	0.854935
P63154	Crooked neck-like protein 1 OS=Mus musculus OX=10090 GN=Crnkl1 PE=1 SV=1	0	19	95	99.6	94.3	99.9	97.4	97.8	95.5667	99.1	1.03697	0.0367246	0.140615
Q9JLV5	Cullin-3 OS=Mus musculus OX=10090 GN=Cul3 PE=1 SV=1	0	13	103.9	100.7	95.4	102.4	98.4	98.8	99.2333	100.633	1.01411	0.631132	0.771244
Q8R081	Heterogeneous nuclear ribonucleoprotein L OS=Mus musculus OX=10090 GN=Hnrnpl PE=1 SV=2	0	23	92.5	103.2	95	102.5	100.1	100.5	95.8667	102.067	1.06467	0.0596027	0.187715
Q91YJ5	Translation initiation factor IF-2, mitochondrial OS=Mus musculus OX=10090 GN=Mtif2 PE=1 SV=2	0	6	96.4	97.9	91.9	99.7	96.1	96.4	94.8	98	1.03376	0.139373	0.318611
Q922D8	C-1-tetrahydrofolate synthase, cytoplasmic OS=Mus musculus OX=10090 GN=Mthfd1 PE=1 SV=4	0	36	95.7	101.8	91.7	100.7	100.2	100.6	95.8667	101.033	1.05389	0.106133	0.266539
Q9WTL7	Acyl-protein thioesterase 2 OS=Mus musculus OX=10090 GN=Lypla2 PE=1 SV=1	0	7	95.3	101.9	90	101.6	103.6	104	96.3	102.5	1.06438	0.198679	0.396713
P62814	V-type proton ATPase subunit B, brain isoform OS=Mus musculus OX=10090 GN=Atp6v1b2 PE=1 SV=1	0	23	99.9	100.3	115.3	98.1	100.6	101.1	105.267	99.8333	0.948385	0.346767	0.553115
Q61160	FAS-associated death domain protein OS=Mus musculus OX=10090 GN=Fadd PE=1 SV=1	0	7	96.5	101.1	102.2	89.1	97.9	98.5	98.8667	96.2333	0.973365	0.548955	0.712114
Q8BKF1	DNA-directed RNA polymerase, mitochondrial OS=Mus musculus OX=10090 GN=Polrmt PE=1 SV=1	0	5	100.4	93.9	103.4	93	100.5	101.1	101.433	96	0.946434	0.118938	0.288331
Q8C0M9	Isoaspartyl peptidase/L-asparaginase OS=Mus musculus OX=10090 GN=Asrgl1 PE=1 SV=1	0	5	106.1	97	101.7	95.1	98.5	99	102.1	97.0333	0.950375	0.109953	0.272404
A2AN08	E3 ubiquitin-protein ligase UBR4 OS=Mus musculus OX=10090 GN=Ubr4 PE=1 SV=1	0	35	105	97	100.6	98.3	99.1	99.6	101.567	98.3	0.967837	0.164592	0.351027
Q9DAW6	U4/U6 small nuclear ribonucleoprotein Prp4 OS=Mus musculus OX=10090 GN=Prpf4 PE=1 SV=1	0	12	100.6	95.9	102.6	101.5	97.8	98.3	100.333	98.5667	0.982392	0.454964	0.642756
Q8C1A5	Thimet oligopeptidase OS=Mus musculus OX=10090 GN=Thop1 PE=1 SV=1	0	36	97.6	99	98	98.4	97.8	98.3	97.8	98.5667	1.00784	0.0361748	0.139182
Q8BFS6	Serine/threonine-protein phosphatase CPPED1 OS=Mus musculus OX=10090 GN=Cpped1 PE=1 SV=1	0	3	98	100	96.2	97.7	98	98.5	97.4	98.7333	1.01369	0.213622	0.41513
Q9D1J1	Adaptin ear-binding coat-associated protein 2 OS=Mus musculus OX=10090 GN=Necap2 PE=1 SV=1	0	6	98.9	102.1	101.8	103.8	97.4	98	99.3667	101.3	1.01946	0.419768	0.614475
Q91XA2	Golgi membrane protein 1 OS=Mus musculus OX=10090 GN=Golm1 PE=1 SV=2	0	8	107.7	96.8	96.8	98.9	98.1	98.5	100.867	98.0667	0.972241	0.46817	0.650365
Q3UDE2	Tubulin--tyrosine ligase-like protein 12 OS=Mus musculus OX=10090 GN=Ttll12 PE=1 SV=1	0	12	97	99.2	96.7	98.8	98.5	99.1	97.4	99.0333	1.01677	0.0455829	0.159566
Q07813	Apoptosis regulator BAX OS=Mus musculus OX=10090 GN=Bax PE=1 SV=1	0	7	98.1	96.1	96.7	99.7	96.7	97.2	97.1667	97.6667	1.00515	0.689363	0.812122
Q8K4L0	ATP-dependent RNA helicase DDX54 OS=Mus musculus OX=10090 GN=Ddx54 PE=1 SV=1	0	12	98.5	97.5	97	100.1	97.8	98.3	97.7667	98.6333	1.00886	0.381696	0.584027
Q9DBF7	Pre-mRNA-splicing factor CWC25 homolog OS=Mus musculus OX=10090 GN=Cwc25 PE=2 SV=2	0	5	95.6	95.2	100	103.6	96.4	96.9	97.3333	98.5667	1.01267	0.692434	0.812394
Q3TLH4	Protein PRRC2C OS=Mus musculus OX=10090 GN=Prrc2c PE=1 SV=3	0	50	99.9	98.8	97.4	101.1	99.4	99.9	98.9	99.9333	1.01045	0.365009	0.569828
Q8BH79	Anoctamin-10 OS=Mus musculus OX=10090 GN=Ano10 PE=1 SV=1	0	6	95	102.1	93	102.1	97.6	98.1	95.2	100.767	1.05847	0.0418021	0.15258
Q91Z96	BMP-2-inducible protein kinase OS=Mus musculus OX=10090 GN=Bmp2k PE=1 SV=1	0	3	99.4	96.5	91.5	102.3	98.7	99.1	96.5333	99.3	1.02866	0.413011	0.608638
B1AVY7	Kinesin-like protein KIF16B OS=Mus musculus OX=10090 GN=Kif16b PE=1 SV=1	0	9	100.4	97.3	112.5	98.5	100.8	101.4	104.567	99.0667	0.947402	0.255776	0.459173
Q62393	Tumor protein D52 OS=Mus musculus OX=10090 GN=Tpd52 PE=1 SV=2	0	7	102.2	103.3	101.6	89.8	98.1	98.7	100.633	97.2667	0.966545	0.464095	0.648217
Q8BY89	Choline transporter-like protein 2 OS=Mus musculus OX=10090 GN=Slc44a2 PE=1 SV=2	0	3	101.8	101.7	103.1	99.3	102.1	102.7	102.333	101.233	0.989251	0.367093	0.572211
Q9WTI7	Unconventional myosin-Ic OS=Mus musculus OX=10090 GN=Myo1c PE=1 SV=2	0	17	96.4	102.7	101.1	97.8	98.6	99.1	98.7	99.8667	1.01182	0.590579	0.741414
Q9JI10	Serine/threonine-protein kinase 3 OS=Mus musculus OX=10090 GN=Stk3 PE=1 SV=1	0	10	101.9	98.4	99.7	96.6	102.2	102.8	101.267	99.2667	0.98025	0.374556	0.577659
Q99MI1	ELKS/Rab6-interacting/CAST family member 1 OS=Mus musculus OX=10090 GN=Erc1 PE=1 SV=1	0	11	99.4	97.9	98.4	97.3	104.9	105.5	100.9	100.233	0.993393	0.850818	0.912796
P16858	Glyceraldehyde-3-phosphate dehydrogenase OS=Mus musculus OX=10090 GN=Gapdh PE=1 SV=2	0	21	92.9	109.4	98	97.3	100.7	101.3	97.2	102.667	1.05624	0.265893	0.469662
Q61048	WW domain-binding protein 4 OS=Mus musculus OX=10090 GN=Wbp4 PE=1 SV=4	0	4	95.2	100.6	100	100.3	99.7	100.2	98.3	100.367	1.02102	0.255103	0.458614
Q8BH86	D-glutamate cyclase, mitochondrial OS=Mus musculus OX=10090 GN=Dglucy PE=1 SV=1	0	10	99	100	95.6	97.4	97.2	97.7	97.2667	98.3667	1.01131	0.43865	0.628653
Q8BYC6	Serine/threonine-protein kinase TAO3 OS=Mus musculus OX=10090 GN=Taok3 PE=1 SV=2	0	5	91.6	102.7	92.5	97.8	95.7	96.3	93.2667	98.9333	1.06076	0.0692747	0.205553
O08749	Dihydrolipoyl dehydrogenase, mitochondrial OS=Mus musculus OX=10090 GN=Dld PE=1 SV=2	0	15	95.1	99.5	92.9	99.8	98.4	98.9	95.4667	99.4	1.0412	0.0721395	0.210601
Q9DBR0	A-kinase anchor protein 8 OS=Mus musculus OX=10090 GN=Akap8 PE=1 SV=1	0	13	97.2	103.5	96.8	104	100.5	101.1	98.1667	102.867	1.04788	0.0333277	0.132836
O88738	Baculoviral IAP repeat-containing protein 6 OS=Mus musculus OX=10090 GN=Birc6 PE=1 SV=2	0	26	96.8	98.9	94	101.4	99	99.7	96.6	100	1.0352	0.104372	0.264241
Q60848	Lymphocyte-specific helicase OS=Mus musculus OX=10090 GN=Hells PE=1 SV=2	0	22	96.3	100.8	94.1	103	103.4	104	97.9333	102.6	1.04765	0.190147	0.384848
Q9CQM9	Glutaredoxin-3 OS=Mus musculus OX=10090 GN=Glrx3 PE=1 SV=1	0	15	97.3	102.4	154.9	83	99.1	99.8	117.1	95.0667	0.811842	0.329461	0.536661
Q61210	Rho guanine nucleotide exchange factor 1 OS=Mus musculus OX=10090 GN=Arhgef1 PE=1 SV=2	0	18	97.6	97.8	107.5	97	98.3	99	101.133	97.9333	0.968359	0.379533	0.582165
Q8BIQ5	Cleavage stimulation factor subunit 2 OS=Mus musculus OX=10090 GN=Cstf2 PE=1 SV=2	0	15	102.8	100.8	101.7	96.8	97.6	98.3	100.7	98.6333	0.979477	0.352437	0.558994
P17710	Hexokinase-1 OS=Mus musculus OX=10090 GN=Hk1 PE=1 SV=3	0	19	101.9	99.3	104.4	100.2	100.7	101.4	102.333	100.3	0.98013	0.178618	0.370243
E9Q784	Zinc finger CCCH domain-containing protein 13 OS=Mus musculus OX=10090 GN=Zc3h13 PE=1 SV=1	0	10	102.4	99.1	103.3	100.3	96.5	97.2	100.733	98.8667	0.981469	0.465373	0.649118
Q9CYH6	Ribosome biogenesis regulatory protein homolog OS=Mus musculus OX=10090 GN=Rrs1 PE=1 SV=1	0	10	98.9	100.7	104.6	101.4	97.5	98.3	100.333	100.133	0.998007	0.936683	0.963284
Q3TSG4	RNA demethylase ALKBH5 OS=Mus musculus OX=10090 GN=Alkbh5 PE=1 SV=2	0	7	98.7	100.2	100.7	98.7	95.7	96.3	98.3667	98.4	1.00034	0.986445	0.991925
P56212	cAMP-regulated phosphoprotein 19 OS=Mus musculus OX=10090 GN=Arpp19 PE=1 SV=2	0	3	91.9	101.2	95.2	96.3	102.8	103.5	96.6333	100.333	1.03829	0.392393	0.59099
Q8BWY9	Protein CIP2A OS=Mus musculus OX=10090 GN=Cip2a PE=1 SV=3	0	17	100.9	104.8	96.5	101.3	98.5	99.2	98.6333	101.767	1.03177	0.204692	0.404
Q8BTT6	U3 small nucleolar RNA-associated protein 25 homolog OS=Mus musculus OX=10090 GN=Utp25 PE=1 SV=2	0	10	102.1	96.8	94.5	99.5	100.9	101.6	99.1667	99.3	1.00134	0.96349	0.978362
Q99LP6	GrpE protein homolog 1, mitochondrial OS=Mus musculus OX=10090 GN=Grpel1 PE=1 SV=1	0	10	99.4	101.7	94.7	100	97.4	98.1	97.1667	99.9333	1.02847	0.181661	0.375148
B1AUE5	Peroxisome biogenesis factor 10 OS=Mus musculus OX=10090 GN=Pex10 PE=2 SV=1	0	4	102.3	94.9	95.5	113.3	98.9	99.7	98.9	102.633	1.03775	0.558038	0.717867
Q61818	Retinoic acid-induced protein 1 OS=Mus musculus OX=10090 GN=Rai1 PE=1 SV=3	0	3	88.7	102.8	84	110	105.3	106	92.6667	106.267	1.14676	0.115654	0.282211
Q99LT0	Protein dpy-30 homolog OS=Mus musculus OX=10090 GN=Dpy30 PE=1 SV=1	0	3	96.8	99	117.7	101.6	96.2	97	103.567	99.2	0.957837	0.576582	0.731003
P27546	Microtubule-associated protein 4 OS=Mus musculus OX=10090 GN=Map4 PE=1 SV=3	0	32	101.4	98.2	103	99.5	98.9	99.6	101.1	99.1	0.980218	0.191926	0.387012
Q8BK35	Ribosome biogenesis protein NOP53 OS=Mus musculus OX=10090 GN=Nop53 PE=1 SV=1	0	11	101.4	102.6	106.3	103.1	100.2	101	102.633	102.233	0.996103	0.849035	0.912796
Q8R323	Replication factor C subunit 3 OS=Mus musculus OX=10090 GN=Rfc3 PE=1 SV=1	0	11	104.6	100.6	99.4	97.8	99.4	100.3	101.133	99.5667	0.984509	0.466199	0.649387
P08752	Guanine nucleotide-binding protein G(i) subunit alpha-2 OS=Mus musculus OX=10090 GN=Gnai2 PE=1 SV=5	0	8	96.1	100.4	97.4	98	99	99.7	97.5	99.3667	1.01915	0.16509	0.351027
P97449	Aminopeptidase N OS=Mus musculus OX=10090 GN=Anpep PE=1 SV=4	0	19	100	103	100.6	101.9	100.2	101	100.267	101.967	1.01695	0.0482324	0.165071
Q9CR00	26S proteasome non-ATPase regulatory subunit 9 OS=Mus musculus OX=10090 GN=Psmd9 PE=1 SV=1	0	7	95.5	101.8	98.1	99.3	97.6	98.3	97.0667	99.8	1.02816	0.105366	0.265747
Q922J3	CAP-Gly domain-containing linker protein 1 OS=Mus musculus OX=10090 GN=Clip1 PE=1 SV=1	0	37	100.1	101.7	98.8	101	99.8	100.6	99.5667	101.1	1.0154	0.0391614	0.146593
Q9QXK2	E3 ubiquitin-protein ligase RAD18 OS=Mus musculus OX=10090 GN=Rad18 PE=1 SV=2	0	8	96.5	99.3	97.4	100.7	99.3	100	97.7333	100	1.02319	0.0691975	0.205522
P35585	AP-1 complex subunit mu-1 OS=Mus musculus OX=10090 GN=Ap1m1 PE=1 SV=3	0	6	97.1	96.9	94.9	98.4	96.2	97	96.0667	97.4333	1.01423	0.163323	0.349487
Q8VE38	Oxidoreductase NAD-binding domain-containing protein 1 OS=Mus musculus OX=10090 GN=Oxnad1 PE=1 SV=2	0	6	90.5	105.2	95.7	101.2	97.5	98.3	94.5667	101.567	1.07402	0.0732028	0.211895
P34884	Macrophage migration inhibitory factor OS=Mus musculus OX=10090 GN=Mif PE=1 SV=2	0	3	93.1	110.7	95.2	107.8	99.2	100	95.8333	106.167	1.10783	0.0477351	0.16448
Q9WV80	Sorting nexin-1 OS=Mus musculus OX=10090 GN=Snx1 PE=1 SV=1	0	14	96.2	100.2	110.3	98.1	99.3	100.2	101.933	99.5	0.976128	0.604525	0.751651
Q3UPF5	Zinc finger CCCH-type antiviral protein 1 OS=Mus musculus OX=10090 GN=Zc3hav1 PE=1 SV=1	0	17	103.9	101.3	106.4	97.7	98.4	99.3	102.9	99.4333	0.96631	0.250554	0.45511
Q8CJ53	Cdc42-interacting protein 4 OS=Mus musculus OX=10090 GN=Trip10 PE=1 SV=2	0	7	100.7	97.4	106.9	102.4	100.6	101.5	102.733	100.433	0.977612	0.424723	0.6182
Q99MS7	EH domain-binding protein 1-like protein 1 OS=Mus musculus OX=10090 GN=Ehbp1l1 PE=1 SV=1	0	11	106.9	94.4	102.1	98.7	100	100.9	103	98	0.951456	0.148165	0.330311
Q9D8X2	Coiled-coil domain-containing protein 124 OS=Mus musculus OX=10090 GN=Ccdc124 PE=1 SV=1	0	13	101.2	96.6	98.6	97.1	97.5	98.3	99.1	97.3333	0.982173	0.217242	0.418828
P62897	Cytochrome c, somatic OS=Mus musculus OX=10090 GN=Cycs PE=1 SV=2	0	7	102.5	96.7	84.2	84.3	95.7	96.6	94.1333	92.5333	0.983003	0.824096	0.898064
Q8K301	Probable ATP-dependent RNA helicase DDX52 OS=Mus musculus OX=10090 GN=Ddx52 PE=2 SV=2	0	12	102.5	100.8	99.3	99.8	100	100.9	100.6	100.5	0.999006	0.927523	0.957072
P41105	Large ribosomal subunit protein eL28 OS=Mus musculus OX=10090 GN=Rpl28 PE=1 SV=2	0	9	98.6	100.2	99.3	100.2	104.5	105.4	100.8	101.933	1.01124	0.678917	0.805952
Q9CWX9	Probable ATP-dependent RNA helicase DDX47 OS=Mus musculus OX=10090 GN=Ddx47 PE=2 SV=2	0	11	97.1	99.5	98.5	99.6	100.1	101	98.5667	100.033	1.01488	0.213636	0.41513
Q8BJ71	Nuclear pore complex protein Nup93 OS=Mus musculus OX=10090 GN=Nup93 PE=1 SV=1	0	33	98.6	99.9	97.8	98.9	98.1	99	98.1667	99.2667	1.01121	0.049362	0.167645
Q8R332	Nucleoporin p58/p45 OS=Mus musculus OX=10090 GN=Nup58 PE=1 SV=1	0	6	106.3	103.2	94.7	97.3	97.5	98.4	99.5	99.6333	1.00134	0.974601	0.984197
F8VPK0	Superkiller complex protein 3 OS=Mus musculus OX=10090 GN=Skic3 PE=3 SV=1	0	10	93.6	100.5	97.2	100.2	98.4	99.3	96.4	100	1.03734	0.0726355	0.210912
P63158	High mobility group protein B1 OS=Mus musculus OX=10090 GN=Hmgb1 PE=1 SV=2	0	9	88.8	100	96.2	99.4	105.8	106.7	96.9333	102.033	1.05261	0.402291	0.601949
O88532	Zinc finger RNA-binding protein OS=Mus musculus OX=10090 GN=Zfr PE=1 SV=2	0	11	86.8	99.5	93.4	99.1	99	99.9	93.0667	99.5	1.06913	0.142752	0.323974
Q91V41	Ras-related protein Rab-14 OS=Mus musculus OX=10090 GN=Rab14 PE=1 SV=3	0	12	112.7	95.5	97.6	103.9	97	97.9	102.433	99.1	0.967459	0.590801	0.741414
Q9CR16	Peptidyl-prolyl cis-trans isomerase D OS=Mus musculus OX=10090 GN=Ppid PE=1 SV=3	0	24	108.5	99.3	95.6	103.1	100.3	101.2	101.467	101.2	0.997372	0.949103	0.972167
P24527	Leukotriene A-4 hydrolase OS=Mus musculus OX=10090 GN=Lta4h PE=1 SV=4	0	21	96.2	99.9	90.6	98.5	96.2	97.1	94.3333	98.5	1.04417	0.109895	0.272404
P97434	Myosin phosphatase Rho-interacting protein OS=Mus musculus OX=10090 GN=Mprip PE=1 SV=2	0	4	81.8	93.4	86.9	102.2	97.5	98.3	88.7333	97.9667	1.10406	0.155153	0.339549
Q99M87	DnaJ homolog subfamily A member 3, mitochondrial OS=Mus musculus OX=10090 GN=Dnaja3 PE=1 SV=1	0	9	98	97.6	101.6	96	94.6	95.5	98.0667	96.3667	0.982665	0.467143	0.649819
Q7TMB8	Cytoplasmic FMR1-interacting protein 1 OS=Mus musculus OX=10090 GN=Cyfip1 PE=1 SV=1	0	11	98.4	99.2	103.9	98.1	98.7	99.7	100.333	99	0.986711	0.510289	0.683272
Q8BJY1	26S proteasome non-ATPase regulatory subunit 5 OS=Mus musculus OX=10090 GN=Psmd5 PE=1 SV=4	0	12	97.5	97.3	104.7	99.2	97.2	98.1	99.8	98.2	0.983968	0.558885	0.717867
P24668	Cation-dependent mannose-6-phosphate receptor OS=Mus musculus OX=10090 GN=M6pr PE=1 SV=1	0	9	115.7	95.2	105.9	101.4	97.6	98.5	106.4	98.3667	0.924499	0.219904	0.422602
Q64737	Trifunctional purine biosynthetic protein adenosine-3 OS=Mus musculus OX=10090 GN=Gart PE=1 SV=3	0	42	99.4	97.8	102.4	100.8	98.9	99.9	100.233	99.5	0.992684	0.630151	0.770657
P62137	Serine/threonine-protein phosphatase PP1-alpha catalytic subunit OS=Mus musculus OX=10090 GN=Ppp1ca PE=1 SV=1	0	3	93.8	100.1	99.6	99.5	98.7	99.7	97.3667	99.7667	1.02465	0.255671	0.459173
Q8K183	Pyridoxal kinase OS=Mus musculus OX=10090 GN=Pdxk PE=1 SV=1	0	12	123.1	97.4	100.3	100.6	99.3	100.4	107.567	99.4667	0.924698	0.359933	0.565346
Q9CZ42	ATP-dependent (S)-NAD(P)H-hydrate dehydratase OS=Mus musculus OX=10090 GN=Naxd PE=1 SV=1	0	4	106.3	98.2	97.2	97.7	96.3	97.2	99.9333	97.7	0.977652	0.524522	0.695669
Q9QZD9	Eukaryotic translation initiation factor 3 subunit I OS=Mus musculus OX=10090 GN=Eif3i PE=1 SV=1	0	15	97.4	101.4	99.3	100.4	100.1	101.1	98.9333	100.967	1.02055	0.075853	0.215508
Q6PDI5	Proteasome adapter and scaffold protein ECM29 OS=Mus musculus OX=10090 GN=Ecpas PE=1 SV=3	0	21	94.2	102.7	103	104.8	98	98.9	98.4	102.133	1.03794	0.291903	0.498496
Q9CQ65	S-methyl-5'-thioadenosine phosphorylase OS=Mus musculus OX=10090 GN=Mtap PE=1 SV=1	0	16	100.6	99.1	99.1	101.6	98.6	99.5	99.4333	100.067	1.00637	0.553679	0.715528
Q8BH59	Electrogenic aspartate/glutamate antiporter SLC25A12, mitochondrial OS=Mus musculus OX=10090 GN=Slc25a12 PE=1 SV=1	0	17	98.6	100.6	95.2	99.2	97.8	98.8	97.2	99.5333	1.02401	0.115142	0.281406
Q8R2M2	Deoxynucleotidyltransferase terminal-interacting protein 2 OS=Mus musculus OX=10090 GN=Dnttip2 PE=1 SV=1	0	19	99.5	101.3	96.6	101.2	98.6	99.6	98.2333	100.7	1.02511	0.0726566	0.210912
Q7TNV0	Protein DEK OS=Mus musculus OX=10090 GN=Dek PE=1 SV=1	0	9	96.3	99.5	94.3	99.1	99.6	100.6	96.7333	99.7333	1.03101	0.13569	0.314672
Q9DB96	Neuroguidin OS=Mus musculus OX=10090 GN=Ngdn PE=1 SV=1	0	5	98.8	104.1	92.8	99.9	99.5	100.5	97.0333	101.5	1.04603	0.148306	0.330311
Q09200	Beta-1,4 N-acetylgalactosaminyltransferase 1 OS=Mus musculus OX=10090 GN=B4galnt1 PE=1 SV=1	0	13	97.3	101.6	94.4	103.8	97.3	98.3	96.3333	101.233	1.05087	0.0585945	0.186304
O70279	Splicing factor ESS-2 homolog OS=Mus musculus OX=10090 GN=Ess2 PE=1 SV=2	0	5	111.6	100.8	98.4	108.4	100.1	101.1	103.367	103.433	1.00064	0.989656	0.992883
Q80X95	Ras-related GTP-binding protein A OS=Mus musculus OX=10090 GN=Rraga PE=1 SV=1	0	6	103.6	102	121.3	93.4	97.5	98.6	107.467	98	0.911911	0.278862	0.484535
P61226	Ras-related protein Rap-2b OS=Mus musculus OX=10090 GN=Rap2b PE=1 SV=1	0	3	97	92.6	109.9	100.6	98.8	99.9	101.9	97.7	0.958783	0.428874	0.621009
Q9DBE9	pre-rRNA 2'-O-ribose RNA methyltransferase FTSJ3 OS=Mus musculus OX=10090 GN=Ftsj3 PE=1 SV=1	0	22	100.5	100.7	108.1	102.3	99.7	100.8	102.767	101.267	0.985404	0.611453	0.757501
Q8R016	Bleomycin hydrolase OS=Mus musculus OX=10090 GN=Blmh PE=1 SV=1	0	13	104.7	97.1	102.4	100.2	99	100.1	102.033	99.1333	0.971578	0.209857	0.411818
Q9CS42	Ribose-phosphate pyrophosphokinase 2 OS=Mus musculus OX=10090 GN=Prps2 PE=1 SV=4	0	5	99.8	100.7	99.6	98.9	96.2	97.3	98.5333	98.9667	1.0044	0.790538	0.871546
Q5XG71	Small subunit processome component 20 homolog OS=Mus musculus OX=10090 GN=Utp20 PE=1 SV=2	0	36	97.5	100.4	100.5	99.7	98.4	99.5	98.8	99.8667	1.0108	0.315231	0.522693
Q91VW5	Golgin subfamily A member 4 OS=Mus musculus OX=10090 GN=Golga4 PE=1 SV=2	0	21	99.1	102	100.6	100.4	98.9	100	99.5333	100.8	1.01273	0.194267	0.390693
P09411	Phosphoglycerate kinase 1 OS=Mus musculus OX=10090 GN=Pgk1 PE=1 SV=4	0	29	98.5	101.4	101.1	101.6	99.3	100.4	99.6333	101.133	1.01506	0.153762	0.337046
Q8CI51	PDZ and LIM domain protein 5 OS=Mus musculus OX=10090 GN=Pdlim5 PE=1 SV=4	0	10	96.1	102.9	97.5	98.3	97.8	98.9	97.1333	100.033	1.02986	0.132027	0.311062
Q6P4T2	U5 small nuclear ribonucleoprotein 200 kDa helicase OS=Mus musculus OX=10090 GN=Snrnp200 PE=1 SV=1	0	55	95.5	100.8	98.5	101.1	98.3	99.4	97.4333	100.433	1.03079	0.0527265	0.174639
Q99ME9	GTP-binding protein 4 OS=Mus musculus OX=10090 GN=Gtpbp4 PE=1 SV=3	0	28	99	101.8	98.7	101.6	99.1	100.2	98.9333	101.2	1.02291	0.0118725	0.0742933
Q91WQ5	TAF5-like RNA polymerase II p300/CBP-associated factor-associated factor 65 kDa subunit 5L OS=Mus musculus OX=10090 GN=Taf5l PE=2 SV=1	0	3	92.5	99.8	95.9	100	95.3	96.3	94.5667	98.7	1.04371	0.0604977	0.189366
Q3UA06	Pachytene checkpoint protein 2 homolog OS=Mus musculus OX=10090 GN=Trip13 PE=1 SV=1	0	6	99	97.5	96.5	102.8	97.4	98.4	97.6333	99.5667	1.0198	0.341646	0.548094
P99026	Proteasome subunit beta type-4 OS=Mus musculus OX=10090 GN=Psmb4 PE=1 SV=1	0	8	91.7	96.8	93.6	100.3	94.1	95.1	93.1333	97.4	1.04581	0.065697	0.198771
Q9D945	Protein LLP homolog OS=Mus musculus OX=10090 GN=Llph PE=1 SV=1	0	4	90	95.1	96.3	103.4	98	99.2	94.7667	99.2333	1.04713	0.260991	0.465008
Q07797	Galectin-3-binding protein OS=Mus musculus OX=10090 GN=Lgals3bp PE=1 SV=1	0	7	104.1	97.3	106.2	97.2	99.7	100.9	103.333	98.4667	0.952903	0.0985616	0.255235
Q8BL97	Serine/arginine-rich splicing factor 7 OS=Mus musculus OX=10090 GN=Srsf7 PE=1 SV=1	0	11	98.5	99.7	111.3	102.2	100.4	101.7	103.4	101.2	0.978723	0.616712	0.762387
Q80VJ3	2'-deoxynucleoside 5'-phosphate N-hydrolase 1 OS=Mus musculus OX=10090 GN=Dnph1 PE=1 SV=2	0	8	89.2	103.6	103.1	99	93.9	95.1	95.4	99.2333	1.04018	0.466147	0.649387
O70551	SRSF protein kinase 1 OS=Mus musculus OX=10090 GN=Srpk1 PE=1 SV=2	0	9	95.4	100.9	101.1	98.6	92.5	93.6	96.3333	97.7	1.01419	0.701726	0.819595
Q8VDP4	Cell cycle and apoptosis regulator protein 2 OS=Mus musculus OX=10090 GN=Ccar2 PE=1 SV=2	0	18	97.8	100.1	100.2	99.1	97	98.2	98.3333	99.1333	1.00814	0.509892	0.683037
Q8BZA9	Fructose-2,6-bisphosphatase TIGAR OS=Mus musculus OX=10090 GN=Tigar PE=1 SV=1	0	5	102.6	98.3	99.2	99.1	101.2	102.4	101	99.9333	0.989439	0.54055	0.70868
Q6ZQB6	Inositol hexakisphosphate and diphosphoinositol-pentakisphosphate kinase 2 OS=Mus musculus OX=10090 GN=Ppip5k2 PE=1 SV=3	0	8	97.4	99.4	96.9	97	96.4	97.6	96.9	98	1.01135	0.229669	0.432418
O88746	Target of Myb1 membrane trafficking protein OS=Mus musculus OX=10090 GN=Tom1 PE=1 SV=1	0	9	91.6	104	97.8	98.9	94.8	96	94.7333	99.6333	1.05172	0.171462	0.359883
Q922E4	Ethanolamine-phosphate cytidylyltransferase OS=Mus musculus OX=10090 GN=Pcyt2 PE=1 SV=1	0	9	99.5	102.8	97.2	99.8	98.1	99.3	98.2667	100.633	1.02408	0.138501	0.318142
Q3UH60	Disco-interacting protein 2 homolog B OS=Mus musculus OX=10090 GN=Dip2b PE=1 SV=1	0	19	100.9	97.9	96.1	98.7	99.2	100.4	98.7333	99	1.0027	0.874692	0.926336
P53994	Ras-related protein Rab-2A OS=Mus musculus OX=10090 GN=Rab2a PE=1 SV=1	0	8	98.4	99.1	96.7	100.9	98.9	100.2	98	100.067	1.02109	0.0712578	0.209418
Q9JHI7	Exosome complex component RRP45 OS=Mus musculus OX=10090 GN=Exosc9 PE=1 SV=1	0	5	92.1	103	95.4	101	96.7	97.9	94.7333	100.633	1.06228	0.0431344	0.155597
Q8CCP0	Ribosome quality control complex subunit NEMF OS=Mus musculus OX=10090 GN=Nemf PE=1 SV=2	0	14	96	103.4	92.8	101.2	102.7	103.9	97.1667	102.833	1.05832	0.135035	0.314062
P49312	Heterogeneous nuclear ribonucleoprotein A1 OS=Mus musculus OX=10090 GN=Hnrnpa1 PE=1 SV=2	0	17	96.2	99.7	115.3	97.8	100	101.3	103.833	99.6	0.95923	0.514363	0.687232
O35639	Annexin A3 OS=Mus musculus OX=10090 GN=Anxa3 PE=1 SV=4	0	19	104	97.4	104.5	97.8	95.8	97	101.433	97.4	0.960237	0.2272	0.430743
Q8R1F0	Leydig cell tumor 10 kDa protein homolog OS=Mus musculus OX=10090 GN=D8Ertd738e PE=3 SV=1	0	4	93.8	100.7	111.7	104.9	99.6	100.9	101.7	102.167	1.00459	0.935848	0.963078
Q6NZF1	Zinc finger CCCH domain-containing protein 11A OS=Mus musculus OX=10090 GN=Zc3h11a PE=1 SV=1	0	19	110.8	99.5	103.4	98.9	98.8	100.1	104.333	99.5	0.953674	0.240828	0.44533
Q8CD92	Tetratricopeptide repeat protein 27 OS=Mus musculus OX=10090 GN=Ttc27 PE=1 SV=2	0	16	109.1	97.8	102.2	98.2	99.4	100.7	103.567	98.9	0.95494	0.197387	0.395159
Q9JKR6	Hypoxia up-regulated protein 1 OS=Mus musculus OX=10090 GN=Hyou1 PE=1 SV=1	0	38	102.6	98.9	101.8	98	99.2	100.6	101.2	99.1667	0.979908	0.186938	0.381888
Q6ZQH8	Nucleoporin NUP188 OS=Mus musculus OX=10090 GN=Nup188 PE=1 SV=2	0	16	98	101.6	102.9	100.7	97.4	98.7	99.4333	100.333	1.00905	0.667043	0.797704
Q9CQA9	Cancer-related nucleoside-triphosphatase homolog OS=Mus musculus OX=10090 GN=Ntpcr PE=1 SV=1	0	9	99.5	95.8	98	98.2	96.4	97.7	97.9667	97.2333	0.992514	0.560197	0.718219
Q8K284	General transcription factor 3C polypeptide 1 OS=Mus musculus OX=10090 GN=Gtf3c1 PE=1 SV=2	0	12	108.5	99.7	97	97.6	98.8	100.1	101.433	99.1333	0.977325	0.563271	0.721259
P48758	Carbonyl reductase [NADPH] 1 OS=Mus musculus OX=10090 GN=Cbr1 PE=1 SV=3	0	9	100.9	98.6	97.9	98.9	96.4	97.7	98.4	98.4	1	1	1
Q91YU8	Suppressor of SWI4 1 homolog OS=Mus musculus OX=10090 GN=Ppan PE=1 SV=2	0	8	107.7	99.9	100.9	102.2	97.3	98.6	101.967	100.233	0.983001	0.619531	0.763988
Q9D1D4	Transmembrane emp24 domain-containing protein 10 OS=Mus musculus OX=10090 GN=Tmed10 PE=1 SV=1	0	7	98.2	98.9	98.1	99.4	96.4	97.6	97.5667	98.6333	1.01093	0.249804	0.45414
Q91VR5	ATP-dependent RNA helicase DDX1 OS=Mus musculus OX=10090 GN=Ddx1 PE=1 SV=1	0	26	99.5	98.3	98.7	101.1	99.8	101.1	99.3333	100.167	1.00839	0.44705	0.635369
Q3TXS7	26S proteasome non-ATPase regulatory subunit 1 OS=Mus musculus OX=10090 GN=Psmd1 PE=1 SV=1	0	32	102.3	99.9	98.2	100.6	98.6	99.9	99.7	100.133	1.00435	0.760174	0.853358
Q9Z0R6	Intersectin-2 OS=Mus musculus OX=10090 GN=Itsn2 PE=1 SV=2	0	9	97.8	102.3	96.6	99.4	97.6	98.9	97.3333	100.2	1.02945	0.0631241	0.194233
P32233	Developmentally-regulated GTP-binding protein 1 OS=Mus musculus OX=10090 GN=Drg1 PE=1 SV=1	0	14	96.8	102	97.2	100.6	97.6	98.8	97.2	100.467	1.03361	0.0267235	0.117256
Q6NZN0	RNA-binding protein 26 OS=Mus musculus OX=10090 GN=Rbm26 PE=1 SV=2	0	19	109.9	96.7	95.5	99.7	99.3	100.5	101.567	98.9667	0.974401	0.5913	0.741414
E9Q6B2	Coiled-coil domain-containing protein 85C OS=Mus musculus OX=10090 GN=Ccdc85c PE=1 SV=1	0	7	91.4	103.1	96.1	100.8	97	98.3	94.8333	100.733	1.06221	0.056642	0.183268
Q9QXK7	Cleavage and polyadenylation specificity factor subunit 3 OS=Mus musculus OX=10090 GN=Cpsf3 PE=1 SV=2	0	16	95.2	101.4	95.2	100	96.8	98.1	95.7333	99.8333	1.04283	0.0200425	0.098356
P62082	Small ribosomal subunit protein eS7 OS=Mus musculus OX=10090 GN=Rps7 PE=1 SV=1	0	8	94	102.7	99.9	105.1	100.1	101.4	98	103.067	1.0517	0.0899457	0.241926
Q3UMT1	Protein phosphatase 1 regulatory subunit 12C OS=Mus musculus OX=10090 GN=Ppp1r12c PE=1 SV=1	0	8	90.2	102.5	104.7	97.9	98.5	99.9	97.8	100.1	1.02352	0.629266	0.770494
O88441	Metaxin-2 OS=Mus musculus OX=10090 GN=Mtx2 PE=1 SV=1	0	5	93	103.5	100.8	95.2	97.8	99.2	97.2	99.3	1.0216	0.559361	0.717867
A2A4P0	ATP-dependent RNA helicase DHX8 OS=Mus musculus OX=10090 GN=Dhx8 PE=2 SV=1	0	11	96.6	100	97.9	95.8	98	99.3	97.5	98.3667	1.00889	0.562759	0.720903
Q9Z1B5	Mitotic spindle assembly checkpoint protein MAD2A OS=Mus musculus OX=10090 GN=Mad2l1 PE=1 SV=2	0	7	67.8	101.2	99	99.2	98.9	100.3	88.5667	100.233	1.13173	0.324716	0.531181
P27601	Guanine nucleotide-binding protein subunit alpha-13 OS=Mus musculus OX=10090 GN=Gna13 PE=1 SV=1	0	11	92.9	100.1	98.2	99.4	98.3	99.7	96.4667	99.7333	1.03386	0.142908	0.324044
P84091	AP-2 complex subunit mu OS=Mus musculus OX=10090 GN=Ap2m1 PE=1 SV=1	0	14	100.8	98.9	96.6	99.7	97.5	98.8	98.3	99.1333	1.00848	0.558722	0.717867
P60122	RuvB-like 1 OS=Mus musculus OX=10090 GN=Ruvbl1 PE=1 SV=1	0	21	91.5	101.8	94.8	98.7	98.3	99.6	94.8667	100.033	1.05446	0.0757712	0.215508
Q9QYA2	Mitochondrial import receptor subunit TOM40 homolog OS=Mus musculus OX=10090 GN=Tomm40 PE=1 SV=3	0	6	105.7	100.6	97.6	105	96.9	98.3	100.067	101.3	1.01233	0.738115	0.840555
Q7TND5	Ribosome production factor 1 OS=Mus musculus OX=10090 GN=Rpf1 PE=2 SV=2	0	5	95.6	99.7	92.8	101.4	100	101.4	96.1333	100.833	1.04889	0.0963334	0.252271
P61202	COP9 signalosome complex subunit 2 OS=Mus musculus OX=10090 GN=Cops2 PE=1 SV=1	0	11	101	99.3	111.6	93.2	97.7	99.1	103.433	97.2	0.939736	0.250803	0.455292
Q6NZB0	DnaJ homolog subfamily C member 8 OS=Mus musculus OX=10090 GN=Dnajc8 PE=1 SV=2	0	15	103	100.1	108.1	99.7	100	101.6	103.7	100.467	0.96882	0.25477	0.458437
Q9D937	Uncharacterized protein C11orf98 homolog OS=Mus musculus OX=10090 PE=1 SV=1	0	6	98.2	98.5	102.2	97.1	98.4	99.8	99.6	98.4667	0.988621	0.496517	0.673626
Q3V3R1	Monofunctional C1-tetrahydrofolate synthase, mitochondrial OS=Mus musculus OX=10090 GN=Mthfd1l PE=1 SV=2	0	40	98.6	98	102.7	99.5	97.7	99.2	99.6667	98.9	0.992308	0.657919	0.792336
Q9JK91	DNA mismatch repair protein Mlh1 OS=Mus musculus OX=10090 GN=Mlh1 PE=1 SV=2	0	7	95.3	92	97.5	94.8	95.2	96.7	96	94.5	0.984375	0.390121	0.590168
Q6P5E4	UDP-glucose:glycoprotein glucosyltransferase 1 OS=Mus musculus OX=10090 GN=Uggt1 PE=1 SV=4	0	29	95.9	100	99.8	98.6	97.9	99.4	97.8667	99.3333	1.01499	0.287596	0.493274
Q9D906	Ubiquitin-like modifier-activating enzyme ATG7 OS=Mus musculus OX=10090 GN=Atg7 PE=1 SV=1	0	11	106.6	98.2	99.4	99.9	99.5	101.1	101.833	99.7333	0.979378	0.45279	0.641452
Q8BJM7	S-adenosyl-L-methionine-dependent tRNA 4-demethylwyosine synthase TYW1 OS=Mus musculus OX=10090 GN=Tyw1 PE=1 SV=1	0	3	90.1	95.3	94.2	95.2	95.3	96.7	93.2	95.7333	1.02718	0.200507	0.399068
P51150	Ras-related protein Rab-7a OS=Mus musculus OX=10090 GN=Rab7a PE=1 SV=2	0	13	96.6	104.2	98.9	100.8	99.8	101.3	98.4333	102.1	1.03725	0.0617962	0.191295
P53996	CCHC-type zinc finger nucleic acid binding protein OS=Mus musculus OX=10090 GN=Cnbp PE=1 SV=2	0	10	109	105.2	98.2	103	99.1	100.7	102.1	102.967	1.00849	0.826104	0.898523
Q6ZPR5	Sphingomyelin phosphodiesterase 4 OS=Mus musculus OX=10090 GN=Smpd4 PE=1 SV=2	0	10	96	100	94.4	100.2	97	98.5	95.8	99.5667	1.03932	0.0153603	0.0843838
O35405	5'-3' exonuclease PLD3 OS=Mus musculus OX=10090 GN=Pld3 PE=1 SV=1	0	3	96.3	98.4	89.9	96.8	95.3	96.8	93.8333	97.3333	1.0373	0.164231	0.350931
Q9ER00	Syntaxin-12 OS=Mus musculus OX=10090 GN=Stx12 PE=1 SV=1	0	5	101	95.4	94.1	102.6	99.5	101	98.2	99.6667	1.01494	0.653205	0.787891
Q8BH58	TIP41-like protein OS=Mus musculus OX=10090 GN=Tiprl PE=1 SV=1	0	5	93.9	100.4	93	103.7	99.9	101.4	95.6	101.833	1.0652	0.0585733	0.186304
P49025	Citron Rho-interacting kinase OS=Mus musculus OX=10090 GN=Cit PE=1 SV=3	0	5	85	87.8	93.9	115.8	97.9	99.4	92.2667	101	1.09465	0.385503	0.586354
Q99K51	Plastin-3 OS=Mus musculus OX=10090 GN=Pls3 PE=1 SV=3	0	21	105	101.6	106.4	101	101.5	103.1	104.3	101.9	0.976989	0.204622	0.404
P28659	CUGBP Elav-like family member 1 OS=Mus musculus OX=10090 GN=Celf1 PE=1 SV=2	0	5	117.8	100.4	106.9	101.9	94.9	96.4	106.533	99.5667	0.934606	0.364382	0.569828
Q8K2Q9	Shootin-1 OS=Mus musculus OX=10090 GN=Shtn1 PE=1 SV=1	0	18	98.6	101.5	106.3	102.2	99.1	100.7	101.333	101.467	1.00132	0.960419	0.977252
Q80YR5	Scaffold attachment factor B2 OS=Mus musculus OX=10090 GN=Safb2 PE=1 SV=2	0	16	105.7	94.7	100.3	97.7	98	99.6	101.333	97.3333	0.960526	0.21138	0.414014
Q9DCA5	Ribosome biogenesis protein BRX1 homolog OS=Mus musculus OX=10090 GN=Brix1 PE=1 SV=3	0	11	100.2	98.7	105.2	102.7	98.1	99.6	101.167	100.333	0.991763	0.748857	0.84497
P26369	Splicing factor U2AF 65 kDa subunit OS=Mus musculus OX=10090 GN=U2af2 PE=1 SV=3	0	10	101.7	98.3	97.6	97.9	97.2	98.8	98.8333	98.3333	0.994941	0.749461	0.845341
P99027	Large ribosomal subunit protein P2 OS=Mus musculus OX=10090 GN=Rplp2 PE=1 SV=3	0	7	96.8	101.2	98	99.2	96.9	98.5	97.2333	99.6333	1.02468	0.0552537	0.180484
Q9DBD5	Proline-, glutamic acid- and leucine-rich protein 1 OS=Mus musculus OX=10090 GN=Pelp1 PE=1 SV=2	0	12	92.5	101	98.1	100.6	96.3	97.8	95.6333	99.8	1.04357	0.0974148	0.253592
P32067	Lupus La protein homolog OS=Mus musculus OX=10090 GN=Ssb PE=1 SV=1	0	22	103.4	100.5	96	100.3	99.1	100.7	99.5	100.5	1.01005	0.665848	0.796759
P51410	Large ribosomal subunit protein uL6 OS=Mus musculus OX=10090 GN=Rpl9 PE=1 SV=2	0	11	98	101.9	99.2	104.1	98.8	100.3	98.6667	102.1	1.0348	0.0412092	0.151494
Q811D0	Disks large homolog 1 OS=Mus musculus OX=10090 GN=Dlg1 PE=1 SV=1	0	8	95.8	98.9	96.4	101.3	95.5	97	95.9	99.0667	1.03302	0.0675078	0.202458
Q99104	Unconventional myosin-Va OS=Mus musculus OX=10090 GN=Myo5a PE=1 SV=2	0	38	103	98.1	95.3	100.7	96.2	97.8	98.1667	98.8667	1.00713	0.801006	0.87962
P50247	Adenosylhomocysteinase OS=Mus musculus OX=10090 GN=Ahcy PE=1 SV=3	0	20	97	102.3	89.8	99.1	98.4	99.9	95.0667	100.433	1.05645	0.131027	0.309416
Q9QXB9	Developmentally-regulated GTP-binding protein 2 OS=Mus musculus OX=10090 GN=Drg2 PE=1 SV=1	0	9	101.2	98.8	91.4	102.4	96.7	98.2	96.4333	99.8	1.03491	0.341432	0.548094
Q99LF4	RNA-splicing ligase RtcB homolog OS=Mus musculus OX=10090 GN=Rtcb PE=1 SV=1	0	21	96.3	100.9	105.1	96.9	97.1	98.7	99.5	98.8333	0.9933	0.837063	0.905641
Q8BJF9	Charged multivesicular body protein 2b OS=Mus musculus OX=10090 GN=Chmp2b PE=1 SV=1	0	4	100.7	103.2	98	94.3	98.2	99.9	98.9667	99.1333	1.00168	0.954398	0.974024
Q91VR8	Protein BRICK1 OS=Mus musculus OX=10090 GN=Brk1 PE=1 SV=1	0	5	95.8	101.6	103	100.5	100.6	102.3	99.8	101.467	1.0167	0.487253	0.664279
Q68FD5	Clathrin heavy chain 1 OS=Mus musculus OX=10090 GN=Cltc PE=1 SV=3	0	56	96.7	101.5	102	100.8	98	99.6	98.9	100.633	1.01753	0.362658	0.568466
Q8VEH5	EPM2A-interacting protein 1 OS=Mus musculus OX=10090 GN=Epm2aip1 PE=1 SV=1	0	3	100.9	98	100.6	99.9	92.8	94.4	98.1	97.4333	0.993204	0.840417	0.908177
Q80UP3	Diacylglycerol kinase zeta OS=Mus musculus OX=10090 GN=Dgkz PE=1 SV=2	0	13	92.3	100.7	106.3	105.9	98.4	100.1	99	102.233	1.03266	0.507836	0.681345
Q99JB2	Stomatin-like protein 2, mitochondrial OS=Mus musculus OX=10090 GN=Stoml2 PE=1 SV=1	0	10	103.4	96.8	97.6	99.2	98	99.6	99.6667	98.5333	0.988629	0.612238	0.75802
Q62093	Serine/arginine-rich splicing factor 2 OS=Mus musculus OX=10090 GN=Srsf2 PE=1 SV=4	0	8	101.9	104.5	96.7	99.1	98.7	100.4	99.1	101.333	1.02254	0.371883	0.575306
Q9CQI6	Coactosin-like protein OS=Mus musculus OX=10090 GN=Cotl1 PE=1 SV=3	0	12	95.1	98.7	96	100.4	97.3	99	96.1333	99.3667	1.03363	0.0173264	0.090515
Q00547	Hyaluronan mediated motility receptor OS=Mus musculus OX=10090 GN=Hmmr PE=1 SV=4	0	14	97.3	98.6	95.5	101.5	99	100.8	97.2667	100.3	1.03119	0.085657	0.23449
P70388	DNA repair protein RAD50 OS=Mus musculus OX=10090 GN=Rad50 PE=1 SV=1	0	27	95.4	100.7	94	100.7	97.1	98.8	95.5	100.067	1.04782	0.0141328	0.0806804
P51949	CDK-activating kinase assembly factor MAT1 OS=Mus musculus OX=10090 GN=Mnat1 PE=1 SV=2	0	9	93.9	100.9	92.3	101.4	98.1	99.8	94.7667	100.7	1.06261	0.0296718	0.123212
P63085	Mitogen-activated protein kinase 1 OS=Mus musculus OX=10090 GN=Mapk1 PE=1 SV=3	0	10	97.6	98.8	86	97.6	97.8	99.5	93.8	98.6333	1.05153	0.287159	0.492798
Q9QYI4	DnaJ homolog subfamily B member 12 OS=Mus musculus OX=10090 GN=Dnajb12 PE=1 SV=2	0	4	121.2	96.7	152.1	84	98	99.8	123.767	93.5	0.755454	0.138679	0.318202
Q8K2C7	Protein OS-9 OS=Mus musculus OX=10090 GN=Os9 PE=1 SV=2	0	8	98.3	100.8	108	90.5	100.6	102.4	102.3	97.9	0.956989	0.405802	0.602922
Q8C5N3	Pre-mRNA-splicing factor CWC22 homolog OS=Mus musculus OX=10090 GN=Cwc22 PE=1 SV=1	0	9	99.1	98.3	100.4	92.3	99.1	100.8	99.5333	97.1333	0.975887	0.401425	0.60171
P97313	DNA-dependent protein kinase catalytic subunit OS=Mus musculus OX=10090 GN=Prkdc PE=1 SV=3	0	7	101	96.7	96.2	91.9	95.5	97.3	97.5667	95.3	0.976768	0.40384	0.602651
P70122	Ribosome maturation protein SBDS OS=Mus musculus OX=10090 GN=Sbds PE=1 SV=4	0	14	103.9	100.4	101.4	100.3	99.1	101	101.467	100.567	0.99113	0.556166	0.716935
Q922K7	Probable 28S rRNA (cytosine-C(5))-methyltransferase OS=Mus musculus OX=10090 GN=Nop2 PE=1 SV=1	0	26	101.6	101.1	101.3	100.5	99.1	100.9	100.667	100.833	1.00166	0.846579	0.912796
Q8VDM6	Heterogeneous nuclear ribonucleoprotein U-like protein 1 OS=Mus musculus OX=10090 GN=Hnrnpul1 PE=1 SV=1	0	16	94.4	98.3	98.2	98	101.6	103.5	98.0667	99.9333	1.01903	0.533222	0.702665
P62196	26S proteasome regulatory subunit 8 OS=Mus musculus OX=10090 GN=Psmc5 PE=1 SV=1	0	18	100.3	100.3	100	100.1	98.1	99.8	99.4667	100.067	1.00603	0.44206	0.632037
Q9DCC4	Pyrroline-5-carboxylate reductase 3 OS=Mus musculus OX=10090 GN=Pycr3 PE=1 SV=2	0	11	104.6	96.5	100.8	101.6	95.8	97.5	100.4	98.5333	0.981408	0.566014	0.722695
Q8BHN3	Neutral alpha-glucosidase AB OS=Mus musculus OX=10090 GN=Ganab PE=1 SV=1	0	26	101.7	96.1	97.5	98.4	95.7	97.4	98.3	97.3	0.989827	0.626193	0.76826
P40142	Transketolase OS=Mus musculus OX=10090 GN=Tkt PE=1 SV=1	0	28	98.5	100.7	98.7	99.7	99.1	100.9	98.7667	100.433	1.01687	0.0154053	0.0843838
Q5RJG1	Nucleolar protein 10 OS=Mus musculus OX=10090 GN=Nol10 PE=2 SV=1	0	11	105.1	99.1	98.5	99.8	98.6	100.4	100.733	99.7667	0.990404	0.685135	0.810117
O08810	116 kDa U5 small nuclear ribonucleoprotein component OS=Mus musculus OX=10090 GN=Eftud2 PE=1 SV=1	0	25	98.6	99.7	96.8	99.1	97.3	99.1	97.5667	99.3	1.01777	0.0388736	0.145693
Q3U319	E3 ubiquitin-protein ligase BRE1B OS=Mus musculus OX=10090 GN=Rnf40 PE=1 SV=2	0	22	104	97.3	96.3	99.5	96.9	98.7	99.0667	98.5	0.99428	0.835339	0.904304
P60335	Poly(rC)-binding protein 1 OS=Mus musculus OX=10090 GN=Pcbp1 PE=1 SV=1	0	9	97.3	100.6	96.2	99.4	97.6	99.4	97.0333	99.8	1.02851	0.0090568	0.0636251
Q62018	RNA polymerase-associated protein CTR9 homolog OS=Mus musculus OX=10090 GN=Ctr9 PE=1 SV=2	0	15	98	103.4	95.6	99.4	96.3	98	96.6333	100.267	1.0376	0.109052	0.271264
P70168	Importin subunit beta-1 OS=Mus musculus OX=10090 GN=Kpnb1 PE=1 SV=2	0	26	95.1	101.9	95.2	99.1	97.3	99.1	95.8667	100.033	1.04346	0.0240181	0.110321
Q99PL6	UBX domain-containing protein 6 OS=Mus musculus OX=10090 GN=Ubxn6 PE=1 SV=1	0	9	105.9	100.9	94.7	99.1	100.2	102	100.267	100.667	1.00399	0.9105	0.94745
Q9DCT2	NADH dehydrogenase [ubiquinone] iron-sulfur protein 3, mitochondrial OS=Mus musculus OX=10090 GN=Ndufs3 PE=1 SV=2	0	8	93.2	100.3	111.4	96.6	102.3	104.2	102.3	100.367	0.981101	0.751269	0.846163
Q8K2Z2	Pre-mRNA-processing factor 39 OS=Mus musculus OX=10090 GN=Prpf39 PE=1 SV=3	0	4	93.4	100.7	102.9	93.2	94.6	96.4	96.9667	96.7667	0.997937	0.959413	0.977082
P56960	Exosome complex component 10 OS=Mus musculus OX=10090 GN=Exosc10 PE=1 SV=2	0	16	95.5	100	102.6	97.7	96.5	98.3	98.2	98.6667	1.00475	0.850606	0.912796
P54731	FAS-associated factor 1 OS=Mus musculus OX=10090 GN=Faf1 PE=1 SV=2	0	14	108.4	102.5	103.9	99.2	98.2	100.1	103.5	100.6	0.971981	0.404052	0.602651
Q64727	Vinculin OS=Mus musculus OX=10090 GN=Vcl PE=1 SV=4	0	54	101.1	97.9	101.3	99.2	97.1	99	99.8333	98.7	0.988648	0.471341	0.653296
P27659	Large ribosomal subunit protein uL3 OS=Mus musculus OX=10090 GN=Rpl3 PE=1 SV=3	0	22	105.7	101.4	100.4	99.9	98.4	100.2	101.5	100.5	0.990148	0.676474	0.804293
Q9JKB3	Y-box-binding protein 3 OS=Mus musculus OX=10090 GN=Ybx3 PE=1 SV=2	0	11	99.6	101.6	100.9	100.3	100.1	101.9	100.2	101.267	1.01065	0.160488	0.346298
Q9CR02	Translation machinery-associated protein 16 OS=Mus musculus OX=10090 GN=Tma16 PE=1 SV=1	0	10	99.1	102.1	100.1	99.9	98.2	100.1	99.1333	100.7	1.0158	0.153629	0.337046
Q9JIK5	Nucleolar RNA helicase 2 OS=Mus musculus OX=10090 GN=Ddx21 PE=1 SV=3	0	42	98.6	101.7	101.6	101.5	98.8	100.7	99.6667	101.3	1.01639	0.183007	0.377169
Q8CIG8	Protein arginine N-methyltransferase 5 OS=Mus musculus OX=10090 GN=Prmt5 PE=1 SV=3	0	12	94.2	100.6	97.8	101	98.7	100.5	96.9	100.7	1.03922	0.0515232	0.17251
Q8K2Z4	Condensin complex subunit 1 OS=Mus musculus OX=10090 GN=Ncapd2 PE=1 SV=2	0	28	97	101.1	95.4	99.7	100.4	102.2	97.6	101	1.03484	0.107175	0.268181
Q61584	RNA-binding protein FXR1 OS=Mus musculus OX=10090 GN=Fxr1 PE=1 SV=2	0	15	97.7	100.6	96	101.5	101.7	103.5	98.4667	101.867	1.03453	0.147138	0.329748
P05201	Aspartate aminotransferase, cytoplasmic OS=Mus musculus OX=10090 GN=Got1 PE=1 SV=3	0	23	100	98.9	93.1	98.5	98.3	100.2	97.1333	99.2	1.02128	0.388468	0.588403
Q3TYX3	Histone-lysine N-trimethyltransferase SMYD5 OS=Mus musculus OX=10090 GN=Smyd5 PE=1 SV=2	0	4	95.6	104.9	155.7	94.5	98.3	100.3	116.533	99.9	0.857265	0.448753	0.636613
Q3ULW8	Protein mono-ADP-ribosyltransferase PARP3 OS=Mus musculus OX=10090 GN=Parp3 PE=2 SV=1	0	14	118.9	101	108.9	96.9	97.6	99.5	108.467	99.1333	0.913952	0.210715	0.413238
Q9JJF3	Ribosomal oxygenase 1 OS=Mus musculus OX=10090 GN=Riox1 PE=1 SV=2	0	13	97.4	97.4	106.9	98.5	96.6	98.6	100.3	98.1667	0.97873	0.556653	0.717051
Q9ERK4	Exportin-2 OS=Mus musculus OX=10090 GN=Cse1l PE=1 SV=1	0	31	98.6	99.2	103.6	99	96.1	98	99.4333	98.7333	0.99296	0.769862	0.858284
Q6ZQA0	Neurobeachin-like protein 2 OS=Mus musculus OX=10090 GN=Nbeal2 PE=1 SV=2	0	10	99.5	95.9	102.7	100.2	98.3	100.3	100.167	98.8	0.986356	0.523323	0.694678
O09044	Synaptosomal-associated protein 23 OS=Mus musculus OX=10090 GN=Snap23 PE=1 SV=1	0	10	97.8	98.8	100.6	98.6	97.3	99.3	98.5667	98.9	1.00338	0.766294	0.855858
Q02053	Ubiquitin-like modifier-activating enzyme 1 OS=Mus musculus OX=10090 GN=Uba1 PE=1 SV=1	0	37	120.8	95.3	102	100.9	98.3	100.3	107.033	98.8333	0.923388	0.317641	0.525756
Q7TSG2	RNA polymerase II subunit A C-terminal domain phosphatase OS=Mus musculus OX=10090 GN=Ctdp1 PE=1 SV=1	0	14	98.9	102.9	103	102.9	95.8	97.7	99.2333	101.167	1.01948	0.515226	0.688087
P08226	Apolipoprotein E OS=Mus musculus OX=10090 GN=Apoe PE=1 SV=2	0	16	92.1	95.5	102.2	102.1	95.4	97.3	96.5667	98.3	1.01795	0.652402	0.787232
P00493	Hypoxanthine-guanine phosphoribosyltransferase OS=Mus musculus OX=10090 GN=Hprt1 PE=1 SV=3	0	10	95.1	101	97	99	95.9	97.9	96	99.3	1.03438	0.0359078	0.13863
Q99KY4	Cyclin-G-associated kinase OS=Mus musculus OX=10090 GN=Gak PE=1 SV=2	0	8	91.3	102.5	97.3	100.1	99.3	101.3	95.9667	101.3	1.05557	0.099982	0.257228
Q3TWW8	Serine/arginine-rich splicing factor 6 OS=Mus musculus OX=10090 GN=Srsf6 PE=1 SV=1	0	10	102	102.1	98.1	101.2	97.9	99.9	99.3333	101.067	1.01745	0.306391	0.514546
Q3UHX0	Nucleolar protein 8 OS=Mus musculus OX=10090 GN=Nol8 PE=1 SV=2	0	10	98	98	99.7	104.1	96.6	98.6	98.1	100.233	1.02175	0.374842	0.577659
Q9D902	General transcription factor IIE subunit 2 OS=Mus musculus OX=10090 GN=Gtf2e2 PE=1 SV=2	0	8	98.7	98	95.2	101.1	109	111.3	100.967	103.467	1.02476	0.687168	0.810839
Q9R0I7	YLP motif-containing protein 1 OS=Mus musculus OX=10090 GN=Ylpm1 PE=2 SV=2	0	15	93.1	100.1	93.3	100.9	95.8	97.7	94.0667	99.5667	1.05847	0.0132134	0.0780375
P10126	Elongation factor 1-alpha 1 OS=Mus musculus OX=10090 GN=Eef1a1 PE=1 SV=3	0	19	100.6	103.9	93.9	105.5	100.6	102.6	98.3667	104	1.05727	0.0775456	0.219309
P50516	V-type proton ATPase catalytic subunit A OS=Mus musculus OX=10090 GN=Atp6v1a PE=1 SV=2	0	30	99.5	101.8	120	96.2	97.1	99.2	105.533	99.0667	0.938724	0.434045	0.625553
Q3THK3	General transcription factor IIF subunit 1 OS=Mus musculus OX=10090 GN=Gtf2f1 PE=1 SV=2	0	8	95.1	96.1	109.1	93.1	97.7	99.7	100.633	96.3	0.956939	0.409046	0.606171
Q9CZX0	Elongator complex protein 3 OS=Mus musculus OX=10090 GN=Elp3 PE=1 SV=1	0	13	97.2	101	107.7	93.4	97.6	99.7	100.833	98.0333	0.972231	0.537821	0.706686
P57780	Alpha-actinin-4 OS=Mus musculus OX=10090 GN=Actn4 PE=1 SV=1	0	31	96.6	101.1	111.4	99.4	97.6	99.7	101.867	100.067	0.98233	0.726914	0.833863
Q99LI7	Cleavage stimulation factor subunit 3 OS=Mus musculus OX=10090 GN=Cstf3 PE=1 SV=1	0	15	97.4	98.8	104.1	95.9	96.6	98.6	99.3667	97.7667	0.983898	0.565154	0.722468
Q8CGB3	Uveal autoantigen with coiled-coil domains and ankyrin repeats OS=Mus musculus OX=10090 GN=Uaca PE=1 SV=2	0	8	91.2	92	99.7	94.9	94.7	96.7	95.2	94.5333	0.992997	0.824787	0.898064
Q9DBC7	cAMP-dependent protein kinase type I-alpha regulatory subunit OS=Mus musculus OX=10090 GN=Prkar1a PE=1 SV=3	0	8	131.3	95.2	103.3	100.2	100	102.1	111.533	99.1667	0.889121	0.289618	0.495748
P09405	Nucleolin OS=Mus musculus OX=10090 GN=Ncl PE=1 SV=2	0	40	97	102.8	101.3	99.5	100.1	102.2	99.4667	101.5	1.02044	0.28138	0.486407
P80317	T-complex protein 1 subunit zeta OS=Mus musculus OX=10090 GN=Cct6a PE=1 SV=3	0	25	96.2	100.2	99.6	99.4	98.3	100.4	98.0333	100	1.02006	0.130643	0.308748
P52431	DNA polymerase delta catalytic subunit OS=Mus musculus OX=10090 GN=Pold1 PE=1 SV=2	0	21	98.9	98.8	97.5	97.4	97.9	100	98.1	98.7333	1.00646	0.501827	0.675468
O35435	Dihydroorotate dehydrogenase (quinone), mitochondrial OS=Mus musculus OX=10090 GN=Dhodh PE=1 SV=2	0	10	96.5	98.1	96.2	96.8	98.8	100.9	97.1667	98.6	1.01475	0.382435	0.584356
Q99M31	Heat shock 70 kDa protein 14 OS=Mus musculus OX=10090 GN=Hspa14 PE=1 SV=2	0	18	97.1	102.4	97.1	98.7	96.9	99	97.0333	100.033	1.03092	0.0650465	0.19762
P97355	Spermine synthase OS=Mus musculus OX=10090 GN=Sms PE=1 SV=1	0	7	104.4	102	99	101	98.3	100.4	100.567	101.133	1.00563	0.789246	0.871
O70493	Sorting nexin-12 OS=Mus musculus OX=10090 GN=Snx12 PE=1 SV=1	0	6	97.6	102.9	96.3	98.6	98.5	100.5	97.4667	100.667	1.03283	0.0840133	0.232055
Q6PR54	Telomere-associated protein RIF1 OS=Mus musculus OX=10090 GN=Rif1 PE=1 SV=2	0	34	94.8	99.6	94.2	98.1	97.6	99.7	95.5333	99.1333	1.03768	0.0369069	0.140896
P70399	TP53-binding protein 1 OS=Mus musculus OX=10090 GN=Tp53bp1 PE=1 SV=3	0	10	97.7	95.7	92.1	97.2	96.8	98.8	95.5333	97.2333	1.01779	0.433248	0.624697
P25444	Small ribosomal subunit protein uS5 OS=Mus musculus OX=10090 GN=Rps2 PE=1 SV=3	0	16	102.8	99.8	95.4	100.8	98.1	100.2	98.7667	100.267	1.01519	0.529498	0.699255
Q8BSQ9	Protein polybromo-1 OS=Mus musculus OX=10090 GN=Pbrm1 PE=1 SV=4	0	24	94.6	100	93.3	101.4	94.4	96.4	94.1	99.2667	1.05491	0.0286148	0.121278
P70333	Heterogeneous nuclear ribonucleoprotein H2 OS=Mus musculus OX=10090 GN=Hnrnph2 PE=1 SV=1	0	5	103.6	102.1	91.9	100.5	99.8	101.9	98.4333	101.5	1.03115	0.428267	0.620423
Q9DCS3	Enoyl-[acyl-carrier-protein] reductase, mitochondrial OS=Mus musculus OX=10090 GN=Mecr PE=1 SV=2	0	7	87.7	103.4	89.2	99.1	98.1	100.1	91.6667	100.867	1.10036	0.0580914	0.185826
P05132	cAMP-dependent protein kinase catalytic subunit alpha OS=Mus musculus OX=10090 GN=Prkaca PE=1 SV=3	0	3	102.8	101.5	90	101.4	97.4	99.5	96.7333	100.8	1.04204	0.341053	0.548094
P97351	Small ribosomal subunit protein eS1 OS=Mus musculus OX=10090 GN=Rps3a PE=1 SV=3	0	22	105.7	100.4	89	101.3	98.9	101	97.8667	100.9	1.03099	0.566037	0.722695
Q9EQ28	DNA polymerase delta subunit 3 OS=Mus musculus OX=10090 GN=Pold3 PE=1 SV=2	0	5	89	101.8	114.7	103.3	99.4	101.6	101.033	102.233	1.01188	0.880368	0.928975
Q6PGH2	Jupiter microtubule associated homolog 2 OS=Mus musculus OX=10090 GN=Jpt2 PE=1 SV=1	0	9	98.2	100.6	101	96.6	96.6	98.7	98.6	98.6333	1.00034	0.985538	0.991799
Q920I9	WD repeat-containing protein 7 OS=Mus musculus OX=10090 GN=Wdr7 PE=1 SV=3	0	4	93	110.6	101.9	98.4	100.3	102.5	98.4	103.833	1.05522	0.294824	0.501755
Q9EST5	Acidic leucine-rich nuclear phosphoprotein 32 family member B OS=Mus musculus OX=10090 GN=Anp32b PE=1 SV=1	0	6	97.1	103.1	100	98.6	97.3	99.4	98.1333	100.367	1.02276	0.252572	0.45766
Q8CI94	Glycogen phosphorylase, brain form OS=Mus musculus OX=10090 GN=Pygb PE=1 SV=3	0	19	96.1	99.9	100.1	100.1	97.7	99.9	97.9667	99.9667	1.02042	0.160965	0.346402
O88967	ATP-dependent zinc metalloprotease YME1L1 OS=Mus musculus OX=10090 GN=Yme1l1 PE=1 SV=1	0	11	95.6	96.1	97.6	97.9	96.2	98.3	96.4667	97.4333	1.01002	0.342971	0.549647
Q80Y19	Rho GTPase-activating protein 11A OS=Mus musculus OX=10090 GN=Arhgap11a PE=1 SV=2	0	6	101.2	99.7	102.9	103.3	105	107.3	103.033	103.433	1.00388	0.878457	0.928727
Q8K019	Bcl-2-associated transcription factor 1 OS=Mus musculus OX=10090 GN=Bclaf1 PE=1 SV=2	0	26	102.1	101	97.4	99.8	98.8	100.9	99.4333	100.567	1.0114	0.476785	0.657583
Q9D0I8	mRNA turnover protein 4 homolog OS=Mus musculus OX=10090 GN=Mrto4 PE=1 SV=1	0	13	110.3	98.9	99	101.7	97.9	100.1	102.4	100.233	0.978841	0.620593	0.764744
Q80SY5	Pre-mRNA-splicing factor 38B OS=Mus musculus OX=10090 GN=Prpf38b PE=1 SV=1	0	8	97.8	99.2	99.6	105.3	90.9	93	96.1	99.1667	1.03191	0.526996	0.698031
Q80UU1	tRNA endonuclease ANKZF1 OS=Mus musculus OX=10090 GN=Ankzf1 PE=1 SV=2	0	6	103.5	93.8	93.9	100	96.4	98.5	97.9333	97.4333	0.994894	0.891109	0.936456
Q3U0V1	Far upstream element-binding protein 2 OS=Mus musculus OX=10090 GN=Khsrp PE=1 SV=2	0	27	116	98.1	94.9	101.4	98.1	100.3	103	99.9333	0.970227	0.668036	0.798581
O88307	Sortilin-related receptor OS=Mus musculus OX=10090 GN=Sorl1 PE=1 SV=3	0	9	93.7	102.9	93.4	100.7	100.2	102.4	95.7667	102	1.06509	0.0545858	0.178872
Q6ZWM4	U6 snRNA-associated Sm-like protein LSm8 OS=Mus musculus OX=10090 GN=Lsm8 PE=1 SV=3	0	3	98	96.1	92.4	101.8	98.2	100.3	96.2	99.4	1.03326	0.278489	0.484535
Q6ZQI3	Malectin OS=Mus musculus OX=10090 GN=Mlec PE=1 SV=2	0	8	91	102.9	90.6	101.3	96.8	98.9	92.8	101.033	1.08872	0.0236966	0.109153
O55135	Eukaryotic translation initiation factor 6 OS=Mus musculus OX=10090 GN=Eif6 PE=1 SV=2	0	8	100.4	101.1	108.7	94.1	97.5	99.7	102.2	98.3	0.96184	0.382567	0.584356
Q9CQT5	Proteasome maturation protein OS=Mus musculus OX=10090 GN=Pomp PE=1 SV=1	0	4	96	106	100.5	89.8	99.5	101.8	98.6667	99.2	1.00541	0.92085	0.952742
P98083	SHC-transforming protein 1 OS=Mus musculus OX=10090 GN=Shc1 PE=1 SV=3	0	9	95.9	99.6	104.9	102	97.9	100.2	99.5667	100.6	1.01038	0.732795	0.838219
Q8BMJ2	Leucine--tRNA ligase, cytoplasmic OS=Mus musculus OX=10090 GN=Lars1 PE=1 SV=2	0	46	107.2	98.6	99.8	98.7	97.8	100	101.6	99.1	0.975394	0.436427	0.627516
Q9DC71	Small ribosomal subunit protein uS15m OS=Mus musculus OX=10090 GN=Mrps15 PE=1 SV=2	0	8	86.1	103.4	103.8	104.4	97.3	99.5	95.7333	102.433	1.06999	0.281051	0.486379
P47757	F-actin-capping protein subunit beta OS=Mus musculus OX=10090 GN=Capzb PE=1 SV=3	0	12	98.1	100.9	97.4	100.8	98.1	100.4	97.8667	100.7	1.02895	0.000528601	0.0151559
P62259	14-3-3 protein epsilon OS=Mus musculus OX=10090 GN=Ywhae PE=1 SV=1	0	15	97.5	100.3	96.3	99.6	98.8	101.1	97.5333	100.333	1.02871	0.0292256	0.121852
P60670	Nuclear protein localization protein 4 homolog OS=Mus musculus OX=10090 GN=Nploc4 PE=1 SV=3	0	10	90.4	102.9	95.3	99.2	98.1	100.3	94.6	100.8	1.06554	0.0684529	0.204296
Q99N87	Small ribosomal subunit protein uS5m OS=Mus musculus OX=10090 GN=Mrps5 PE=1 SV=1	0	10	103.1	96.8	93.1	101.9	97	99.2	97.7333	99.3	1.01603	0.656072	0.79073
Q9D2C2	Protein SAAL1 OS=Mus musculus OX=10090 GN=Saal1 PE=1 SV=1	0	8	102.9	100.9	87.4	105.3	94.5	96.7	94.9333	100.967	1.06355	0.3041	0.512277
Q80X82	Symplekin OS=Mus musculus OX=10090 GN=Sympk PE=1 SV=2	0	18	104.1	98.2	108	98.8	96.6	98.9	102.9	98.6333	0.958536	0.272048	0.476161
Q8CGC7	Bifunctional glutamate/proline--tRNA ligase OS=Mus musculus OX=10090 GN=Eprs1 PE=1 SV=4	0	62	97.4	99.9	104.3	100.7	98.3	100.7	100	100.433	1.00433	0.852265	0.913417
Q9D8B3	Charged multivesicular body protein 4b OS=Mus musculus OX=10090 GN=Chmp4b PE=1 SV=2	0	10	97.2	100.1	99.9	98.2	99.4	101.8	98.8333	100.033	1.01214	0.417938	0.612671
P83882	Large ribosomal subunit protein eL42 OS=Mus musculus OX=10090 GN=Rpl36a PE=1 SV=2	0	6	98.9	101.5	100.1	99	98.3	100.6	99.1	100.367	1.01278	0.233117	0.435831
Q8CH18	Cell division cycle and apoptosis regulator protein 1 OS=Mus musculus OX=10090 GN=Ccar1 PE=1 SV=1	0	21	99	97.7	97.6	98.5	98	100.4	98.2	98.8667	1.00679	0.501078	0.675347
Q9QYJ0	DnaJ homolog subfamily A member 2 OS=Mus musculus OX=10090 GN=Dnaja2 PE=1 SV=1	0	16	98.2	101.7	101.5	103.1	100.4	102.9	100.033	102.567	1.02532	0.0759216	0.215508
Q8R3N1	Nucleolar protein 14 OS=Mus musculus OX=10090 GN=Nop14 PE=1 SV=2	0	20	99.7	97.2	99.7	103	98.8	101.2	99.4	100.467	1.01073	0.573011	0.728877
Q924N4	Solute carrier family 12 member 6 OS=Mus musculus OX=10090 GN=Slc12a6 PE=1 SV=2	0	3	97.3	102.7	97.5	101	100.4	102.8	98.4	102.167	1.03828	0.0314196	0.128508
Q66JX5	Centrosomal protein 43 OS=Mus musculus OX=10090 GN=Cep43 PE=1 SV=1	0	4	97.3	114.4	96.3	100.2	98.9	101.2	97.5	105.267	1.07966	0.16933	0.35687
Q8K1R7	Serine/threonine-protein kinase Nek9 OS=Mus musculus OX=10090 GN=Nek9 PE=1 SV=2	0	11	97.7	97.7	95.6	102	96.5	98.8	96.6	99.5	1.03002	0.111737	0.275052
Q505F5	Leucine-rich repeat-containing protein 47 OS=Mus musculus OX=10090 GN=Lrrc47 PE=1 SV=1	0	21	97.4	100.4	95.9	102.3	98.2	100.5	97.1667	101.067	1.04014	0.0129857	0.0777374
Q9D880	Mitochondrial import inner membrane translocase subunit TIM50 OS=Mus musculus OX=10090 GN=Timm50 PE=1 SV=1	0	9	97.6	100.5	95	102.1	95.6	97.9	96.0667	100.167	1.04268	0.0478842	0.164751
Q8VDQ1	Prostaglandin reductase 2 OS=Mus musculus OX=10090 GN=Ptgr2 PE=1 SV=2	0	8	97.8	101.1	92.6	101	97.6	99.9	96	100.667	1.04861	0.0554571	0.180733
Q9DBZ5	Eukaryotic translation initiation factor 3 subunit K OS=Mus musculus OX=10090 GN=Eif3k PE=1 SV=1	0	7	99.4	98.5	91.2	100.3	98	100.3	96.2	99.7	1.03638	0.249873	0.45414
Q8BMQ2	General transcription factor 3C polypeptide 4 OS=Mus musculus OX=10090 GN=Gtf3c4 PE=1 SV=2	0	12	96	98.6	92.1	101.2	96.8	99.1	94.9667	99.6333	1.04914	0.0479209	0.164751
P27661	Histone H2AX OS=Mus musculus OX=10090 GN=H2ax PE=1 SV=2	0	4	102.3	113.7	121.2	102.1	100.1	102.5	107.867	106.1	0.983622	0.829799	0.90095
Q61510	E3 ubiquitin/ISG15 ligase TRIM25 OS=Mus musculus OX=10090 GN=Trim25 PE=1 SV=2	0	13	101.3	100.6	105.7	97.5	98.2	100.6	101.733	99.5667	0.978702	0.419248	0.614006
Q922D4	Serine/threonine-protein phosphatase 6 regulatory subunit 3 OS=Mus musculus OX=10090 GN=Ppp6r3 PE=1 SV=1	0	11	95.7	101.2	100.5	97.8	96.8	99.3	97.6667	99.4333	1.01809	0.370745	0.574991
Q60739	BAG family molecular chaperone regulator 1 OS=Mus musculus OX=10090 GN=Bag1 PE=1 SV=3	0	8	102.4	100.2	95.3	95.4	96	98.4	97.9	98	1.00102	0.971788	0.982646
Q99J09	Methylosome protein WDR77 OS=Mus musculus OX=10090 GN=Wdr77 PE=1 SV=1	0	11	97.8	96	97.7	99.4	97.5	99.9	97.6667	98.4333	1.00785	0.566371	0.722821
Q6PAR5	GTPase-activating protein and VPS9 domain-containing protein 1 OS=Mus musculus OX=10090 GN=Gapvd1 PE=1 SV=2	0	19	103.8	99	96.6	100.8	99.6	102.1	100	100.633	1.00633	0.794362	0.874972
Q3UM45	Protein phosphatase 1 regulatory subunit 7 OS=Mus musculus OX=10090 GN=Ppp1r7 PE=1 SV=2	0	15	96.8	99.9	97	101.4	95.9	98.2	96.5667	99.8333	1.03383	0.0294143	0.122473
O09167	Large ribosomal subunit protein eL21 OS=Mus musculus OX=10090 GN=Rpl21 PE=1 SV=4	0	8	124.5	97.7	96.5	101.4	98.2	100.6	106.4	99.9	0.93891	0.515942	0.688744
Q99KE1	NAD-dependent malic enzyme, mitochondrial OS=Mus musculus OX=10090 GN=Me2 PE=1 SV=1	0	13	89	98.2	91.8	98.9	93.2	95.6	91.3333	97.5667	1.06825	0.0172893	0.090515
Q9QYC0	Alpha-adducin OS=Mus musculus OX=10090 GN=Add1 PE=1 SV=2	0	8	104	98.9	94.8	102.5	96.7	99.1	98.5	100.167	1.01692	0.612427	0.75802
Q921M3	Splicing factor 3B subunit 3 OS=Mus musculus OX=10090 GN=Sf3b3 PE=1 SV=1	0	27	95.9	100.4	94.3	102.2	96.7	99.1	95.6333	100.567	1.05159	0.012471	0.0761372
Q9Z0H1	WD repeat-containing protein 46 OS=Mus musculus OX=10090 GN=Wdr46 PE=2 SV=1	0	13	105	103.8	93.7	102.6	96.6	99	98.4333	101.8	1.0342	0.412323	0.608497
Q9JLB0	Protein PALS2 OS=Mus musculus OX=10090 GN=Pals2 PE=1 SV=1	0	19	93.3	99.8	93.3	102.7	96.3	98.7	94.3	100.4	1.06469	0.0172691	0.090515
Q9QZ88	Vacuolar protein sorting-associated protein 29 OS=Mus musculus OX=10090 GN=Vps29 PE=1 SV=1	0	6	95.8	101.1	92.2	103.7	97.9	100.3	95.3	101.7	1.06716	0.0306995	0.126625
Q80SW1	S-adenosylhomocysteine hydrolase-like protein 1 OS=Mus musculus OX=10090 GN=Ahcyl1 PE=1 SV=1	0	3	99.3	100.7	109.3	92.9	95.7	98.2	101.433	97.2667	0.958922	0.422991	0.61743
Q9WV70	Nucleolar complex protein 2 homolog OS=Mus musculus OX=10090 GN=Noc2l PE=1 SV=2	0	11	99.7	100.9	103.4	98.8	96.6	99.1	99.9	99.6	0.996997	0.891883	0.936949
Q9DCE5	p21-activated protein kinase-interacting protein 1 OS=Mus musculus OX=10090 GN=Pak1ip1 PE=1 SV=2	0	10	97.9	100.3	105.8	101.2	100.1	102.7	101.267	101.4	1.00132	0.959306	0.977082
P08775	DNA-directed RNA polymerase II subunit RPB1 OS=Mus musculus OX=10090 GN=Polr2a PE=1 SV=3	0	35	100.4	97.9	99.7	98.1	96.6	99.1	98.9	98.3667	0.994607	0.6858	0.810117
Q9QZS3	Protein numb homolog OS=Mus musculus OX=10090 GN=Numb PE=1 SV=1	0	12	101	98.7	99.5	98.6	98.1	100.7	99.5333	99.3333	0.997991	0.862239	0.918349
Q3TIV5	Zinc finger CCCH domain-containing protein 15 OS=Mus musculus OX=10090 GN=Zc3h15 PE=1 SV=2	0	16	103.4	100.1	101.7	101.3	101.5	104.1	102.2	101.833	0.996412	0.79638	0.876731
Q99MK8	Beta-adrenergic receptor kinase 1 OS=Mus musculus OX=10090 GN=Grk2 PE=1 SV=2	0	8	102.5	95.3	95.7	97.2	94.5	97	97.5667	96.5	0.989067	0.698614	0.817399
P68372	Tubulin beta-4B chain OS=Mus musculus OX=10090 GN=Tubb4b PE=1 SV=1	0	4	97.3	100.5	98.6	100.2	97.5	100	97.8	100.233	1.02488	0.00478486	0.0450245
O08715	A-kinase anchor protein 1, mitochondrial OS=Mus musculus OX=10090 GN=Akap1 PE=1 SV=4	0	10	97.2	99.6	97.7	99.8	98.2	100.8	97.7	100.067	1.02422	0.00731773	0.0572934
Q9CT10	Ran-binding protein 3 OS=Mus musculus OX=10090 GN=Ranbp3 PE=1 SV=2	0	12	96.8	101.9	99.7	101.8	96	98.5	97.5	100.733	1.03316	0.110892	0.273848
Q8R123	FAD synthase OS=Mus musculus OX=10090 GN=Flad1 PE=1 SV=1	0	4	96	99.6	99	101.2	100.1	102.8	98.3667	101.2	1.0288	0.138548	0.318142
P70279	Surfeit locus protein 6 OS=Mus musculus OX=10090 GN=Surf6 PE=1 SV=1	0	11	98.8	95.5	97	99.2	96.9	99.5	97.5667	98.0667	1.00512	0.743676	0.84314
P61979	Heterogeneous nuclear ribonucleoprotein K OS=Mus musculus OX=10090 GN=Hnrnpk PE=1 SV=1	0	25	105.7	97.7	99.2	101.7	97.1	99.6	100.667	99.6667	0.990066	0.742065	0.84303
Q9DBJ1	Phosphoglycerate mutase 1 OS=Mus musculus OX=10090 GN=Pgam1 PE=1 SV=3	0	15	101.4	101.8	98.6	101	99.8	102.4	99.9333	101.733	1.01801	0.118113	0.286847
Q9JK81	MYG1 exonuclease OS=Mus musculus OX=10090 GN=Myg1 PE=1 SV=1	0	11	94.7	98.1	96.8	99.2	97.2	99.7	96.2333	99	1.02875	0.038139	0.143837
P56959	RNA-binding protein FUS OS=Mus musculus OX=10090 GN=Fus PE=1 SV=1	0	11	93.8	100.7	96.9	99.7	97.9	100.4	96.2	100.267	1.04227	0.0327795	0.131503
Q9D4H8	Cullin-2 OS=Mus musculus OX=10090 GN=Cul2 PE=1 SV=2	0	11	97.3	100.5	95.7	99.1	96.6	99.1	96.5333	99.5667	1.03142	0.00992662	0.0674377
O70325	Phospholipid hydroperoxide glutathione peroxidase OS=Mus musculus OX=10090 GN=Gpx4 PE=1 SV=4	0	9	92.2	105	97.3	101.7	96.7	99.2	95.4	101.967	1.06883	0.0476855	0.16448
Q9D0F9	Phosphoglucomutase-1 OS=Mus musculus OX=10090 GN=Pgm1 PE=1 SV=4	0	23	100.5	99.7	93.6	98.2	94.8	97.3	96.3	98.4	1.02181	0.401681	0.60171
Q9Z2D6	Methyl-CpG-binding protein 2 OS=Mus musculus OX=10090 GN=Mecp2 PE=1 SV=1	0	4	94.9	97.1	90.6	96.2	95.1	97.6	93.5333	96.9667	1.03671	0.0873531	0.23797
Q9WUK4	Replication factor C subunit 2 OS=Mus musculus OX=10090 GN=Rfc2 PE=1 SV=1	0	13	95.6	98.3	91.9	98.8	95	97.5	94.1667	98.2	1.04283	0.0288209	0.121656
Q8CFE6	Sodium-coupled neutral amino acid symporter 2 OS=Mus musculus OX=10090 GN=Slc38a2 PE=1 SV=1	0	5	88.9	115.6	90.3	115.3	99.8	102.4	93	111.1	1.19462	0.0308128	0.126922
Q9EPL8	Importin-7 OS=Mus musculus OX=10090 GN=Ipo7 PE=1 SV=2	0	14	100.3	102.3	105.6	93.2	99.2	101.8	101.7	99.1	0.974435	0.504915	0.678735
Q99PP7	E3 ubiquitin-protein ligase TRIM33 OS=Mus musculus OX=10090 GN=Trim33 PE=1 SV=2	0	13	94.1	99.6	111.1	98.2	96.9	99.6	100.7	99.1333	0.984442	0.781575	0.865697
Q5FWK3	Rho GTPase-activating protein 1 OS=Mus musculus OX=10090 GN=Arhgap1 PE=1 SV=1	0	12	103.2	99.8	99.8	96.2	95.9	98.5	99.6333	98.1667	0.985279	0.567489	0.723157
A2AAY5	SH3 and PX domain-containing protein 2B OS=Mus musculus OX=10090 GN=Sh3pxd2b PE=1 SV=1	0	19	97	100.1	99.5	96.6	97.7	100.4	98.0667	99.0333	1.00986	0.535861	0.704936
O88544	COP9 signalosome complex subunit 4 OS=Mus musculus OX=10090 GN=Cops4 PE=1 SV=1	0	15	96.3	100.6	97	99.7	97.1	99.8	96.8	100.033	1.0334	0.00104706	0.0206217
P47911	Large ribosomal subunit protein eL6 OS=Mus musculus OX=10090 GN=Rpl6 PE=1 SV=3	0	18	97.9	100.5	97.9	101.2	99	101.7	98.2667	101.133	1.02917	0.00477026	0.0450245
Q9QUR7	Peptidyl-prolyl cis-trans isomerase NIMA-interacting 1 OS=Mus musculus OX=10090 GN=Pin1 PE=1 SV=1	0	4	97.6	102	95.7	99.2	94.2	96.8	95.8333	99.3333	1.03652	0.123128	0.296219
Q80X90	Filamin-B OS=Mus musculus OX=10090 GN=Flnb PE=1 SV=3	0	76	100.6	101.8	98.7	102.7	98.9	101.6	99.4	102.033	1.02649	0.0189447	0.0958765
Q7TNC4	Putative RNA-binding protein Luc7-like 2 OS=Mus musculus OX=10090 GN=Luc7l2 PE=1 SV=1	0	10	98.5	102	95.6	101	98	100.7	97.3667	101.233	1.03971	0.0167397	0.0894237
A2AT37	Regulator of nonsense transcripts 2 OS=Mus musculus OX=10090 GN=Upf2 PE=1 SV=1	0	12	102.4	100.5	92.8	99.8	99.1	101.8	98.1	100.7	1.0265	0.417152	0.612449
Q6NXN1	SUZ domain-containing protein 1 OS=Mus musculus OX=10090 GN=Szrd1 PE=1 SV=1	0	4	110.2	98.6	143.1	89.2	98.8	101.6	117.367	96.4667	0.821926	0.204366	0.403875
Q8K224	RNA cytidine acetyltransferase OS=Mus musculus OX=10090 GN=Nat10 PE=1 SV=1	0	27	96.8	101.2	107.7	97.3	96.9	99.6	100.467	99.3667	0.989051	0.786046	0.868461
Q6PHN9	Ras-related protein Rab-35 OS=Mus musculus OX=10090 GN=Rab35 PE=1 SV=1	0	7	101.4	99.4	101.8	92.7	98.4	101.2	100.533	97.7667	0.97248	0.379012	0.581833
O35226	26S proteasome non-ATPase regulatory subunit 4 OS=Mus musculus OX=10090 GN=Psmd4 PE=1 SV=1	0	11	97.3	98.8	108	99.6	96.5	99.2	100.6	99.2	0.986083	0.725381	0.833457
Q62189	U1 small nuclear ribonucleoprotein A OS=Mus musculus OX=10090 GN=Snrpa PE=1 SV=3	0	7	96.1	100.7	111.4	102.8	98.8	101.6	102.1	101.7	0.996082	0.936987	0.963284
Q4VAA2	Protein CDV3 OS=Mus musculus OX=10090 GN=Cdv3 PE=1 SV=2	0	13	97.8	99.3	106.8	99.3	98.8	101.5	101.133	100.033	0.989123	0.72736	0.833863
Q9CZW4	Fatty acid CoA ligase Acsl3 OS=Mus musculus OX=10090 GN=Acsl3 PE=1 SV=2	0	9	99.7	95.7	102.8	96.5	96.5	99.2	99.6667	97.1333	0.974582	0.295042	0.501848
Q3TLD5	Unconventional prefoldin RPB5 interactor OS=Mus musculus OX=10090 GN=Uri1 PE=1 SV=2	0	6	103.3	98.1	98.7	94.1	100	102.8	100.667	98.3333	0.976821	0.460786	0.645813
P54775	26S proteasome regulatory subunit 6B OS=Mus musculus OX=10090 GN=Psmc4 PE=1 SV=2	0	23	97.4	99.5	102.6	99	97.4	100.1	99.1333	99.5333	1.00403	0.831567	0.902232
Q6PF93	Phosphatidylinositol 3-kinase catalytic subunit type 3 OS=Mus musculus OX=10090 GN=Pik3c3 PE=1 SV=1	0	5	88.2	101.2	95.6	94	95.7	98.4	93.1667	97.8667	1.05045	0.221604	0.424315
P47199	Quinone oxidoreductase OS=Mus musculus OX=10090 GN=Cryz PE=1 SV=1	0	10	103.8	99.2	97.1	96.6	96.6	99.3	99.1667	98.3667	0.991933	0.76351	0.854935
O88811	Signal transducing adapter molecule 2 OS=Mus musculus OX=10090 GN=Stam2 PE=1 SV=1	0	10	96	100.8	102.5	102.9	97.7	100.5	98.7333	101.4	1.02701	0.270557	0.475174
P29452	Caspase-1 OS=Mus musculus OX=10090 GN=Casp1 PE=1 SV=1	0	17	101.6	99.4	100.1	101.5	99.3	102.1	100.333	101	1.00664	0.563664	0.721461
P11983	T-complex protein 1 subunit alpha OS=Mus musculus OX=10090 GN=Tcp1 PE=1 SV=3	0	26	100.9	101.5	99.2	101.1	97.7	100.4	99.2667	101	1.01746	0.151241	0.334076
O35857	Mitochondrial import inner membrane translocase subunit TIM44 OS=Mus musculus OX=10090 GN=Timm44 PE=1 SV=2	0	22	99	99.9	99.3	102.7	97	99.7	98.4333	100.767	1.0237	0.125553	0.300409
Q9R0A0	Peroxisomal membrane protein PEX14 OS=Mus musculus OX=10090 GN=Pex14 PE=1 SV=1	0	6	99.5	101.3	97	100.8	100	102.8	98.8333	101.633	1.02833	0.0644795	0.196634
P40336	Vacuolar protein sorting-associated protein 26A OS=Mus musculus OX=10090 GN=Vps26a PE=1 SV=1	0	9	98.4	100.1	94.4	98.3	97.9	100.6	96.9	99.6667	1.02855	0.126913	0.302722
Q9CSN1	SNW domain-containing protein 1 OS=Mus musculus OX=10090 GN=Snw1 PE=1 SV=3	0	25	95.8	101.6	95.4	100	97.6	100.3	96.2667	100.633	1.04536	0.00641293	0.0530446
P62073	Mitochondrial import inner membrane translocase subunit Tim10 OS=Mus musculus OX=10090 GN=Timm10 PE=1 SV=1	0	6	97.3	97.8	157.3	83	96.4	99.2	117	93.3333	0.797721	0.318874	0.526382
O70194	Eukaryotic translation initiation factor 3 subunit D OS=Mus musculus OX=10090 GN=Eif3d PE=1 SV=2	0	20	110.4	95.4	110	94.3	98.3	101.2	106.233	96.9667	0.912771	0.109037	0.271264
Q60953	Protein PML OS=Mus musculus OX=10090 GN=Pml PE=1 SV=3	0	3	101.9	97.3	103.7	95.6	98.8	101.6	101.467	98.1667	0.967477	0.222701	0.425094
Q9D7Z3	Nucleolar protein 7 OS=Mus musculus OX=10090 GN=Nol7 PE=1 SV=1	0	4	107.1	96.6	101.6	94.2	95.9	98.7	101.533	96.5	0.950427	0.222147	0.424698
Q9JIH2	Nuclear pore complex protein Nup50 OS=Mus musculus OX=10090 GN=Nup50 PE=1 SV=3	0	18	100.7	97.3	105.1	99.4	96.1	98.9	100.633	98.5333	0.979132	0.476218	0.657095
Q3UPL0	Protein transport protein Sec31A OS=Mus musculus OX=10090 GN=Sec31a PE=1 SV=2	0	28	98.1	99.4	100.9	99.2	96.4	99.2	98.4667	99.2667	1.00812	0.575409	0.729816
P05064	Fructose-bisphosphate aldolase A OS=Mus musculus OX=10090 GN=Aldoa PE=1 SV=2	0	23	103.4	101	97.7	99.7	100	102.9	100.367	101.2	1.0083	0.683377	0.809685
G3X9K3	Brefeldin A-inhibited guanine nucleotide-exchange protein 1 OS=Mus musculus OX=10090 GN=Arfgef1 PE=1 SV=1	0	12	91.8	101.6	97.5	99.9	95.4	98.2	94.9	99.9	1.05269	0.0608283	0.189634
A2APB8	Targeting protein for Xklp2 OS=Mus musculus OX=10090 GN=Tpx2 PE=1 SV=1	0	25	96.6	100.3	99.1	101.7	98.1	101	97.9333	101	1.03131	0.0210397	0.100997
Q8R0K4	Coiled-coil domain-containing protein 137 OS=Mus musculus OX=10090 GN=Ccdc137 PE=2 SV=1	0	6	99.4	99.5	93.4	97	96.8	99.5	96.5333	98.6667	1.0221	0.33029	0.537157
Q9DBH5	Vesicular integral-membrane protein VIP36 OS=Mus musculus OX=10090 GN=Lman2 PE=1 SV=2	0	10	102.4	96	95.4	99.1	96.8	99.6	98.2	98.2333	1.00034	0.989656	0.992883
Q63829	COMM domain-containing protein 3 OS=Mus musculus OX=10090 GN=Commd3 PE=1 SV=1	0	5	94	100.5	95.5	101	95.3	98.1	94.9333	99.8667	1.05197	0.00816405	0.0599978
P27048	Small nuclear ribonucleoprotein-associated protein B OS=Mus musculus OX=10090 GN=Snrpb PE=1 SV=1	0	7	93	100.6	93.3	100.7	98.3	101.2	94.8667	100.833	1.0629	0.0260246	0.115753
Q9ESE1	Lipopolysaccharide-responsive and beige-like anchor protein OS=Mus musculus OX=10090 GN=Lrba PE=1 SV=1	0	9	91	100.3	94.1	102	95.8	98.6	93.6333	100.3	1.0712	0.0176974	0.0913671
Q9Z1N5	Spliceosome RNA helicase Ddx39b OS=Mus musculus OX=10090 GN=Ddx39b PE=1 SV=1	0	5	112.4	99.9	90.6	100.9	95.5	98.3	99.5	99.7	1.00201	0.977436	0.986089
Q60972	Histone-binding protein RBBP4 OS=Mus musculus OX=10090 GN=Rbbp4 PE=1 SV=5	0	8	96.1	100.7	92.9	105.1	98.3	101.2	95.7667	102.333	1.06857	0.0350732	0.136608
Q99LD4	COP9 signalosome complex subunit 1 OS=Mus musculus OX=10090 GN=Gps1 PE=1 SV=1	0	15	93.6	98.6	114.9	96.6	95.7	98.6	101.4	97.9333	0.965812	0.637503	0.775949
L0N7N1	Kinesin-like protein KIF14 OS=Mus musculus OX=10090 GN=Kif14 PE=1 SV=1	0	4	100.1	100.7	108	96.5	97.2	100.1	101.767	99.1	0.973796	0.486634	0.663729
P09925	Surfeit locus protein 1 OS=Mus musculus OX=10090 GN=Surf1 PE=1 SV=3	0	4	92.3	102.4	104.5	94.9	95.7	98.6	97.5	98.6333	1.01162	0.802048	0.88045
P62077	Mitochondrial import inner membrane translocase subunit Tim8 B OS=Mus musculus OX=10090 GN=Timm8b PE=1 SV=1	0	4	117.7	92.1	99.3	92	94.3	97.1	103.767	93.7333	0.903309	0.241881	0.44647
P80313	T-complex protein 1 subunit eta OS=Mus musculus OX=10090 GN=Cct7 PE=1 SV=1	0	29	99.7	99.5	102.7	100.2	98.6	101.5	100.333	100.4	1.00066	0.963202	0.978362
P49722	Proteasome subunit alpha type-2 OS=Mus musculus OX=10090 GN=Psma2 PE=1 SV=3	0	8	100.1	100.9	99.8	98	99.4	102.3	99.7667	100.4	1.00635	0.647281	0.78351
Q5SUR0	Phosphoribosylformylglycinamidine synthase OS=Mus musculus OX=10090 GN=Pfas PE=1 SV=1	0	29	94.2	101.9	103.6	103.2	98.1	101	98.6333	102.033	1.03447	0.291482	0.498272
Q64442	Sorbitol dehydrogenase OS=Mus musculus OX=10090 GN=Sord PE=1 SV=3	0	12	98.6	100.3	100.4	101.5	101.6	104.7	100.2	102.167	1.01963	0.280191	0.485992
Q80X41	Serine/threonine-protein kinase VRK1 OS=Mus musculus OX=10090 GN=Vrk1 PE=1 SV=2	0	14	96.1	101.2	97.4	100.6	96.6	99.5	96.7	100.433	1.03861	0.00395542	0.0401418
P68510	14-3-3 protein eta OS=Mus musculus OX=10090 GN=Ywhah PE=1 SV=2	0	9	95	100.5	98.7	102.2	98.8	101.8	97.5	101.5	1.04103	0.0415717	0.1521
O88685	26S proteasome regulatory subunit 6A OS=Mus musculus OX=10090 GN=Psmc3 PE=1 SV=2	0	25	95.9	98.3	95.9	99.4	97.5	100.3	96.4333	99.3333	1.03007	0.0210869	0.101066
Q8CIN4	Serine/threonine-protein kinase PAK 2 OS=Mus musculus OX=10090 GN=Pak2 PE=1 SV=1	0	13	93.9	102.9	96.9	100.5	97.2	100.1	96	101.167	1.05382	0.0195409	0.0969824
Q32NY4	Metal transporter CNNM3 OS=Mus musculus OX=10090 GN=Cnnm3 PE=1 SV=2	0	6	104.1	93.2	93.1	96.7	95.1	97.9	97.4333	95.9333	0.984605	0.703304	0.819722
P14206	Small ribosomal subunit protein uS2 OS=Mus musculus OX=10090 GN=Rpsa PE=1 SV=4	0	12	98.9	98.7	97	101.2	97.4	100.3	97.7667	100.067	1.02353	0.0691369	0.205522
Q8K3A9	7SK snRNA methylphosphate capping enzyme OS=Mus musculus OX=10090 GN=Mepce PE=1 SV=2	0	7	109.6	101.9	96.1	102	94.4	97.2	100.033	100.367	1.00333	0.950662	0.972469
Q8R418	Endoribonuclease Dicer OS=Mus musculus OX=10090 GN=Dicer1 PE=1 SV=3	0	8	115.4	95	99.9	107.1	95.9	98.8	103.733	100.3	0.966902	0.64661	0.78351
P60762	Mortality factor 4-like protein 1 OS=Mus musculus OX=10090 GN=Morf4l1 PE=1 SV=2	0	5	108.7	93.4	94.8	102.2	97.5	100.5	100.333	98.7	0.983721	0.761983	0.854766
O54956	DNA polymerase epsilon subunit 2 OS=Mus musculus OX=10090 GN=Pole2 PE=2 SV=2	0	4	97.2	102.8	95.5	104.1	91.8	94.5	94.8333	100.467	1.0594	0.173211	0.362319
P55264	Adenosine kinase OS=Mus musculus OX=10090 GN=Adk PE=1 SV=2	0	11	96.3	102.3	89	103.1	98.6	101.6	94.6333	102.333	1.08137	0.058097	0.185826
P20108	Thioredoxin-dependent peroxide reductase, mitochondrial OS=Mus musculus OX=10090 GN=Prdx3 PE=1 SV=1	0	7	95.9	100	81.1	95	96	98.9	91	97.9667	1.07656	0.24964	0.45414
Q64511	DNA topoisomerase 2-beta OS=Mus musculus OX=10090 GN=Top2b PE=1 SV=2	0	24	85.8	104.2	86.8	103.1	102.7	105.8	91.7667	104.367	1.1373	0.0849334	0.233548
P28474	Alcohol dehydrogenase class-3 OS=Mus musculus OX=10090 GN=Adh5 PE=1 SV=3	0	12	103.9	96.8	159.4	86.9	95.4	98.4	119.567	94.0333	0.786451	0.27864	0.484535
P48725	Pericentrin OS=Mus musculus OX=10090 GN=Pcnt PE=1 SV=2	0	7	92.7	100.6	101.7	92.5	100.2	103.3	98.2	98.8	1.00611	0.895179	0.93785
Q8R2T8	General transcription factor 3C polypeptide 5 OS=Mus musculus OX=10090 GN=Gtf3c5 PE=2 SV=2	0	4	111.1	98.1	107.9	99.5	96.3	99.2	105.1	98.9333	0.941326	0.243842	0.447941
O55236	mRNA-capping enzyme OS=Mus musculus OX=10090 GN=Rngtt PE=1 SV=1	0	3	95	101.6	108.2	100.4	97.7	100.7	100.3	100.9	1.00598	0.889185	0.935052
O70310	Glycylpeptide N-tetradecanoyltransferase 1 OS=Mus musculus OX=10090 GN=Nmt1 PE=1 SV=1	0	9	102.8	102.4	101	95.1	96.5	99.5	100.1	99	0.989011	0.71738	0.829479
O35129	Prohibitin-2 OS=Mus musculus OX=10090 GN=Phb2 PE=1 SV=1	0	19	95.6	99.8	105.4	100.1	98.7	101.7	99.9	100.533	1.00634	0.840588	0.908177
Q9CWJ9	Bifunctional purine biosynthesis protein ATIC OS=Mus musculus OX=10090 GN=Atic PE=1 SV=2	0	31	94.9	102.7	104.7	101.4	99.1	102.2	99.5667	102.1	1.02544	0.426333	0.619371
Q60865	Caprin-1 OS=Mus musculus OX=10090 GN=Caprin1 PE=1 SV=2	0	19	104.5	99.1	97.2	100.3	100.3	103.5	100.667	100.967	1.00298	0.909902	0.947148
P56391	Cytochrome c oxidase subunit 6B1 OS=Mus musculus OX=10090 GN=Cox6b1 PE=1 SV=2	0	7	86.1	98.6	99.5	102.9	98.1	101.2	94.5667	100.9	1.06697	0.22626	0.429489
P21619	Lamin-B2 OS=Mus musculus OX=10090 GN=Lmnb2 PE=1 SV=2	0	23	95.5	99.4	94.8	98.5	95.5	98.5	95.2667	98.8	1.03709	0.000744796	0.0178906
Q99KQ4	Nicotinamide phosphoribosyltransferase OS=Mus musculus OX=10090 GN=Nampt PE=1 SV=1	0	21	99.9	99.4	97.1	101.1	98.3	101.3	98.4333	100.6	1.02201	0.0986268	0.255235
Q8C0D5	Elongation factor-like GTPase 1 OS=Mus musculus OX=10090 GN=Efl1 PE=1 SV=1	0	7	96.3	97.4	96.4	100.8	96.4	99.4	96.3667	99.2	1.0294	0.0454573	0.159344
Q91YH5	Atlastin-3 OS=Mus musculus OX=10090 GN=Atl3 PE=1 SV=1	0	9	104.5	95.4	97.4	102.1	95	98	98.9667	98.5	0.995285	0.899084	0.94066
Q8VE22	Small ribosomal subunit protein mS23 OS=Mus musculus OX=10090 GN=Mrps23 PE=1 SV=1	0	7	98.4	96.6	94.5	99	94.9	97.9	95.9333	97.8333	1.01981	0.251804	0.456572
P61222	ATP-binding cassette sub-family E member 1 OS=Mus musculus OX=10090 GN=Abce1 PE=1 SV=1	0	23	99.5	102.5	100	105.5	98.3	101.3	99.2667	103.1	1.03862	0.0465932	0.162364
Q64514	Tripeptidyl-peptidase 2 OS=Mus musculus OX=10090 GN=Tpp2 PE=1 SV=3	0	43	99.9	100.5	96.7	102.6	97.7	100.7	98.1	101.267	1.03228	0.052203	0.173653
O08579	Emerin OS=Mus musculus OX=10090 GN=Emd PE=1 SV=1	0	5	96.3	100	93.6	99.7	100.5	103.7	96.8	101.133	1.04477	0.14329	0.324433
Q6NVF9	Cleavage and polyadenylation specificity factor subunit 6 OS=Mus musculus OX=10090 GN=Cpsf6 PE=1 SV=1	0	11	91.8	101.9	95.5	102.6	99.6	102.6	95.6333	102.367	1.07041	0.0410156	0.150963
Q99LI2	Chloride channel CLIC-like protein 1 OS=Mus musculus OX=10090 GN=Clcc1 PE=1 SV=1	0	9	91.5	102	91.6	100.7	99.5	102.6	94.2	101.767	1.08033	0.0491447	0.167134
Q9ESZ8	General transcription factor II-I OS=Mus musculus OX=10090 GN=Gtf2i PE=1 SV=3	0	30	91.2	102.4	91.1	103.2	96.5	99.5	92.9333	101.7	1.09433	0.0141636	0.0807061
Q8R080	G2 and S phase-expressed protein 1 OS=Mus musculus OX=10090 GN=Gtse1 PE=1 SV=2	0	6	101.7	102.3	90.2	102.8	100.6	103.8	97.5	102.967	1.05607	0.212625	0.41513
Q9R0Q3	Transmembrane emp24 domain-containing protein 2 OS=Mus musculus OX=10090 GN=Tmed2 PE=1 SV=1	0	5	100.5	98	122.7	99.9	95.8	98.8	106.333	98.9	0.930094	0.421781	0.616541
Q9JIK9	Small ribosomal subunit protein mS34 OS=Mus musculus OX=10090 GN=Mrps34 PE=1 SV=1	0	4	96.4	95.5	107	100.8	95.2	98.2	99.5333	98.1667	0.986269	0.752717	0.847461
A2RSJ4	Bridge-like lipid transfer protein family member 3B OS=Mus musculus OX=10090 GN=Bltp3b PE=1 SV=2	0	5	94.2	96	100.1	95.9	95.9	99	96.7333	96.9667	1.00241	0.913905	0.949067
Q6NZR5	Superkiller complex protein 2 OS=Mus musculus OX=10090 GN=Skic2 PE=2 SV=1	0	12	97.6	99.1	96.7	93.7	96.1	99.2	96.8	97.3333	1.00551	0.789477	0.871
E9Q4P1	WD repeat and FYVE domain-containing protein 1 OS=Mus musculus OX=10090 GN=Wdfy1 PE=1 SV=1	0	4	104.5	99.5	98.1	95.7	94.6	97.6	99.0667	97.6	0.985195	0.660702	0.793183
Q9WTK2	Chromodomain Y-like protein OS=Mus musculus OX=10090 GN=Cdyl PE=1 SV=1	0	5	102.2	98.4	95.9	94	96.8	99.9	98.3	97.4333	0.991183	0.759738	0.85318
Q9WVE8	Protein kinase C and casein kinase substrate in neurons protein 2 OS=Mus musculus OX=10090 GN=Pacsin2 PE=1 SV=1	0	13	98.7	103.7	101.9	100.5	98.4	101.5	99.6667	101.9	1.02241	0.202208	0.401415
Q7TQI3	Ubiquitin thioesterase OTUB1 OS=Mus musculus OX=10090 GN=Otub1 PE=1 SV=2	0	8	94.3	101.2	97.9	96.5	97.5	100.7	96.5667	99.4667	1.03003	0.197014	0.395157
Q8VE99	Coiled-coil domain-containing protein 115 OS=Mus musculus OX=10090 GN=Ccdc115 PE=1 SV=1	0	11	103.3	99.5	100.2	99.6	98.4	101.6	100.633	100.233	0.996025	0.813316	0.88933
P53810	Phosphatidylinositol transfer protein alpha isoform OS=Mus musculus OX=10090 GN=Pitpna PE=1 SV=2	0	16	96.8	100.8	99.8	99.5	96	99.1	97.5333	99.8	1.02324	0.147721	0.330092
O89001	Carboxypeptidase D OS=Mus musculus OX=10090 GN=Cpd PE=1 SV=2	0	11	95.6	97.2	94.5	96.5	95.5	98.5	95.2	97.4	1.02311	0.0322661	0.129951
Q8BRN9	Coiled-coil and C2 domain-containing protein 1B OS=Mus musculus OX=10090 GN=Cc2d1b PE=1 SV=1	0	13	98.9	99	95.6	98	96.8	99.8	97.1	98.9333	1.01888	0.169678	0.357113
Q7TMK9	Heterogeneous nuclear ribonucleoprotein Q OS=Mus musculus OX=10090 GN=Syncrip PE=1 SV=2	0	24	99.8	101.5	97.6	100.7	97.4	100.5	98.2667	100.9	1.0268	0.0334391	0.133108
O54734	Dolichyl-diphosphooligosaccharide--protein glycosyltransferase 48 kDa subunit OS=Mus musculus OX=10090 GN=Ddost PE=1 SV=2	0	15	98.3	99.3	95.6	99.2	95.6	98.7	96.5	99.0667	1.0266	0.0491571	0.167134
Q8BWU5	tRNA N6-adenosine threonylcarbamoyltransferase OS=Mus musculus OX=10090 GN=Osgep PE=1 SV=2	0	6	95.9	101	94.3	98.1	96	99	95.4	99.3667	1.04158	0.0176338	0.0911918
Q9Z1F9	SUMO-activating enzyme subunit 2 OS=Mus musculus OX=10090 GN=Uba2 PE=1 SV=1	0	17	98.5	100.7	96	100	97.6	100.8	97.3667	100.5	1.03218	0.0154422	0.0843838
Q8VE37	Regulator of chromosome condensation OS=Mus musculus OX=10090 GN=Rcc1 PE=1 SV=1	0	9	99	99.4	94.4	99.7	96.7	99.8	96.7	99.6333	1.03033	0.0926527	0.246194
Q9Z1Q9	Valine--tRNA ligase OS=Mus musculus OX=10090 GN=Vars1 PE=1 SV=1	0	38	98.3	101.9	95.8	101.1	98	101.1	97.3667	101.367	1.04108	0.00859973	0.0616815
Q8R0G9	Nuclear pore complex protein Nup133 OS=Mus musculus OX=10090 GN=Nup133 PE=1 SV=2	0	23	97.8	100.4	94.9	100.4	96.8	99.9	96.5	100.233	1.03869	0.0125689	0.0765834
Q6PFD9	Nuclear pore complex protein Nup98-Nup96 OS=Mus musculus OX=10090 GN=Nup98 PE=1 SV=2	0	35	98.5	100.5	92.2	99.7	97.1	100.2	95.9333	100.133	1.04378	0.0944463	0.249452
O88554	Poly [ADP-ribose] polymerase 2 OS=Mus musculus OX=10090 GN=Parp2 PE=1 SV=3	0	5	96.8	100.4	93.4	101	94.7	97.7	94.9667	99.7	1.04984	0.0288972	0.121766
P63037	DnaJ homolog subfamily A member 1 OS=Mus musculus OX=10090 GN=Dnaja1 PE=1 SV=1	0	15	101.6	105.7	95.7	104.1	99.4	102.6	98.9	104.133	1.05292	0.0542463	0.178117
Q9R1P4	Proteasome subunit alpha type-1 OS=Mus musculus OX=10090 GN=Psma1 PE=1 SV=1	0	17	97.5	98.8	124.5	96.1	97.6	100.8	106.533	98.5667	0.925219	0.430095	0.62205
Q8CFX1	GDH/6PGL endoplasmic bifunctional protein OS=Mus musculus OX=10090 GN=H6pd PE=1 SV=2	0	10	104.2	99.8	111.7	99.1	96.4	99.6	104.1	99.5	0.955812	0.356957	0.562683
Q80UM7	Mannosyl-oligosaccharide glucosidase OS=Mus musculus OX=10090 GN=Mogs PE=1 SV=1	0	13	93.5	99.6	103.5	94.4	94.1	97.3	97.0333	97.1	1.00069	0.985997	0.991799
Q69ZQ2	Pre-mRNA-splicing factor ISY1 homolog OS=Mus musculus OX=10090 GN=Isy1 PE=1 SV=2	0	7	90.9	98.1	100.3	94.3	96.7	99.9	95.9667	97.4333	1.01528	0.670246	0.800107
Q8BW10	RNA-binding protein NOB1 OS=Mus musculus OX=10090 GN=Nob1 PE=1 SV=1	0	10	100.5	99.7	104.9	99.6	99.4	102.7	101.6	100.667	0.990814	0.659435	0.793183
P30416	Peptidyl-prolyl cis-trans isomerase FKBP4 OS=Mus musculus OX=10090 GN=Fkbp4 PE=1 SV=5	0	29	100.7	99.8	100.5	98.3	96.9	100.1	99.3667	99.4	1.00034	0.981544	0.988613
Q9D024	PAT complex subunit CCDC47 OS=Mus musculus OX=10090 GN=Ccdc47 PE=1 SV=2	0	10	101.6	95.9	101.5	99.8	95.8	99	99.6333	98.2333	0.985948	0.56847	0.724
Q9JJI8	Large ribosomal subunit protein eL38 OS=Mus musculus OX=10090 GN=Rpl38 PE=1 SV=3	0	3	97.9	100.7	99.6	98.6	94.9	98	97.4667	99.1	1.01676	0.364863	0.569828
Q02819	Nucleobindin-1 OS=Mus musculus OX=10090 GN=Nucb1 PE=1 SV=2	0	19	98	97.1	95.6	98.1	95.8	99	96.4667	98.0667	1.01659	0.165538	0.351443
P67871	Casein kinase II subunit beta OS=Mus musculus OX=10090 GN=Csnk2b PE=1 SV=1	0	7	94.8	97.9	96.4	99.3	99.1	102.4	96.7667	99.8667	1.03204	0.165189	0.351027
P30412	Peptidyl-prolyl cis-trans isomerase C OS=Mus musculus OX=10090 GN=Ppic PE=1 SV=1	0	4	90.5	98.6	91	94.6	91.9	94.9	91.1333	96.0333	1.05377	0.0221617	0.104588
Q9R190	Metastasis-associated protein MTA2 OS=Mus musculus OX=10090 GN=Mta2 PE=1 SV=1	0	16	97.2	101.5	93.9	98.1	97.1	100.3	96.0667	99.9667	1.0406	0.0569694	0.183627
Q64105	Sepiapterin reductase OS=Mus musculus OX=10090 GN=Spr PE=1 SV=1	0	11	93.2	99.9	95.7	100.2	98.7	101.9	95.8667	100.667	1.05007	0.0482615	0.165071
B2RXS4	Plexin-B2 OS=Mus musculus OX=10090 GN=Plxnb2 PE=1 SV=1	0	24	94.9	104.8	95.2	99.8	97.5	100.8	95.8667	101.8	1.06189	0.0267512	0.117256
P53811	Phosphatidylinositol transfer protein beta isoform OS=Mus musculus OX=10090 GN=Pitpnb PE=1 SV=2	0	13	99.9	98.2	96.5	102.1	99.4	102.6	98.6	100.967	1.024	0.247348	0.451628
Q6PGL7	WASH complex subunit 2 OS=Mus musculus OX=10090 GN=Washc2 PE=1 SV=1	0	22	92.9	101.3	94.8	102.2	94.6	97.7	94.1	100.4	1.06695	0.0137301	0.0794126
P35279	Ras-related protein Rab-6A OS=Mus musculus OX=10090 GN=Rab6a PE=1 SV=4	0	11	98.8	95.1	130	103.2	96.3	99.6	108.367	99.3	0.916333	0.459551	0.645813
P35951	Low-density lipoprotein receptor OS=Mus musculus OX=10090 GN=Ldlr PE=1 SV=2	0	5	92.6	102.6	113	90.7	99.6	103	101.733	98.7667	0.970839	0.70213	0.819595
Q61687	Transcriptional regulator ATRX OS=Mus musculus OX=10090 GN=Atrx PE=1 SV=3	0	24	96.9	98.9	106	96.5	96.1	99.3	99.6667	98.2333	0.985619	0.685848	0.810117
Q61598	Rab GDP dissociation inhibitor beta OS=Mus musculus OX=10090 GN=Gdi2 PE=1 SV=1	0	23	95.3	101	105.4	97.3	96.6	99.9	99.1	99.4	1.00303	0.933079	0.961526
O55201	Transcription elongation factor SPT5 OS=Mus musculus OX=10090 GN=Supt5h PE=1 SV=1	0	29	92.7	100	103.9	99.8	98.1	101.4	98.2333	100.4	1.02206	0.544149	0.710099
Q69ZK6	Probable JmjC domain-containing histone demethylation protein 2C OS=Mus musculus OX=10090 GN=Jmjd1c PE=1 SV=3	0	10	91.1	103.9	102.2	98.6	97.5	100.9	96.9333	101.133	1.04333	0.303936	0.512277
Q80TV8	CLIP-associating protein 1 OS=Mus musculus OX=10090 GN=Clasp1 PE=1 SV=2	0	13	96.3	98.8	103.5	100.7	96.5	99.8	98.7667	99.7667	1.01012	0.7018	0.819595
Q9CWU2	Palmitoyltransferase ZDHHC13 OS=Mus musculus OX=10090 GN=Zdhhc13 PE=1 SV=2	0	7	90.7	103.8	99.9	99.5	91.1	94.3	93.9	99.2	1.05644	0.262665	0.466051
P10810	Monocyte differentiation antigen CD14 OS=Mus musculus OX=10090 GN=Cd14 PE=1 SV=1	0	7	96.7	97.4	95.8	98.1	93.7	96.9	95.4	97.4667	1.02166	0.0963335	0.252271
P38060	Hydroxymethylglutaryl-CoA lyase, mitochondrial OS=Mus musculus OX=10090 GN=Hmgcl PE=1 SV=2	0	8	86.6	99.9	93.7	96.1	91.9	95	90.7333	97	1.06907	0.0733135	0.212017
D3YZP9	Coiled-coil domain-containing protein 6 OS=Mus musculus OX=10090 GN=Ccdc6 PE=1 SV=1	0	6	95.5	99.8	93.7	101.1	97	100.4	95.4	100.433	1.05276	0.00798969	0.0595261
Q99KH8	Serine/threonine-protein kinase 24 OS=Mus musculus OX=10090 GN=Stk24 PE=1 SV=1	0	8	93	103.7	93.2	101	95.9	99.2	94.0333	101.3	1.07728	0.0106572	0.0702189
Q8R480	Nuclear pore complex protein Nup85 OS=Mus musculus OX=10090 GN=Nup85 PE=1 SV=1	0	10	100.6	100.1	87.8	98	97	100.4	95.1333	99.5	1.0459	0.323928	0.531022
Q9DCX2	ATP synthase subunit d, mitochondrial OS=Mus musculus OX=10090 GN=Atp5pd PE=1 SV=3	0	9	96.5	105.2	88.1	103.9	98.7	102	94.4333	103.7	1.09813	0.0509884	0.171092
P68040	Small ribosomal subunit protein RACK1 OS=Mus musculus OX=10090 GN=Rack1 PE=1 SV=3	0	19	98.8	100.4	117	98.9	98.4	101.9	104.733	100.4	0.958625	0.522803	0.694288
Q8BJW5	Nucleolar protein 11 OS=Mus musculus OX=10090 GN=Nol11 PE=2 SV=1	0	10	93.7	100.9	107.2	99.6	97.3	100.7	99.4	100.4	1.01006	0.817406	0.892533
P42859	Huntingtin OS=Mus musculus OX=10090 GN=Htt PE=1 SV=2	0	8	102.2	101.8	107.1	100.6	95.2	98.5	101.5	100.3	0.988177	0.754657	0.848713
Q6NXI6	Regulation of nuclear pre-mRNA domain-containing protein 2 OS=Mus musculus OX=10090 GN=Rprd2 PE=1 SV=1	0	14	96.5	99.1	106.6	101.4	96.5	99.9	99.8667	100.133	1.00267	0.941823	0.966641
Q8R3L2	Ribosome quality control complex subunit TCF25 OS=Mus musculus OX=10090 GN=Tcf25 PE=1 SV=2	0	9	96.8	100.6	99.4	95.4	98.2	101.7	98.1333	99.2333	1.01121	0.62538	0.768041
Q80Y44	Probable ATP-dependent RNA helicase DDX10 OS=Mus musculus OX=10090 GN=Ddx10 PE=1 SV=2	0	13	104	103	101.3	98.1	96.8	100.2	100.7	100.433	0.997352	0.921275	0.952796
Q9JIB4	General transcription factor IIH subunit 2 OS=Mus musculus OX=10090 GN=Gtf2h2 PE=1 SV=1	0	4	85.2	101.5	98.3	96.3	97.6	101	93.7	99.6	1.06297	0.265883	0.469662
Q6NZQ2	Probable ATP-dependent RNA helicase DDX31 OS=Mus musculus OX=10090 GN=Ddx31 PE=2 SV=2	0	8	96.6	108.3	105.1	103.4	98.6	102.1	100.1	104.6	1.04496	0.230611	0.433156
Q99JX7	Nuclear RNA export factor 1 OS=Mus musculus OX=10090 GN=Nxf1 PE=1 SV=3	0	15	92.6	100.9	98.7	99.2	96	99.4	95.7667	99.8333	1.04246	0.0921646	0.245746
P00405	Cytochrome c oxidase subunit 2 OS=Mus musculus OX=10090 GN=Mtco2 PE=1 SV=1	0	4	95.1	95.5	99.6	101.3	95.8	99.1	96.8333	98.6333	1.01859	0.457992	0.644949
Q91VE0	Long-chain fatty acid transport protein 4 OS=Mus musculus OX=10090 GN=Slc27a4 PE=1 SV=1	0	4	102.9	93.6	93.8	96	96.4	99.8	97.7	96.4667	0.987376	0.723842	0.832126
F6ZDS4	Nucleoprotein TPR OS=Mus musculus OX=10090 GN=Tpr PE=1 SV=1	0	83	98.8	100.7	96	101.2	96.1	99.4	96.9667	100.433	1.03575	0.0309997	0.127521
Q9JI44	DNA methyltransferase 1-associated protein 1 OS=Mus musculus OX=10090 GN=Dmap1 PE=1 SV=1	0	6	93.8	101.3	94.8	99.8	95.3	98.7	94.6333	99.9333	1.05601	0.00371933	0.0394503
P56873	Protein ZNRD2 OS=Mus musculus OX=10090 GN=Znrd2 PE=1 SV=1	0	5	84.5	97.5	99.3	104.6	93.3	96.5	92.3667	99.5333	1.07759	0.224842	0.427854
P97310	DNA replication licensing factor MCM2 OS=Mus musculus OX=10090 GN=Mcm2 PE=1 SV=3	0	30	94.1	101.4	96	101.3	97.1	100.5	95.7333	101.067	1.05571	0.00442629	0.0422971
Q8R344	Coiled-coil domain-containing protein 12 OS=Mus musculus OX=10090 GN=Ccdc12 PE=1 SV=2	0	5	92.6	101.6	93.6	100.1	96.9	100.3	94.3667	100.667	1.06676	0.01034	0.0690077
Q6PGB6	N-alpha-acetyltransferase 50 OS=Mus musculus OX=10090 GN=Naa50 PE=1 SV=1	0	11	94.5	101	93.1	102.1	98.2	101.7	95.2667	101.6	1.06648	0.0151843	0.0839015
Q9D020	Cytosolic 5'-nucleotidase 3A OS=Mus musculus OX=10090 GN=Nt5c3a PE=1 SV=4	0	7	93.4	100.8	90.3	100.8	94.3	97.5	92.6667	99.7	1.0759	0.0126649	0.0770156
Q8CHI8	E1A-binding protein p400 OS=Mus musculus OX=10090 GN=Ep400 PE=1 SV=3	0	10	97.5	90.2	90	103.5	96.4	99.8	94.6333	97.8333	1.03381	0.525091	0.696125
P28867	Protein kinase C delta type OS=Mus musculus OX=10090 GN=Prkcd PE=1 SV=3	0	17	95.2	100.5	108.5	97.5	96.9	100.4	100.2	99.4667	0.992681	0.872662	0.925015
P01887	Beta-2-microglobulin OS=Mus musculus OX=10090 GN=B2m PE=1 SV=2	0	4	134.4	105.2	109.3	103.2	99.4	103	114.367	103.8	0.907607	0.368725	0.573883
Q6PAQ4	RNA exonuclease 4 OS=Mus musculus OX=10090 GN=Rexo4 PE=2 SV=2	0	13	101.2	98.9	99.8	97.1	97.5	101.1	99.5	99.0333	0.99531	0.782615	0.865913
Q8R088	Golgi phosphoprotein 3-like OS=Mus musculus OX=10090 GN=Golph3l PE=1 SV=1	0	5	96.6	97.1	96.2	97.1	96.6	100.1	96.4667	98.1	1.01693	0.180758	0.373786
P13864	DNA (cytosine-5)-methyltransferase 1 OS=Mus musculus OX=10090 GN=Dnmt1 PE=1 SV=5	0	53	102.5	99.8	99.1	100.7	97.1	100.6	99.5667	100.367	1.00803	0.643679	0.781302
O88291	DBIRD complex subunit ZNF326 OS=Mus musculus OX=10090 GN=Znf326 PE=1 SV=1	0	10	100.5	96	93.8	99.5	95.5	99	96.6	98.1667	1.01622	0.531234	0.700373
Q5SF07	Insulin-like growth factor 2 mRNA-binding protein 2 OS=Mus musculus OX=10090 GN=Igf2bp2 PE=1 SV=1	0	11	94.5	101.9	93.6	101.5	96.4	99.9	94.8333	101.1	1.06608	0.00364798	0.0394503
Q8BM39	Pre-mRNA-splicing factor 18 OS=Mus musculus OX=10090 GN=Prpf18 PE=1 SV=1	0	5	96.1	105	83.9	99	100.1	103.8	93.3667	102.6	1.09889	0.150779	0.333296
Q6ZWR6	Nesprin-1 OS=Mus musculus OX=10090 GN=Syne1 PE=1 SV=2	0	3	94.1	101	82.6	98.4	96.9	100.4	91.2	99.9333	1.09576	0.120915	0.292038
Q8C166	Copine-1 OS=Mus musculus OX=10090 GN=Cpne1 PE=1 SV=1	0	9	93.6	102.3	104.9	94.7	95.4	99	97.9667	98.6667	1.00715	0.873899	0.92596
Q9Z148	Histone-lysine N-methyltransferase EHMT2 OS=Mus musculus OX=10090 GN=Ehmt2 PE=1 SV=2	0	8	100	93.2	104.2	98.2	96.4	100	100.2	97.1333	0.969395	0.369597	0.574331
Q8JZN5	Complex I assembly factor ACAD9, mitochondrial OS=Mus musculus OX=10090 GN=Acad9 PE=1 SV=2	0	15	91.4	96.4	99.7	95.4	93.3	96.8	94.8	96.2	1.01477	0.611516	0.757501
Q9Z2X2	26S proteasome non-ATPase regulatory subunit 10 OS=Mus musculus OX=10090 GN=Psmd10 PE=1 SV=3	0	6	103.9	101	105.3	101.5	96.5	100	101.9	100.833	0.989532	0.719347	0.830555
P23591	GDP-L-fucose synthase OS=Mus musculus OX=10090 GN=Gfus PE=1 SV=3	0	9	96.3	100.2	100.1	97.9	97.8	101.4	98.0667	99.8333	1.01801	0.306545	0.514546
Q9JJ80	Ribosome production factor 2 homolog OS=Mus musculus OX=10090 GN=Rpf2 PE=2 SV=2	0	7	96.8	98.7	101.5	100.6	98.2	101.8	98.8333	100.367	1.01551	0.407919	0.605483
Q14C51	Small ribosomal subunit protein mS39 OS=Mus musculus OX=10090 GN=Ptcd3 PE=1 SV=2	0	13	99.4	99.1	97.2	97	96	99.5	97.5333	98.5333	1.01025	0.472422	0.654205
Q8BU03	Periodic tryptophan protein 2 homolog OS=Mus musculus OX=10090 GN=Pwp2 PE=1 SV=1	0	8	95.3	100.9	97	97.7	98.4	102	96.9	100.2	1.03406	0.103518	0.262809
Q8BX70	Intermembrane lipid transfer protein VPS13C OS=Mus musculus OX=10090 GN=Vps13c PE=1 SV=2	0	57	96.8	100.5	99.4	100.2	95.8	99.4	97.3333	100.033	1.02774	0.0738412	0.212544
P61358	Large ribosomal subunit protein eL27 OS=Mus musculus OX=10090 GN=Rpl27 PE=1 SV=2	0	7	118.6	96.7	98.5	99.3	96.9	100.5	104.667	98.8333	0.944268	0.455773	0.643605
Q9Z2X1	Heterogeneous nuclear ribonucleoprotein F OS=Mus musculus OX=10090 GN=Hnrnpf PE=1 SV=3	0	12	95.6	100.5	99.8	101.7	96	99.6	97.1333	100.6	1.03569	0.0778189	0.219879
Q9WV03	Protein FAM50A OS=Mus musculus OX=10090 GN=Fam50a PE=1 SV=1	0	12	95.3	101.7	96.5	98.6	97.2	100.7	96.3333	100.333	1.04152	0.020074	0.098356
P35235	Tyrosine-protein phosphatase non-receptor type 11 OS=Mus musculus OX=10090 GN=Ptpn11 PE=1 SV=3	0	10	90.6	100.2	98.7	102.2	96.2	99.8	95.1667	100.733	1.05849	0.090576	0.242772
P26040	Ezrin OS=Mus musculus OX=10090 GN=Ezr PE=1 SV=3	0	19	99.8	100.1	95.5	98.9	100.2	103.9	98.5	100.967	1.02504	0.311161	0.518658
Q9EQH2	Endoplasmic reticulum aminopeptidase 1 OS=Mus musculus OX=10090 GN=Erap1 PE=1 SV=2	0	17	102.3	99.1	97.3	101.4	95.9	99.5	98.5	100	1.01523	0.508408	0.681346
Q8K337	Type II inositol 1,4,5-trisphosphate 5-phosphatase OS=Mus musculus OX=10090 GN=Inpp5b PE=1 SV=1	0	3	97.7	104.6	94.7	99.1	102.2	106	98.2	103.233	1.05126	0.172081	0.360936
Q924C1	Exportin-5 OS=Mus musculus OX=10090 GN=Xpo5 PE=1 SV=1	0	21	96.2	101.3	94.4	98.9	96.7	100.3	95.7667	100.167	1.04595	0.0111396	0.071708
Q5DTM8	E3 ubiquitin-protein ligase BRE1A OS=Mus musculus OX=10090 GN=Rnf20 PE=1 SV=2	0	15	95.8	98.7	95.8	100.6	95.1	98.6	95.5667	99.3	1.03907	0.00568796	0.0500053
Q9Z103	Activity-dependent neuroprotector homeobox protein OS=Mus musculus OX=10090 GN=Adnp PE=1 SV=2	0	20	99.8	103.3	95.4	100.5	96.3	99.9	97.1667	101.233	1.04185	0.0752915	0.21473
Q9Z0H3	SWI/SNF-related matrix-associated actin-dependent regulator of chromatin subfamily B member 1 OS=Mus musculus OX=10090 GN=Smarcb1 PE=1 SV=1	0	8	93.7	102	94.5	99.9	99.3	102.9	95.8333	101.6	1.06017	0.042397	0.153839
B7ZMP1	Xaa-Pro aminopeptidase 3 OS=Mus musculus OX=10090 GN=Xpnpep3 PE=1 SV=1	0	5	109.6	89.3	95.5	101.4	96	99.5	100.367	96.7333	0.963799	0.574669	0.729478
P97352	Protein S100-A13 OS=Mus musculus OX=10090 GN=S100a13 PE=1 SV=1	0	5	97.5	98.5	92.9	98.9	100.1	103.8	96.8333	100.4	1.03683	0.258226	0.461418
Q8CCF0	U4/U6 small nuclear ribonucleoprotein Prp31 OS=Mus musculus OX=10090 GN=Prpf31 PE=1 SV=3	0	7	87.5	95.5	95.5	101.9	96.9	100.5	93.3	99.3	1.06431	0.162905	0.34931
P45591	Cofilin-2 OS=Mus musculus OX=10090 GN=Cfl2 PE=1 SV=1	0	4	91.3	99.4	91.8	99.8	96.3	99.9	93.1333	99.7	1.07051	0.0147164	0.082632
P61965	WD repeat-containing protein 5 OS=Mus musculus OX=10090 GN=Wdr5 PE=1 SV=1	0	9	90.9	101.7	92.9	102.7	95	98.5	92.9333	100.967	1.08644	0.00977962	0.0670198
P41241	Tyrosine-protein kinase CSK OS=Mus musculus OX=10090 GN=Csk PE=1 SV=2	0	9	102.6	102.1	90.6	105.1	98.9	102.5	97.3667	103.233	1.06025	0.185209	0.380179
[truncated: 1,080 more rows]

## Sheet: DEP
Accession	Description	Exp..q.value..Combined	X..Unique.Peptides	Abundances..Scaled...F1..127..Sample	Abundances..Scaled...F1..130..Sample	Abundances..Scaled...F2..127..Sample	Abundances..Scaled...F2..130..Sample	Abundances..Scaled...F3..127..Sample	Abundances..Scaled...F3..130..Sample	mean_127	mean_130	ratio_130vs127	P_130vs127	adjP_130vs127
Q9D154	Leukocyte elastase inhibitor A OS=Mus musculus OX=10090 GN=Serpinb1a PE=1 SV=1	0	15	157.6	74.3	143.3	82	157.9	75.2	152.933	77.1667	0.504577	0.000149261	0.0103217
P04117	Fatty acid-binding protein, adipocyte OS=Mus musculus OX=10090 GN=Fabp4 PE=1 SV=3	0	7	144.7	80	143.1	79.3	140.6	81.8	142.8	80.3667	0.562792	1.53947e-06	0.00100931
Q920E5	Farnesyl pyrophosphate synthase OS=Mus musculus OX=10090 GN=Fdps PE=1 SV=1	0	11	126.7	88.4	134	83.6	138.7	83.6	133.133	85.2	0.63996	0.000236971	0.0107455
P98078	Disabled homolog 2 OS=Mus musculus OX=10090 GN=Dab2 PE=1 SV=2	0	22	128	87.5	130.1	86.5	120.6	88.6	126.233	87.5333	0.693425	0.00019349	0.0104877
Q8CBB9	S-adenosylmethionine-dependent nucleotide dehydratase RSAD2 OS=Mus musculus OX=10090 GN=Rsad2 PE=1 SV=1	0	6	136.2	84.7	124.8	95.9	127.9	91.5	129.633	90.7	0.699666	0.00116979	0.0218147
P0DOV2	Interferon-activable protein 204 OS=Mus musculus OX=10090 GN=Ifi204 PE=1 SV=1	0	8	134.5	86.3	124	89.7	118.4	89.5	125.633	88.5	0.704431	0.00155872	0.0249802
P97287	Induced myeloid leukemia cell differentiation protein Mcl-1 homolog OS=Mus musculus OX=10090 GN=Mcl1 PE=1 SV=3	0	5	112.7	76.9	108	82.4	115	77.5	111.9	78.9333	0.705392	0.000257457	0.0109538
Q80SU7	Interferon-induced very large GTPase 1 OS=Mus musculus OX=10090 GN=Gvin1 PE=1 SV=1	0	23	123.1	89.2	124.7	87.6	123.5	87.4	123.767	88.0667	0.711554	1.13677e-06	0.00100931
P17563	Methanethiol oxidase OS=Mus musculus OX=10090 GN=Selenbp1 PE=1 SV=2	0	6	112.2	79.1	108.6	80.2	107.3	87.8	109.367	82.3667	0.753124	0.0009606	0.0199714
P16110	Galectin-3 OS=Mus musculus OX=10090 GN=Lgals3 PE=1 SV=3	0	15	121.6	92.4	124.9	95.5	126.4	94.8	124.3	94.2333	0.758112	6.00809e-05	0.00789742
Q76LS9	Ubiquitin carboxyl-terminal hydrolase MINDY-1 OS=Mus musculus OX=10090 GN=Mindy1 PE=1 SV=1	0	4	125.6	86.4	109.9	93.4	118.9	90.7	118.133	90.1667	0.763262	0.00495657	0.0457999
Q9R1J0	Sterol-4-alpha-carboxylate 3-dehydrogenase, decarboxylating OS=Mus musculus OX=10090 GN=Nsdhl PE=1 SV=1	0	5	119.4	91.9	123.7	89.6	109.5	88.1	117.533	89.8667	0.764606	0.00312427	0.0360052
Q05816	Fatty acid-binding protein 5 OS=Mus musculus OX=10090 GN=Fabp5 PE=1 SV=3	0	9	115	91.7	121	91.5	119.5	89.1	118.5	90.7667	0.765963	0.000152803	0.0103217
P19973	Lymphocyte-specific protein 1 OS=Mus musculus OX=10090 GN=Lsp1 PE=1 SV=2	0	8	117.1	85.8	113.5	89.9	116.9	91.1	115.833	88.9333	0.76777	0.000171511	0.0103217
Q9D727	Uncharacterized protein C6orf226 homolog OS=Mus musculus OX=10090 PE=1 SV=1	0	3	104.1	87.8	117.8	85.8	115.2	86.5	112.367	86.7	0.771581	0.00376343	0.0394503
Q3TRM8	Hexokinase-3 OS=Mus musculus OX=10090 GN=Hk3 PE=1 SV=2	0	22	121.4	94.3	116.3	95.3	121.1	94	119.6	94.5333	0.790412	0.000122663	0.0102009
Q8JZK9	Hydroxymethylglutaryl-CoA synthase, cytoplasmic OS=Mus musculus OX=10090 GN=Hmgcs1 PE=1 SV=1	0	12	109	92	112.4	89.3	119.8	89.7	113.733	90.3333	0.794256	0.00208217	0.0288597
Q91XV3	Brain acid soluble protein 1 OS=Mus musculus OX=10090 GN=Basp1 PE=1 SV=3	0	16	120.9	96.5	120.8	97.5	119.8	96.1	120.5	96.7	0.80249	1.64008e-06	0.00100931
Q9D0J8	Parathymosin OS=Mus musculus OX=10090 GN=Ptms PE=1 SV=3	0	5	123.3	98.4	117.9	94.7	111.7	93.2	117.633	95.4333	0.811278	0.00384565	0.0397525
Q99N69	Leupaxin OS=Mus musculus OX=10090 GN=Lpxn PE=1 SV=2	0	10	118.6	96.4	115.4	93.4	114.6	94	116.2	94.6	0.814114	0.000145193	0.0103217
Q8BLN5	Lanosterol synthase OS=Mus musculus OX=10090 GN=Lss PE=1 SV=2	0	8	107.3	89.7	113.5	89.6	109.7	92.9	110.167	90.7333	0.823601	0.000765539	0.0181197
P18155	Bifunctional methylenetetrahydrofolate dehydrogenase/cyclohydrolase, mitochondrial OS=Mus musculus OX=10090 GN=Mthfd2 PE=1 SV=1	0	10	113	94.8	112.7	94.3	117.3	93.5	114.333	94.2	0.823907	0.000194279	0.0104877
Q8VI94	2'-5'-oligoadenylate synthase-like protein 1 OS=Mus musculus OX=10090 GN=Oasl1 PE=2 SV=1	0	9	118.1	93.8	114.1	96.3	114.7	97	115.633	95.7	0.827616	0.000226891	0.0107455
P20152	Vimentin OS=Mus musculus OX=10090 GN=Vim PE=1 SV=3	0	46	115.6	95.7	111.7	94	114.9	93.6	114.067	94.4333	0.827878	0.000134683	0.0103217
P07356	Annexin A2 OS=Mus musculus OX=10090 GN=Anxa2 PE=1 SV=2	0	19	113.9	93.2	107.3	94.3	115.4	91.5	112.2	93	0.828877	0.00183973	0.0268286
P97450	ATP synthase-coupling factor 6, mitochondrial OS=Mus musculus OX=10090 GN=Atp5pf PE=1 SV=1	0	7	83.5	104.2	84	107	91.8	102	86.4333	104.4	1.20787	0.00416246	0.0411829
Q9EQQ9	Protein O-GlcNAcase OS=Mus musculus OX=10090 GN=Oga PE=1 SV=2	0	14	84.8	106.1	89.8	105.7	90.9	108.9	88.5	106.9	1.20791	0.000987461	0.0199896
P51174	Long-chain specific acyl-CoA dehydrogenase, mitochondrial OS=Mus musculus OX=10090 GN=Acadl PE=1 SV=2	0	9	89.3	104.1	87	102.8	83.7	107.4	86.6667	104.767	1.20885	0.00104225	0.0206217
P42125	Enoyl-CoA delta isomerase 1, mitochondrial OS=Mus musculus OX=10090 GN=Eci1 PE=1 SV=2	0	8	88.5	102.4	82.8	101.9	82.5	104.3	84.6	102.867	1.21592	0.000934534	0.0199692
P21550	Beta-enolase OS=Mus musculus OX=10090 GN=Eno3 PE=1 SV=3	0	13	77	95.2	77.2	94.3	79.6	95.2	77.9333	94.9	1.21771	4.41256e-05	0.00754303
P55194	SH3 domain-binding protein 1 OS=Mus musculus OX=10090 GN=Sh3bp1 PE=1 SV=3	0	14	89.3	103.2	82.3	109.4	86.5	103.4	86.0333	105.333	1.22433	0.0025691	0.0321347
Q921H8	3-ketoacyl-CoA thiolase A, peroxisomal OS=Mus musculus OX=10090 GN=Acaa1a PE=1 SV=1	0	16	88.4	106.5	84.7	104.3	84.4	106.5	85.8333	105.767	1.23223	0.000176114	0.0103217
P45376	Aldo-keto reductase family 1 member B1 OS=Mus musculus OX=10090 GN=Akr1b1 PE=1 SV=3	0	13	94.5	109.8	85.8	112.7	88	109.9	89.4333	110.8	1.23891	0.00153983	0.0249393
Q9ET22	Dipeptidyl peptidase 2 OS=Mus musculus OX=10090 GN=Dpp7 PE=1 SV=2	0	4	77.9	106	86.3	106.1	89.7	104.2	84.6333	105.433	1.24577	0.00428194	0.0415798
O09131	Glutathione S-transferase omega-1 OS=Mus musculus OX=10090 GN=Gsto1 PE=1 SV=2	0	17	87.8	107.4	80.9	104.1	86.7	107.2	85.1333	106.233	1.24785	0.000911644	0.0198288
D3Z7P3	Glutaminase kidney isoform, mitochondrial OS=Mus musculus OX=10090 GN=Gls PE=1 SV=1	0	18	86.3	108.4	83.3	109.1	90	106.5	86.5333	108	1.24807	0.000504345	0.0149689
P47738	Aldehyde dehydrogenase, mitochondrial OS=Mus musculus OX=10090 GN=Aldh2 PE=1 SV=1	0	22	83.3	103.5	78.2	105.1	83.4	104.6	81.6333	104.4	1.27889	0.000215709	0.0107455
Q8K411	Presequence protease, mitochondrial OS=Mus musculus OX=10090 GN=Pitrm1 PE=1 SV=1	0	35	80.7	105.1	81.4	104.3	81.4	103.7	81.1667	104.367	1.28583	9.89624e-07	0.00100931
P09528	Ferritin heavy chain OS=Mus musculus OX=10090 GN=Fth1 PE=1 SV=2	0	6	80.1	109.2	88.2	112.2	89.2	111.1	85.8333	110.833	1.29126	0.00114978	0.0215724
Q61823	Programmed cell death protein 4 OS=Mus musculus OX=10090 GN=Pdcd4 PE=1 SV=1	0	10	83.3	104.8	74.6	105.4	78.7	106.3	78.8667	105.5	1.3377	0.00047509	0.0144738
Q9CQV6	Microtubule-associated proteins 1A/1B light chain 3B OS=Mus musculus OX=10090 GN=Map1lc3b PE=1 SV=3	0	4	80.2	111.9	83.7	113.3	86.7	113.9	83.5333	113.033	1.35315	0.00011574	0.0101752
P29391	Ferritin light chain 1 OS=Mus musculus OX=10090 GN=Ftl1 PE=1 SV=2	0	5	76	108.9	69.8	110.7	87.4	108.8	77.7333	109.467	1.40823	0.00362498	0.0394503
