# Supplementary material for: The aldehyde dehydrogenase 2 rs671 variant enhances amyloid β pathology
Source: Nat Commun. 2024 Mar 22;15:2594. doi: 10.1038/s41467-024-46899-0 (PMC10959958; doi:10.1038/s41467-024-46899-0)
Supplement: Supplementary file 8 — Source Data [file 41467_2024_46899_MOESM8_ESM.xlsx]

## Sheet: Fig.1
Fig. 1c
Area of amyloid plaque (%)
Sample No.	ALDH2 rs671	IPL	MFG	STG	VC	Hipp	BG
AD1	GG	0.332823	0.144744	0.285549	0	0.126835	0.507464
AD11	GG	0	0	0	0	0.059332	0
AD12	GG	0.0217808	0	0.0480369	0.112701	0.0126825	0
AD13	GG	0.130632	0.252088	0.263024	0	0.0228836	0.0625853
AD14	GG	0	0	0.063159	0	0	0
AD21	GG	0.0191534	0.382914	0.0188689	0.0534319	0.321198	0.268869
AD23	GG	0.662118	0.0741675	0.0735188	0.109802	0.0451211	0.00204506
AD24	GG	0.166075	0.1578	0.305548	0.350352	0.191127	0.258943
AD25	GG	0	0.365584	0.0108863	0.00602916	0	0.0031812
AD26	GG	0.0217107	0.0820502	0.0687755	0	0.194025	0
AD27	GG	0.0255736	0.0190872	0.00431735	0.144497	0.00270609	0
AD28	GG	0.0727762	0.0193335	0.0611435	0	0.911642	0.0597332
AD29	GG	0.0649281	0.0971163	0.0626945		0.0140056	0.0946304
AD30	GG	0.234215	0.451286	0.0372642	0	0.445443	0.220652
AD31	GG	0.209691	0.10967	0.0218094	0.0726512	0.0060732	0.0133445
AD32	GG	0.368754	0.156382	0.281059	0.00884046	0.0430737	0
AD33	GG	0.0967979	0.169363	0.281922	0	0.61419	0.652332
AD34	GG	0.0230121	0.0324111	0	0	0.00989347	0.00311923
AD15	GA	5	0.607363	3.80378	1.20422	2.64235	0.976331
AD16	GA	0.635868	0	1.15838	0.0654782	0.801895	0.250945
AD17	GA	0.00450578	0.039844		0.0643124	0	0
AD2	GA	1.0575	2.67937	0.412783	1.0394	1.0313	0.368782
AD22	GA	2.03372	2.23154	0.929066	1.11098		1.952
AD35	GA	0.873769	0.385491	1.41408	0.611565	0.721575	0.493999
AD36	GA	0.886641	1.4294	0.806311	0.815443	1.05496	0.381316
AD37	GA	1.04346	2.92121	0	0	0.53352	0.229972
AD38	GA	0	0.368999	0.505065	0.493708	1.07267	0.010184
AD39	GA	0.0476972	0.0315408	0.0579535	0.0552542	0.00196182	0
AD40	GA	0.450672	0.331662	0.716587	0.152496	0.353592	0.595029
AD41	GA	0.864977	0.928059	0.752251	0.911103	1.09257	0.596737
AD42	GA	0.00756076	0.179472	1.81208	0.569632	0.351076
AD43	GA	4.22081	1.09224	2.26014	0	1.55568	1.6397
AD44	GA	3.41778	2.74114	2.45702	1.26263	2.07107	3.79418
AD45	GA	0.680655	0.00284911	0.438056	0.895653	0.224709	0.778527
AD46	GA	1.48848	0.689268	1.23484	0.816247	1.48724	0.000517778
AD47	GA	0.7009	0.96211	0.456105		0.673209	0.0112474
AD18	AA	0.252547	1.21586	0.329414	1.23605	0.494785	0.244496
AD19	AA	0.324672	0.567679	0.317007	0.423032	0.337394	0.466663
AD20	AA	0.223929	0.125121	0	0.362995	0.0208757	0.0396466
AD3	AA	2.3299	1.7857	2.57041	1.02392	2.03111	2.78507
AD4	AA	1.08794	0	0.640797	0.686787	0.474951	0.325719
AD48	AA	4.50955	0.613722	1.6227	1.66863	0.937406	3.2595
AD49	AA	0.997822	0.673976	0.93805	0.783732	1.40365	0.429241
AD50	AA	0.166582	0.553012	0.231097	0.842007	0.422161	0.220841
Fig. 1d
Quantification of Aβ42 and Aβ40 peptides in frozen middle frontal gyrus (MFG) homogenates
Sample No.	ALDH2 rs671	Aβ40 (pg/μg protein)	Aβ42 (pg/μg protein)	Aβ40/42 ratio
AD1	GG	0.8649	6.59999	0.131046
AD11	GG	0.276245	1.89523	0.145758
AD12	GG	0.343015	3.94967	0.0868465
AD13	GG	0.705844	6.0348	0.116962
AD14	GG	0.68073	5.87036	0.11596
AD21	GG	1.03729	6.46615	0.160419
AD23	GG	0.979205	8.45226	0.115851
AD24	GG	0.311998	3.26919	0.0954359
AD25	GG	0.5041	2.4804	0.203233
AD26	GG	0.2297	2.25059	0.102062
AD27	GG	0.869	7.0224	0.123747
AD28	GG	1.49647	8.96446	0.166934
AD29	GG	0.2881	1.51507	0.190157
AD30	GG	0.159053	1.20358	0.13215
AD31	GG	0.4311	2.08099	0.207161
AD32	GG	0.217722	2.49614	0.0872235
AD33	GG	0.271175	1.58085	0.171537
AD34	GG	0.3302	1.58428	0.208422
AD15	GA	1.13745	5.87963	0.193456
AD16	GA	0.82656	5.11417	0.161621
AD17	GA	1.3774	8.06683	0.170748
AD2	GA	0.505966	3.0952	0.163468
AD22	GA	1.14814	4.61167	0.248963
AD35	GA	0.883481	5.60809	0.157537
AD36	GA	0.814259	5.6462	0.144214
AD37	GA	0.902055	4.78214	0.18863
AD38	GA	0.840302	5.7074	0.14723
AD39	GA	1.04731	7.45254	0.14053
AD40	GA	0.975774	5.65384	0.172586
AD41	GA	0.737158	3.96773	0.185789
AD42	GA	0.763063	5.13401	0.148629
AD43	GA	1.40792	8.39361	0.167738
AD44	GA	0.804053	4.82718	0.166568
AD45	GA	0.531221	3.16069	0.168071
AD46	GA	1.18949	7.04486	0.168845
AD47	GA	0.8451	6.12783	0.137912
AD18	AA	0.803739	5.5577	0.144617
AD19	AA	1.12762	7.2594	0.155332
AD20	AA	0.68826	4.2638	0.161419
AD3	AA	0.984892	5.98408	0.164585
AD4	AA	0.76076	3.39571	0.224035
AD48	AA	1.04343	6.57175	0.158774
AD49	AA	0.733442	3.19873	0.229291
AD50	AA	0.888795	4.68201	0.189832
Fig. 1e
Quantification of Aβ42 and Aβ40 peptides in frozen superior temporal gyrus (STG) homogenates
Sample No.	ALDH2 rs671	Aβ40 (pg/μg protein)	Aβ42 (pg/μg protein)	Aβ40/42 ratio
AD1	GG	0.232698	2.26643	0.102671
AD11	GG	0.344826	2.57452	0.133938
AD12	GG	0.267921	2.57719	0.103958
AD13	GG	0.49485	3.90185	0.126824
AD14	GG	0.452789	3.40207	0.133092
AD21	GG	0.8196	4.83325	0.169575
AD23	GG	0.760163	5.5612	0.13669
AD24	GG	0.260865	2.86259	0.091129
AD25	GG	0.281632	2.4409	0.11538
AD26	GG	0.259718	2.32074	0.111911
AD27	GG	0.359977	1.9921	0.180702
AD28	GG	0.489017	2.9389	0.166394
AD29	GG	0.414838	2.17671	0.19058
AD30	GG	0.477092	3.39498	0.140529
AD31	GG	0.321112	1.58414	0.202704
AD32	GG	0.385623	2.37373	0.162454
AD33	GG	0.366187	2.51782	0.145438
AD34	GG	0.207722	1.61976	0.128243
AD15	GA	1.03329	4.73302	0.218315
AD16	GA	0.973816	4.86251	0.20027
AD17	GA	1.1499	5.34969	0.214948
AD2	GA	0.509546	2.84666	0.178998
AD22	GA	0.819753	5.59894	0.146412
AD35	GA	0.896825	4.21961	0.212537
AD36	GA	0.988588	4.46325	0.221495
AD37	GA	1.16464	5.47031	0.212902
AD38	GA	0.673557	3.7797	0.178204
AD39	GA	0.555702	3.02018	0.183996
AD40	GA	1.29536	5.19254	0.249466
AD41	GA	0.470026	2.19732	0.213909
AD42	GA	0.535618	2.3923	0.223893
AD43	GA	1.04111	4.91769	0.211707
AD44	GA	0.526197	2.69183	0.195479
AD45	GA	0.970545	4.47005	0.217122
AD46	GA	1.27202	4.98645	0.255096
AD47	GA	1.26025	6.26715	0.201089
AD18	AA	0.676275	3.50948	0.1927
AD19	AA	0.737625	5.13308	0.1437
AD20	AA	1.05078	4.19151	0.250691
AD3	AA	0.656474	3.9702	0.165351
AD4	AA	0.619079	3.7747	0.164007
AD48	AA	1.16906	3.65863	0.319534
AD49	AA	0.673944	3.3991	0.198271
AD50	AA	0.701675	3.55661	0.197288
Fig. 1f
Quantification of Aβ42 and Aβ40 peptides in frozen hippocampal (Hipp) homogenates
Sample No.	ALDH2 rs671	Aβ40 (pg/μg protein)	Aβ42 (pg/μg protein)	Aβ40/42 ratio
AD1	GG	0.603651	2.27196	0.265696
AD11	GG	0.554285	1.95936	0.282891
AD12	GG	0.890927	2.30853	0.385929
AD13	GG	0.56031	2.07463	0.270077
AD14	GG	0.828113	3.29851	0.251057
AD21	GG	0.851175	3.7917	0.224484
AD23	GG	0.871101	3.24331	0.268584
AD24	GG	0.858134	4.31553	0.198848
AD25	GG	0.899724	2.51294	0.358037
AD26	GG	0.77806	4.08973	0.190247
AD27	GG	0.729146	2.20583	0.330554
AD28	GG	0.50009	3.64444	0.13722
AD29	GG	0.692448	3.15393	0.21955
AD30	GG	0.708627	2.00793	0.352914
AD31	GG	0.450467	3.44711	0.13068
AD32	GG	0.789874	3.32493	0.237561
AD33	GG	0.797129	3.23642	0.2463
AD34	GG	0.448885	1.93486	0.231999
AD15	GA	0.795283	2.25081	0.353332
AD16	GA	0.745384	2.96041	0.251784
AD17	GA	1.29057	2.03894	0.632963
AD2	GA	0.665045	1.85246	0.359006
AD22	GA	0.742816	3.60549	0.206024
AD35	GA	1.03162	2.19915	0.469099
AD36	GA	0.540995	2.91161	0.185806
AD37	GA	0.922004	3.95056	0.233386
AD38	GA	1.42427	3.91531	0.36377
AD39	GA	1.24592	0.981497	1.26941
AD40	GA	1.32061	2.06465	0.639629
AD41	GA	1.54088	1.7162	0.897843
AD42	GA	0.863387	2.36766	0.364659
AD43	GA	0.76973	2.90804	0.264691
AD44	GA	0.50083	2.03894	0.245633
AD45	GA	0.701857	2.06432	0.339994
AD46	GA	0.803464	2.09524	0.383471
AD47	GA	0.810786	1.67981	0.482664
AD18	AA	0.967088	3.80903	0.253894
AD19	AA	1.03284	2.86342	0.360702
AD20	AA	0.686373	2.66966	0.257101
AD3	AA	1.60823	3.6125	0.445186
AD4	AA	1.08898	2.97102	0.366534
AD48	AA	1.60302	3.34333	0.479469
AD49	AA	0.971833	3.7175	0.261421
AD50	AA	0.698355	2.61824	0.266727

## Sheet: Fig.2
Fig. 2c
Aβ40 (pg/ug protein)			Aβ42 (pg/ug protein)			Aβ40/42 ratio
WT	KO		WT	KO		WT	KO
	11.482			45.2814			0.253569
5.5008	7.96835		56.7073	40.5939		0.0970034	0.196295
7.9896	8.83825		50.2092	43.7636		0.159126	0.201954
5.82706	8.31904		36.6677	51.5947		0.158915	0.161238
5.7969	9.87095		46.4087	52.8605		0.12491	0.186736
Fig. 2e
COR			Hipp
APP/PS1	APP/PS1+Daidzin		APP/PS1	APP/PS1+Daidzin
0.00165739	0.00601575		0.00270104	0.00255
0.000766348	0.00623451		0.0025651	0.00378787
0.00356586	0.00349303		0.00459462	0.00327958
0.00454822	0.0202797		0.00194868	0.00521265
0.00254944	0.0046582		0.00195215	0.00940456
0.00541723	0.00648447		0.00086028	0.0167802
0.00099596	0.00627071		0.00149085	0.0125747
0.00178893	0.00207056		0.00155379	0.015386
0.00446864	0.00480498		0.00195844	0.00862195
0.00334956	0.00537506		0.0052737
0.00351718	0.0122029		0
0.00230079	0.00430748		0.00281334
0.00314204	0.012403		0
0.00183492	0.010251		0.00201571
0.0039739	0.00975048		0.00596847
0.00204403	0.0101046		0.00271048
0.00223489	0.0132822		0.00056057
0.00260119	0.0134971		0.00095271
0.00268999	0.0128899		0.00069712
0.00471591	0.0131009		0.00087286
0.00340293			0.0032347
0.00129794			0.00055757
0.0055886			0.00703454
2.50933e-05			2.476e-05
			1.795e-05
one dot represents one radomly selected filed.
Fig. 2f
Aβ40 (pg/ug protein)			Aβ42 (pg/ug protein)			Aβ40/42 ratio
WT	Daidzin		WT	Daidzin		WT	Daidzin
1.148	4.222		0.921	1.719		1.24718	2.4564
2.115	2.062		2.089	1.542		1.01226	1.33677
1.752	2.401		1.491	1.07		1.17465	2.24312
2.34	2.082		1.634	0.796		1.43238	2.61571
Fig. 2g
SH-SY5Y + siALDH2											SH-SY5Y + daidzin
Time (min)	SH-SY5Y siNC			SH-SY5Y siALDH2-1			SH-SY5Y siALDH2-2				Time(min)	SH-SY5Y WT			SH-SY5Y Daidzin
0	0.0027	0.0067	0.0025	-0.0024	-0.0023	-0.0037	-0.0045	-0.0033	-0.0016		0	0.103	0.0966	0.0955	0.0867	0.0912	0.0918	0.0884
10	0.0154	0.0208	0.0164	0.0103	0.0069	0.0037	0.003	0.0032	0.005		10	0.1212	0.1122	0.1348	0.1002	0.1054	0.103	0.1024
20	0.0388	0.0512	0.0488	0.0412	0.0263	0.0188	0.0215	0.0221	0.0218		20	0.1342	0.1456	0.1464	0.1082	0.1126	0.11	0.1096
30		0.0683	0.0705	0.0625	0.0447	0.0374	0.0394	0.038	0.0381		30	0.1468	0.1587	0.158	0.1168	0.1212	0.1182	0.1172
40	0.0818	0.0899	0.0889	0.0812	0.0612	0.0522	0.0548	0.0542	0.054		40	0.1608	0.1724	0.1705	0.1244	0.1289	0.1246	0.1243
50	0.0964	0.1058	0.1037	0.0967	0.0743	0.0643	0.0671	0.0669	0.0663		50	0.1704	0.1828	0.1823	0.1297	0.1345	0.1301	0.1287
60	0.108	0.1186	0.1157	0.1088	0.0845	0.0734	0.0767	0.0759	0.0747		60	0.1794	0.1921	0.1911	0.1343	0.1386	0.1342	0.1334
70	0.1166	0.1276	0.1241	0.1176	0.0921	0.0803	0.0842	0.0828	0.0817		70	0.187	0.2012	0.2091	0.14	0.1429	0.1381	0.1365
80	0.1232	0.1349	0.1304	0.1239	0.0977	0.0854	0.0892	0.0876	0.0864		80	0.1931	0.2082	0.217	0.1431	0.1462	0.1408	0.1398
90	0.1282	0.1395	0.1348	0.1294	0.1024	0.0898	0.094	0.0918	0.091		90	0.1981	0.2145	0.2233	0.1457	0.1483	0.1449	0.1415
100	0.132	0.1435	0.139	0.1327	0.1058	0.0929	0.0972	0.0946	0.0938		100	0.2028	0.2232	0.2282	0.1483	0.1504	0.1465	0.1438
110	0.1341	0.145	0.1402	0.1351	0.1081	0.0951	0.0994	0.0965	0.0957		110	0.2063	0.2278	0.2315	0.1503	0.1523	0.1482	0.1451
120	0.1354	0.1471	0.1423	0.1368	0.1095	0.0968	0.1012	0.0977	0.0969		120	0.2102	0.2055	0.2343	0.1513	0.153	0.1482	0.1463
Fig. 2h
Aβ40 (pg/ug protein)						Aβ42 (pg/ug protein)						Aβ40/42 ratio
siNC	siALDH2-1	siALDH2-2	WT	Daidzin		siNC	siALDH2-1	siALDH2-2	WT	Daidzin		siNC	siALDH2-1	siALDH2-2	WT	Daidzin
0.939666	1.16992	1.29458	1.07622	1.01057		1.01299	0.837353	1.06157	1.03956	0.838175		0.927612	1.39717	1.2195	1.03526	1.19794
1.06588	1.04384	1.16327	0.924394	1.00408		0.989046	0.894283	0.871945	0.992077	0.735935		1.07769	1.16724	1.33411	0.931776	1.37949
0.994452	1.17125	1.20633	0.999383	1.01521		0.997959	0.889851	0.83619	0.968359			0.996485	1.31623	1.44266	1.03204
Fig. 2i
siNC	siALDH2-1	siALDH2-2	siALDH2-3
1.173	0.031	0.045	0.012
0.902	0.019	0.032	0.01
0.946	0.019	0.049	0.009
Fig. 2k
Aβ40 (pg/ug protein)							Aβ42 (pg/ug protein)							Aβ40/42 ratio
siNC	siALDH2-1	siALDH2-2	siALDH2-3	siALDH2-2 + Daidzin	siALDH2-3 + Daidzin		siNC	siALDH2-1	siALDH2-2	siALDH2-3	siALDH2-2 + Daidzin	siALDH2-3 + Daidzin		siNC	siALDH2-1	siALDH2-2	siALDH2-3	siALDH2-2 + Daidzin	siALDH2-3 + Daidzin
0.809073	0.732287	0.826167	0.878797		1.01911		2.18614	1.48249	1.38991	1.81188	1.29994	1.39103		0.41488	0.493959	0.66857	0.485021	0.661487	0.732625
0.906984	0.864422	0.929255	0.819466	0.859896	0.808332		1.93374	1.58452	1.56837	1.88817	1.16425	1.32755		0.418399	0.545541	0.539165	0.434	0.738586	0.60889
0.887911	0.748205	0.845609	0.859142	0.859896	0.800194		1.97225	1.57413	1.53732	1.91933	1.18461	1.48818		0.450202	0.459104	0.521472	0.447627	0.725888	0.598689
		0.801672	0.776646	0.859896	0.890955			1.62971			1.58914							0.541107

## Sheet: Fig.3
Fig. 3b
rs671-GG	rs671-GA/AA
0.24005	0.26365
0.24785	0.2566
0.24553	0.25796
0.24447	0.24307
0.2335	0.22995
0.17204	0.24725
0.19038	0.25843
0.22102	0.2697
0.21923	0.27435
0.24487	0.26702
0.24821	0.26674
0.24689	0.27289
0.23822	0.28765
0.25145	0.26913
0.24554	0.27714
0.20883	0.27535
0.23646	0.27469
0.24881	0.28057
0.24679	0.29082
0.25788	0.29064
0.23703	0.27666
0.25276	0.27203
0.24389	0.2706
0.24982	0.27472
0.21867	0.28137
0.21749	0.26385
0.22817	0.24078
	0.25629
	0.26233
n=3, 9-10 randomly selected fields per participant.
Fig. 3c
C57BL/6	ALDH2 KO
0.216966	0.262875
0.181327	0.270767
0.191701	0.239218
0.197502	0.26127
0.172913	0.264113
0.161189	0.270216
0.216207	0.263955
0.176467	0.261718
0.207033	0.23579
0.210821	0.223935
0.173412	0.204977
0.154866	0.25727
0.187422	0.251608
0.153858	0.275369
0.160363	0.264877
	0.266829
	0.316757
Fig. 3h
Aβ40 (pg/ug protein)
4-HNE conc. (µM)	(+/-)-HNE				(S)-HNE				(R)-HNE
0	2.98819	3.37607	3.46009	2.81371	2.98819	3.37607	3.46009	2.81371	2.98819	3.37607	3.46009	2.81371
5	3.4484	3.40404	3.22489		2.68975	3.20632	2.74597	2.58151	2.22696	2.17075	2.12157	2.05968
10	2.66158	2.86731	3.07638		2.45579	2.54841	2.27799		4.38008	5.00311	4.36748
Aβ42 (pg/ug protein)
4-HNE conc. (µM)	(+/-)-HNE				(S)-HNE				(R)-HNE
0	9.07653	8.57345	8.97938	9.00937	9.07653	8.57345	8.97938	9.00937	9.07653	8.57345	8.97938	9.00937
5	6.5108	6.18169	6.7589		6.85468	6.76743	7.11568	6.95027	6.69066	6.96937	6.41607	7.38917
10	6.59659	6.3296	8.08505		6.65221	6.95876	6.63297		6.46564	6.69706	5.73823
Aβ40/42 ratio
4-HNE conc. (µM)	(+/-)-HNE				(S)-HNE				(R)-HNE
0	0.329222	0.393781	0.385337	0.312309	0.329222	0.393781	0.385337	0.312309	0.329222	0.393781	0.385337	0.312309
5	0.529644	0.550666	0.477133		0.392397	0.473787	0.385904	0.371426	0.332847	0.31147	0.330664	0.278743
10	0.403479	0.452999	0.380502		0.369169	0.366217	0.343435		0.67744	0.747061	0.761119
Fig. 3i
Aβ40 (pg/ug protein)					Aβ42 (pg/ug protein)					Aβ40/42 ratio
WT	(+/-)-4-HNE	(S)-4-HNE	(R)-4-HNE		WT	(+/-)-4-HNE	(S)-4-HNE	(R)-4-HNE		WT	(+/-)-4-HNE	(S)-4-HNE	(R)-4-HNE
2.338	1.325	1.456	1.155		7.567	4.182	4.405	3.074		0.308994	0.316881	0.330604	0.375622
2.242	1.293	1.387	1.282		6.703	4.512	5.166	3.581		0.334494	0.286543	0.268504	0.357873
2.34	1.455	1.4	1.424		8.08	4.653	4.885	3.71		0.28966	0.312661	0.286516	0.383697
		1.553	1.401					3.999					0.350238

## Sheet: Fig.4
Fig. 4a
Aβ42 pg/ug substrate					Aβ40 pg/ug substrate					Aβ40/42 ratio
WT substrate + WT secretase	HNE substrate + WT secretase	WT substrate + HNE secretase	HNE substrate + HNE secretase		WT substrate + WT secretase	HNE substrate + WT secretase	WT substrate + HNE secretase	HNE substrate + HNE secretase		WT substrate + WT secretase	HNE substrate + WT secretase	WT substrate + HNE secretase	HNE substrate + HNE secretase
3.50978	2.43021	2.61673	1.87423		1.37915	1.22852	0.900917	0.957826		0.392946	0.505522	0.344291	0.511051
3.64245	2.36291	2.23009	1.93705		1.3433	1.59953	0.94148	1.09104		0.368789	0.676931	0.422171	0.563249
2.83986	2.39656	2.22411	1.90564		1.27235	1.41403	1.07415	1.15926		0.448031	0.591227	0.482958	0.60833
Fig 4c
Aβ40 (pg/ug protein)			Aβ42 (pg/ug protein)			Aβ40/42 ratio
C99 + γ-secretase	HNE-C99 + γ-secretase		C99 + γ-secretase	HNE-C99 + γ-secretase		C99 + γ-secretase	HNE-C99 + γ-secretase
1.262	1.392		9.544	9.912		0.132	0.14
1.036	1.715		8.824	12.86		0.117	0.133
1.16	1.325		10.034	9.387		0.116	0.141

## Sheet: Fig.5
Fig. 5c
Aβ40 (pg/ug substrate)					Aβ42 (pg/ug substrate)					Aβ40/42 ratio
C99+γ-secretase	HNE-C99+γ-secretase	C99-K53R+γ-secretase	HNE-C99-K53R+γ-secretase		C99+γ-secretase	HNE-C99+γ-secretase	C99-K53R+γ-secretase	HNE-C99-K53R+γ-secretase		C99+γ-secretase	HNE-C99+γ-secretase	C99-K53R+γ-secretase	HNE-C99-K53R+γ-secretase
1.493	3.056	1.404	0.676		7.393	7.822	5.726	2.603		0.202	0.391	0.245	0.26
1.513	1.861	1.354	0.559		8.603	7.561	7.822	2.222		0.176	0.246	0.173	0.252
1.763	2.17	1.439	0.702		9.01	6.12	7.636	2.413		0.196	0.355	0.188	0.291

## Sheet: Fig.6
Fig. 6c
Aβ40 (pg/ug protein)			Aβ42 (pg/ug protein)			Aβ40/42 ratio
PBS	(R)-4-HNE		PBS	(R)-4-HNE		PBS	(R)-4-HNE
3.24102	10.4717		6.00221	6.4763		0.539972	1.64129
2.6108	10.361		4.89766	5.45968		0.533072	1.89774
2.59895	5.62017		3.7931	6.38017		0.685178	0.867806
Fig. 6g
293T+siNC-1			293T+siALDH2-2			293T+siALDH2-3
0.972385	1.08722	0.945894	0.962374	1.08243	0.990594	0.905568	1.08515	1.02864
Fig. 6h
293T+siNC			293T+siVPS35-1			293T+siVPS35-2			293T+siVPS35-3
0.934375	1.06589	1.00407	0.0636324	0.056927	0.0612523	0.0826799	0.110334	0.12247	0.456107	0.472294	0.473503
Fig. 6k
Aβ40 pg/ug protein								Aβ42 pg/ug protein								Aβ40/42 ratio
	PBS			(R)-4-HNE					PBS			(R)-4-HNE					PBS			(R)-4-HNE
siNC	0.651443	0.615486	0.68324	0.986306	1.08228			siNC	1.76322	1.40111	1.44779	1.0381	1.45541			siNC	0.369461	0.439286	0.471918	0.950111	0.743627
siVPS35-1	0.28071	0.36401	0.239155	0.512869	0.220918	0.201091		siVPS35-1	1.81647	1.73645	1.88532	1.21454	1.76538	1.3352		siVPS35-1	0.154535	0.209629	0.126851	0.422274	0.125139	0.150608
siVPS35-2	0.326422	0.30338	0.383598	0.219273	0.256191	0.398394		siVPS35-2	2.10705	1.52383	1.89373	1.48231	1.04589	1.59953		siVPS35-2	0.154919	0.19909	0.202562	0.147927	0.244951	0.249069

## Sheet: Fig.7
Fig. 7a
	siNC							siAldh2-1						siAldh2-2
PBS	1.45161	1.04167	0.882353	1.19863	1.16279	0.890208		1.28205	1.63205	1.3468	1.5544	1.40187	1.79153	1.09091	1.09204	1.54639	1.68421	1.30624	1.77134
LPS	3.7037	5.69106	4.92813	5	5.52326	6.43275	6.47887	4.24528	2.96296	3.64583	4.46927	5.34125	3.52941	6.89655	6.74487	7.40741	6.90608	5.8642	6.29921
oAb40	2.74725	3.47826	4.93151	4.32432	3.08642	3.22581		1.52144	1.2837	0.862069	1.38249	1.45985	1.23077	1.07034	0.946372	1.41066	1.36286	1.84332	1.93322	2.57732
fAb40	1.78253	1.23457	0.982318	1.91205	1.18846	1.44928		1.12219	0.882724	1.53061	1.49254	1.61725	1.38889	1.86441	1.86916	2.5641	1.53374	1.83673	1.38614
Fig. 7c
oAβ40
time (h)	Tnf-a			Il-1β			Il-6
0	0.97198	1.0485	0.98124	1.18267	0.99153	0.85277	1.10865	1.40777	0.64073
2	34.4742	32.0638	33.165	311.675	334.547	330.404	160.774	138.583	159.868
4	30.7207	26.4545	31.152	953.999	1085.81	897.553	785.456	724.385	741.951
6	12.0886	11.7803	8.28227	206.298	227.761	205.916	36.7926	32.0888	27.8296
8	8.40712	7.64239	8.76115	154.176	158.501	141.808	32.1336	29.7896	29.5847
12	0.92366	0.87486	0.93453	2.28811	2.72435	2.08872	1.85342	1.89101	1.93187
24	0.34111	1.16888		2.67305	2.7262	3.14256	0.57634	0.93908	1.10894
fAβ40
time (h)	Tnf-a			Il-1β			Il-6
0	1.01355	1.04354	0.945466	0.834758	1.20401	0.994966	0.610992	1.21698	1.34487
2	1.07357	1.18163	1.08074	2.08533	2.34281	2.05641	3.33636	3.84383	4.43443
4	1.03709	1.00478	1.05115	5.40416	6.74529	5.44306	3.68006	4.77976	3.32092
6	0.87274	0.975098	0.878884	0.857426	0.773186	0.75738	11.203	9.12189	7.8852
8	0.94753	0.992528	0.942575	1.64345	1.7924	1.22208	2.35112	3.15165	2.56069
12	0.726194	0.800765	0.776941	1.30291	1.13195	0.895061	1.9212	1.79866	2.04493
24	0.261698	0.28585	0.264248	1.01469	1.00478	1.3498	1.62609	1.90569	2.34665
Fig. 7d
Il-1β	siNC			siAldh2-1			siAldh2-2
PBS	0.994127	0.916745	1.09726	0.767925	0.968244	0.746755	0.79201	0.747384	0.593379
LPS	1226.41	1270.07	1150.34	724.941	761.078	729.62	946.559	932.998	913.889
oAβ40	1496.81	1554.36	1486.68	1.43668	1.15351	1.36769	1.44018	1.85591	1.41732
fAβ40	1.68728	2.3143	1.83595	1.25092	1.14366	1.58657	1.72151	1.70765	1.68338
Il-6	siNC			siAldh2-1			siAldh2-2
PBS	0.953444	1.07801	0.972928	0.700545	0.821867	1.08131	1.85921	0.728225	1.46208
LPS	605.564	717.572	686.002	491.68	412.622	408.02	505.135	545.687	581.715
oAβ40	718.287	823.221	791.236	1.24551	1.17308	1.2602	1.84742	1.62461	1.41135
fAβ40	0.933515	1.14313	1.54083	0.944431	1.05227	0.826715	1.08462	0.929552	1.1202
Tnf-α	siNC			siAldh2-1			siAldh2-2
PBS	1.01951	1.01517	0.966204	1.23161	1.32567	1.1507	1.44998	1.5377	1.64731
LPS	33.146	33.847	30.1618	27.4586	24.5179	28.8284	26.7194	27.8136	29.1449
oAβ40	44.314	46.546	43.2003	0.972866	1.01683	0.943048	1.25988	1.36512	1.36974
fAβ40	1.29977	1.23019	1.26155	1.00682	1.07773	0.943984	1.19163	1.23685	1.17822
Fig. 7e
	siNC			siAldh2-1			siAldh2-2
WT	41.6	41.2	41.8	42.4	41.4	39.6	42	40	44.1
oAβ40	57	53.9	52.7	47.3	47.1	46.6	46.6	46.7	47.3
Fig. 7f
Microglia number/plaque
APP/PS1	APP/PS1+Daidzin
3	7
4	2
11	6
6	5
3	3
3	6
20	9
8	10
7	8
7	5
4	8
5	6
11	4
10	4
5	6
9	5
13	8
7	4
9	2
7	2
7	5
6	5
17	6
7	7
8	9
3	3
8	7
14	8
Fig. 7g
Microglia number/plaque
rs671-GG	rs671-GA/AA
5	5
6	1
3	2
5	2
2	1
3	3
3	2
4	1
3	3
5	1
3	2
3	1
1	2
4	1
4	2
4	1
4	2
4	1
2	1
5	3
4	1
3	1
6	2
6	1
2
2
2
1

## Sheet: Fig.S2
Supplementary Figure 2a
Area of amyloid plaque (%)
Sample No.	ALDH2 rs671	Mid	Cblm
AD1	GG	0	0
AD11	GG	0	0
AD12	GG	0	0
AD13	GG		0
AD14	GG	0	0
AD21	GG	0	0
AD23	GG	0	0
AD24	GG	0.178956	0
AD25	GG	0	0
AD26	GG	0	0
AD27	GG	0	0
AD28	GG	0	0
AD29	GG	0	0
AD30	GG	0	0.00335078
AD31	GG	0	0
AD32	GG	0	0
AD33	GG	0	0
AD34	GG	0	0
AD15	GA		0
AD16	GA	0	0
AD17	GA	0	0
AD2	GA	0	0
AD22	GA		0
AD35	GA	0	0
AD36	GA	0	0
AD37	GA	0	0
AD38	GA	0.00256149	0.00415209
AD39	GA	0	0
AD40	GA	0	0.00177568
AD41	GA	0	0
AD42	GA
AD43	GA	0	0.0751095
AD44	GA	0.0327622	0.0640205
AD45	GA	0.00768446	0.0026028
AD46	GA	0	0
AD47	GA		0
AD18	AA	0	0
AD19	AA	0	0.0207979
AD20	AA	0	0
AD3	AA	0.0429826	0.0841197
AD4	AA	0.0672424	0
AD48	AA	0.064405	0.0226655
AD49	AA	0.0248712	0
AD50	AA	0	0
Supplementary Figure 2c
rs671-GG	rs671-GA	rs671-AA
106.7	44.8	68.4
123.8	66.1	66.2
117.7	65	79.1
116.8	65.9
188.2	43.7
112.1	101.4
125.3
125.9
86.4
115.5
100.1
66.8
171
122.1
115.7
Supplementary Figure 2e
rs671-GG	rs671-GA	rs671-AA
15.0228	10.0482	8.34725
11.2181	7.8842	10.039
11.4216	13.5093
7.56791	16.057
9.40648	20.1471
10.586	8.92165
11.3092	6.62217
12.0881	11.9796
11.2131	8.92731
12.2741	12.559
9.33752	13.2046
8.84688	12.8634
10.5187	9.79567
12.1202
6.04988
2.8803
11.4781
11.0199
6.82948
17.4589
9.49086
2.39663
9.19375
14.0553
10.0604
9.99155
11.6956
13.4104
7.82719
12.4166
11.8053
17.3919
11.6599
13.0982
7.71217

## Sheet: Fig.S5
Supplementary Figure 5a
Aβ40 (pg/ug protein)			Aβ42 (pg/ug protein)			Aβ40/42 ratio
WT	KO		WT	KO		WT	KO
	4.423			25.6763			0.17226
4.21893	7.1745		28.0922	29.6827		0.150181	0.241706
4.38525	8.13248		24.8085	27.4727		0.176764	0.29602
2.96239	8.73971		19.0366	19.1463		0.155616	0.45647
3.14898	4.57239		26.3965	21.7018		0.119296	0.210692
Supplementary Figure 5b
	siNC			siALDH2-1			siALDH2-2
ALDH2	0.851315	1.23277	0.95286	0.354368	0.374679	0.418556	0.433194	0.573807	0.399046
APP	1.06793	0.988996	0.946808	0.945566	0.852466	0.792539	1.0247	1.0371	0.876614
PS1	0.972766	1.1381	0.903261	1.0617	0.982385	0.861131	0.817198	0.88957	0.964837
Supplementary Figure 5e
	WT			30 μM Daidzin			60 μM Daidzin			100 μM Daidzin
ALDH2	1.13082	1.01653	0.86993	0.704084	0.664237	0.871087	1.18406	0.977342	1.3935	1.18674	1.447	1.08256
APP	0.883054	1.00347	1.12852	0.693857	0.866683	1.00223	0.989115	1.05495	1.1112	0.971792	0.816325	0.891036
PS1	0.926251	1.20216	0.898069	0.798711	0.989557	0.85194	0.930642	0.766697	1.20364	1.51613	1.05743	1.288
Supplementary Figure 5g
	siNC			siAldh2-1			siAldh2-2
ALDH2	0.944553	0.999926	1.05878	0.088631	0.088848	0.088856	0.039743	0.042662	0.048396
APP	0.979924	0.990714	1.03005	0.848366	0.876407	0.90845	0.669383	0.678661	0.703441
PS1	0.901554	1.00124	1.10782	0.885292	0.945681	1.13894	0.865792	0.903208	1.17414
Supplementary Figure 5i
N2a-APPswe + siAldh2
Time (min)	OD value_siNC			OD value_siAldh2-1				OD value_siAldh2-2
0	0.0048	0.0037	0.0045	-0.0025	-0.0008	0	0.0025	-0.0004	0.002	0	-0.0023
10	0.021	0.0219	0.0235	0.0072	0.0073	0.0008	0.0017	0.008	0.0095	0.0087	0.0079
20	0.0232	0.0233	0.0243	0.0101	0.01	0.0036	0.005	0.0107	0.0123	0.0109	0.0102
30	0.0284	0.029	0.0289	0.0048	0.0052	0.0054	0.0052	0.0054	0.0058	0.0055	0.006
50	0.026	0.0264	0.0268	0	0.0001	0.0002	0.0006	0.001	0.0011	0.0015	0.0018
60	0.0289	0.029	0.0297	0.0037	0.0037	0.0036	0.0042	0.0041	0.0049	0.005	0.0053
70	0.0284	0.0287	0.0289	0.0036	0.0036	0.0039	0.004	0.0044	0.0045	0.0046	0.0045
80	0.0249	0.0257	0.0258	-0.0002	0	0.0005	0.0006	0.0005	0.0008	0.001	0.0011
90	0.0272	0.0276	0.0275	0.0024	0.0026	0.0029	0.003	0.0029	0.0033	0.0037	0.0038
100	0.0265	0.0265	0.0269	0.0029	0.0024	0.0027	0.0025	0.0041	0.004	0.0041	0.0032
110	0.0297	0.0301	0.0305	0.0066	0.0067	0.007	0.0071	0.0076	0.0076	0.0077	0.0076
120	0.0293	0.0295	0.0296	0.0067	0.0069	0.007	0.0072	0.0072	0.0076	0.0079	0.0081
Supplementary Figure 5k
	WT			30uM-Daidzin			60uM-Daidzin			100uM-Daidzin
ALDH2	1.03864	0.927239	1.03835	1.19872	1.38857	1.23463	1.11819	1.16072	1.02919	1.04668	1.04217	0.934482
APP	1.02734	1.0009	0.972512	1.2255	1.21783	1.17053	0.86496	0.883829	0.906115	1.01586	0.963097	0.958853
PS1	1.11131	0.952445	0.944768	1.14008	1.20634	1.1888	0.854622	0.971994	0.868845	1.04103	1.05482	1.03266
Supplementary Figure 5m
N2a-APPswe + daidzin
Time (min)	N2a-APP WT			N2a-APP Daidzin
0	0.0023	0.0044	0.001	0.0003	-0.0023
10	0.0089	0.0106	0.0064	0.0039	0.0029
20	0.0146	0.0164	0.0111	0.0101	0.0093
30	0.018	0.0194	0.0135	0.0133	0.0118
40	0.0202	0.0218	0.0151	0.0152	0.0139
50	0.0226	0.0231	0.0169	0.017	0.0155
60	0.0245	0.0247	0.0182	0.0185	0.0168
70	0.0257	0.026	0.0194	0.0197	0.0181
80	0.0264	0.0267	0.0199	0.0206	0.0188
90	0.0274	0.0276	0.0207	0.0216	0.0197
100	0.0285	0.0285	0.0216	0.0227	0.0202
110	0.0293	0.0295	0.0223	0.0229	0.0209
120	0.0296	0.0297	0.0236	0.0235	0.0211

## Sheet: Fig.S7
Supplementary Figure 7d
	(±)-4-HNE concentration (µM)
Time	0 uM						0.05 uM						0.1 uM						0.2 uM						0.5 uM						1 uM						2 uM						5 uM						10 uM
0h	0.1489	0.1477	0.1486	0.1616	0.1454	0.1455	0.1503	0.1486	0.1462	0.1611	0.1507	0.1444	0.1619	0.1622	0.1615	0.1507	0.1542	0.1484	0.1582	0.16	0.1611	0.1481	0.1573	0.1473	0.155	0.1603	0.1581	0.1541	0.1596	0.1485	0.1573	0.1611	0.16	0.1579	0.1603	0.1474	0.1556	0.16	0.1555	0.1537	0.1511	0.1455	0.1574	0.1631	0.1652	0.1606	0.1569	0.1536	0.1562
24h	0.1549	0.1524	0.154	0.1554	0.1572	0.1572	0.1492	0.1524	0.1514	0.1507	0.1526	0.1537	0.1512	0.151	0.1495	0.1547	0.1517	0.1511	0.1467	0.151	0.1489	0.1443	0.1527	0.1479	0.1485	0.1503	0.1498	0.1374	0.1475	0.1431	0.1533	0.151	0.1538	0.1531	0.1547	0.1535	0.147	0.1459	0.1481	0.1467	0.1506	0.1399	0.1215	0.118	0.121	0.1195	0.1169	0.1185	0.1118
48h	0.1831	0.1764	0.1851	0.1807	0.1828	0.1857	0.1849	0.1767	0.1781	0.1813	0.1825	0.1781	0.1787	0.18	0.1852	0.1822	0.1778	0.1778	0.1813	0.181	0.1715	0.1819	0.1775	0.1631	0.1696	0.1815	0.1774	0.1743	0.1787	0.1804	0.1785	0.1792	0.177	0.1874	0.1916	0.1842	0.1854	0.1807	0.1807	0.1799	0.1907	0.1774	0.1465	0.1421	0.1494	0.1435	0.1384	0.1398	0.1273
72h	0.2557	0.2437	0.2497	0.2387	0.2428	0.2441	0.253	0.2428	0.2279	0.2364	0.2318	0.2447	0.2454	0.2316	0.246	0.2349	0.2447	0.2384	0.2429	0.2472	0.2586	0.2413	0.2454	0.2393	0.2501	0.2602	0.2572	0.2443	0.2391	0.2328	0.2452	0.262	0.2398	0.268	0.2609	0.2585	0.2887	0.28	0.275	0.2809	0.2856	0.2794	0.1943	0.1857	0.1841	0.1708	0.1887	0.1614	0.1577
	(±)-4-HNE concentration (µM)
Time (h)	0 μM						0.05 μM						0.1 μM						0.2 μM						0.5 μM						1 μM						2 μM						5 μM						10 μM
0	0.184	0.1964	0.1935	0.1915	0.1953	0.1907	0.209	0.1928	0.1932	0.1906	0.1903	0.178	0.1401	0.1942	0.2064	0.1946	0.1925	0.1815	0.1993	0.1976	0.1932	0.1932	0.1932	0.1786	0.2068	0.2064	0.198	0.2002	0.1719	0.1724	0.2007	0.1953	0.1938	0.1904	0.1787	0.1752	0.1745	0.1818	0.1744	0.1792	0.1752	0.1686	0.1971	0.1858	0.1903	0.1721	0.1702	0.1612	0.1826
2	0.1885	0.1717	0.1712	0.1742	0.1694	0.1797	0.1802	0.1819	0.1834	0.1895	0.1783	0.1738	0.2066	0.1872	0.1863	0.187	0.199	0.1781	0.1835	0.1767	0.1753	0.191	0.1871	0.1851	0.1835	0.1763	0.1739	0.1813	0.1728	0.1779	0.1652	0.2031	0.1716	0.1979	0.1855	0.1914	0.2004	0.1947	0.1875	0.1834	0.178	0.1754	0.1805	0.2083	0.1905	0.198	0.1844	0.1941	0.18
4	0.1988	0.2014	0.1999	0.2028	0.202	0.1933	0.1937	0.1878	0.1908	0.1808	0.1939	0.1871	0.1832	0.1886	0.1957	0.189	0.2011	0.1969	0.1944	0.1961	0.1956	0.1921	0.1948	0.1994	0.2051	0.2059	0.183	0.1976	0.2014	0.2048	0.1939	0.2016	0.2053	0.2143	0.2009	0.1938	0.1882	0.1924	0.1906	0.1947	0.1969	0.2007	0.1931	0.1994	0.1916	0.2008	0.1924	0.1925	0.1881
6	0.1794	0.1842	0.1879	0.1744	0.1924	0.1832	0.1848	0.1841	0.1878	0.2022	0.1867	0.2076	0.1753	0.1797	0.1905	0.1843	0.1754	0.1668	0.1936	0.1898	0.1855	0.175	0.1852	0.1846	0.21	0.2077	0.1974	0.1855	0.2142	0.1977	0.1752	0.1899	0.1881	0.1868	0.2085	0.2035	0.1833	0.1975	0.2021	0.185	0.2059	0.2013	0.1871	0.1968	0.2126	0.1994	0.1884	0.1998	0.1819
8	0.2025	0.2063	0.1893	0.2056	0.1969	0.193	0.2082	0.1729	0.1884	0.2062	0.1882	0.1828	0.2153	0.2066	0.2121	0.2148	0.211	0.2263	0.2091	0.204	0.203	0.2158	0.204	0.206	0.2199	0.1929	0.1968	0.2108	0.2012	0.189	0.2069	0.2004	0.2072	0.2181	0.1915	0.2018	0.207	0.2307	0.2262	0.2229	0.2156	0.2118	0.1996	0.1936	0.2057	0.1855	0.2036	0.1981	0.172
12	0.214	0.2119	0.2022	0.1917	0.1865	0.2059	0.2166	0.195	0.1912	0.2036	0.1963	0.1964	0.2047	0.1958	0.1864	0.208	0.1829	0.2001	0.2049	0.21	0.1916	0.181	0.2019	0.2071	0.2055	0.22	0.2073	0.2071	0.1986	0.2033	0.2099	0.2102	0.2078	0.2122	0.1993	0.2062	0.2175	0.224	0.2192	0.215	0.2102	0.2151	0.2123	0.2225	0.2053	0.2068	0.2106	0.2053	0.1588
Supplementary Figure 7e
SH-SY5Y WT			SH-SY5Y +2 uM (±)-HNE 72h			SH-SY5Y+2 uM (S)-HNE 72h			SH-SY5Y +2 uM (R)-HNE 72h
9.08	6.57	8.15	5.49	5.95	6.3	6.35	7.76	5.79	8.86	8.13	8.66
Supplementary Figure 7f
Aβ40 (pg/ug protein)						Aβ42 (pg/ug protein)						Aβ40/42 ratio
0 uM	1uM	2.5uM	5uM	10uM		0 uM	1uM	2.5uM	5uM	10uM		0 uM	1uM	2.5uM	5uM	10uM
0.773	0.758	0.756	0.759	0.766		3.795	3.284	2.726	3.176	2.729		0.204	0.231	0.277	0.267	0.281
0.767	0.762	0.774	0.848	0.848		2.79	3.519	2.609	2.958	2.687		0.275	0.217	0.297	0.261	0.316
0.776	0.784	0.758	0.773	0.77		2.677	3.071	3.34	2.965	2.813		0.29	0.255	0.227	0.285	0.274
0.761	0.82	0.817	0.845	0.886		2.902	3.037			2.694		0.262	0.27			0.329
Supplementary Figure 7g
Aβ40			Aβ42			Aβ40/42 ratio
0uM HNE	10uM HNE		0uM HNE	10uM HNE		0uM HNE	10uM HNE
1.124	1.28		7.034	3.751		0.16	0.341
1.273	1.18		7.537	3.635		0.169	0.325
1.056	1.106		7.112	2.612		0.149	0.423
	1.256			3.208			0.392
[truncated: 5 more columns]

[truncated: 6 more sheets: Fig.S11, Fig.S12, Fig.S14, Fig.S15, disaggregated numbers, uncropped gels or blots]
